# Supplementary material for: The recombination landscape and multiple QTL mapping in a Solanum tuberosum cv. ‘Atlantic’-derived F1 population
Source: Heredity (Edinb). 2021 Mar 22;126(5):817–30. doi: 10.1038/s41437-021-00416-x (PMC8102480; doi:10.1038/s41437-021-00416-x)
Supplement: Supplementary file 4 — Supplemental File S3 [file 41437_2021_416_MOESM4_ESM.csv]

Index	Name	Comments	PM_chr	Atlantic_rep1.X	Atlantic_rep1.Y	Atlantic_rep2.X	Atlantic_rep2.Y	B1829-5_rep1.X	B1829-5_rep1.Y	B1829-5_rep2.X	B1829-5_rep2.Y	B2721-001.X	B2721-001.Y	B2721-002.X	B2721-002.Y	B2721-003.X	B2721-003.Y	B2721-004.X	B2721-004.Y	B2721-005.X	B2721-005.Y	B2721-006.X	B2721-006.Y	B2721-007.X	B2721-007.Y	B2721-008.X	B2721-008.Y	B2721-010.X	B2721-010.Y	B2721-011.X	B2721-011.Y	B2721-012.X	B2721-012.Y	B2721-013.X	B2721-013.Y	B2721-014.X	B2721-014.Y	B2721-015.X	B2721-015.Y	B2721-016.X	B2721-016.Y	B2721-017.X	B2721-017.Y	B2721-018.X	B2721-018.Y	B2721-019.X	B2721-019.Y	B2721-020.X	B2721-020.Y
1	solcap_snp_c1_1	GOOD	chr10	0.6045069	0.8811793	0.6079623	0.8216138	0.8209179	0.7027176	0.883208	0.6717353	0.03829563	1.088289	0.8194746	0.6247982	0.8871787	0.6714056	1.019732	0.6251684	0.6279072	0.8522789	1.033347	0.4456467	0.9011542	0.7046267	0.595709	0.8833836	0.5785435	0.8700304	0.567883	0.8039377	0.566477	0.8319643	0.5889922	0.8413243	0.9331226	0.6886589	0.5679971	0.8295944	0.8668486	0.6497256	0.8858111	0.6609307	0.6248943	0.9173652	0.6018289	0.8413622	0.8634766	0.6767222
2	solcap_snp_c1_1000	GOOD	chr09	0.3936734	0.5315741	0.5483888	0.6184431	0.5682344	0.5846152	0.5497792	0.5999834	0.590387	0.6597772	0.02329428	0.7686544	0.6155043	0.5986919	0.02151761	0.7995313	0.627977	0.3741004	0.5517234	0.6257714	0.625708	0.6149967	0.7526586	0.4622261	0.6457842	0.6724518	0.628087	0.6324106	0.5575134	0.6208244	0.4119529	0.7790719	0.4229426	0.5299602	0.6970517	0.04238521	0.4851965	0.566342	0.6875091	0.3716435	0.9914536	0.08366095	0.917702	0.06927183	0.3872845	0.7627935
3	solcap_snp_c1_10000	GOOD	chr07	0.553282	0.3306605	0.5616847	0.3741879	0.4927906	0.5413831	0.3724602	0.4873578	0.5676073	0.3590767	0.5357909	0.3956043	0.6176086	0.332751	0.5358671	0.3689748	0.4864286	0.5644444	0.7197123	0.01547141	0.5542709	0.3916419	0.5958586	0.4172571	0.6040227	0.3976108	0.1992255	0.716181	0.4386681	0.5290965	0.5723808	0.4165891	0.5903881	0.3055227	0.4180002	0.4728095	0.5676566	0.3800576	0.5270343	0.4247412	0.2597764	0.6853207	0.1899924	0.7013274	0.635811	0.4068681
4	solcap_snp_c1_10001	GOOD	chr07	0.5947234	1.157791	0.6063954	1.051831	0.2644953	1.067382	0.0216704	1.103233	0.04657292	1.064351	0.5843281	1.029167	0.04456821	1.111086	0.02599872	1.129269	0.6259817	0.9620273	0.04749677	1.110572	0.0251146	1.017989	0.03382628	1.071266	0.03317844	1.10496	0.60379	0.8724613	0.0293374	1.062216	0.5723464	1.050539	0.04809399	1.109279	0.5970991	0.9877049	0.02436119	1.182695	0.0268346	1.096127	0.5946714	0.9082813	0.5763384	0.898734	0.574348	1.024988
5	solcap_snp_c1_10011	GOOD	chr07	0.792232	0.6449061	0.6935791	0.6087911	0.5638893	0.7949829	0.456347	0.8565902	0.6746086	0.634802	0.6579834	0.6122861	0.6961411	0.6386956	0.6840869	0.6247315	0.008996202	0.9845507	0.8606436	0.361594	0.6830236	0.63624	0.6943691	0.6199853	0.5075219	0.7728297	0.4396428	0.8342577	0.4612388	0.802227	0.6603413	0.643456	0.484385	0.7691764	0.3998249	0.8025474	0.675713	0.6169561	0.8119278	0.4568517	0.01191612	0.9777733	0.4402215	0.875605	0.4592893	0.779838
6	solcap_snp_c1_10012	GOOD	chr07	0.6161043	0.6379914	0.6599828	0.6304765	0.8267488	0.4468867	0.7212384	0.3554803	0.6343997	0.6454187	0.5951293	0.5865095	0.6482755	0.6560843	0.5774452	0.5677549	0.9237809	0.01241627	0.382473	0.8056724	0.5791751	0.6311707	0.6178504	0.6740087	0.8079268	0.4955875	0.815096	0.4223133	0.8280135	0.4538478	0.6295034	0.6506142	0.8217171	0.4115387	0.8409073	0.4030356	0.5711518	0.5830732	0.3785529	0.7431405	0.972194	0.02579822	0.831408	0.4364392	0.8230588	0.4644872
7	solcap_snp_c1_10013	GOOD	chr07	1.00625	0.9385726	1.003245	0.7702233	1.05581	0.6674666	1.016306	0.5951093	0.9062081	0.8181859	1.063179	0.7971967	1.110433	0.7912141	1.061298	0.7684502	1.37233	0.1240091	0.7943501	0.9164464	1.058474	0.8701308	0.983999	0.8151938	1.169224	0.6474307	1.123732	0.6304002	1.087698	0.6730494	0.9607425	0.7841467	1.195529	0.6148357	1.150536	0.6023202	0.9623954	0.7758394	0.905516	0.870993	1.307064	0.1527076	1.23668	0.6476126	1.155082	0.6436145
8	solcap_snp_c1_10020	GOOD	chr07	0.00793812	1.194481	0.01622431	1.043851	0.4756208	0.9475188	0.4903921	0.8440546	0.4409479	0.8613417	0.01013143	1.130248	0.4655488	0.806917	0.007099141	1.147482	0.007332709	1.109621	0.0141841	1.036077	0.021068	1.057019	0.008069141	1.029545	0.005332941	1.003502	0.4043606	0.8511713	0.4246357	0.8945996	0.01404128	1.054805	0.4526642	0.8948794	0.416875	0.940407	0.007504844	1.078336	0.01214085	1.070637	0.4278475	0.8902465	0.4252235	0.8484792	0.007240894	1.047007
9	solcap_snp_c1_10031	GOOD	chr07	0.7003422	0.3889178	0.7988455	0.4195718	0.7793193	0.5268933	0.5309684	0.3321661	0.7782724	0.4324533	0.8244655	0.4244951	0.7539526	0.4315994	0.9119812	0.0302441	0.7844752	0.4056613	0.8802429	0.009267923	0.7422188	0.01428018	0.8810619	0.007705505	0.9001517	0.006841028	0.602902	0.6190211	0.7475426	0.4501403	0.7551308	0.4082452	0.8334309	0.4739314	0.6892143	0.6782234	0.8629227	0.02133367	0.900905	0.02244223	0.5510119	0.6415724	0.5909209	0.6568435	0.7779551	0.4418431
10	solcap_snp_c1_10042	GOOD	chr05	0.5910777	1.035576	0.4761345	0.896933	0.4986926	0.9669023	0.4224393	0.9487166	0.4284256	0.969585	0.04997906	1.159762	0.4610423	0.9374815	0.04332415	1.153071	0.04349314	1.125192	0.4391119	0.9236134	0.03206789	1.069395	0.4409437	0.9234852	0.4360835	0.9523127	0.7166258	0.786724	0.4488221	0.9434119	0.418907	0.9868695	0.4741586	0.9783412	0.4808867	0.9587513	0.04037058	1.151268	0.4816616	0.9579349	0.7047219	0.7991025	0.03924202	1.154636	0.03020976	1.100663
11	solcap_snp_c1_10050	GOOD	chr12	0.3094419	0.6336342	0.3971101	0.7929065	0.08936217	0.8503557	0.02954338	0.8441603	0.04301711	0.8927785	0.3337797	0.7327704	0.3569142	0.7555847	0.02966514	0.8327212	0.3472027	0.7137613	0.04006844	0.8951315	0.03248755	0.8465142	0.3891288	0.7525817	0.03449148	0.9341542	0.03823004	0.8714943	0.03884725	0.9197749	0.03542221	0.925142	0.3711627	0.7550072	0.02754398	0.8722431	0.03164565	0.8858244	0.3582113	0.7434437	0.03206268	0.8853826	0.3804688	0.7910609	0.03891167	0.9175914
12	solcap_snp_c1_10054	GOOD	chr12	0.7673761	0.6851692	0.6906834	0.6409137	0.9953657	0.08999793	1.057735	0.003493994	0.64815	0.6301458	0.9057013	0.4127267	0.9916539	0.009236071	1.084665	0	0.91087	0.4317642	0.6367118	0.6115133	0.8854577	0.4512941	0.8623805	0.4735212	0.8013625	0.4416369	0.8231744	0.4415222	0.8360415	0.4168586	0.8420537	0.4345779	1.064622	0	0.7283297	0.6007484	0.9154956	0.4373747	1.050871	0	0.8804122	0.4521141	0.8752217	0.4455578	0.8196062	0.4472271
13	solcap_snp_c1_10069	GOOD	chr11	0.8270711	0.5074619	0.8673765	0.5078216	0.7007823	0.7027869	0.6221345	0.6473106	0.4653386	0.875874	0.5879316	0.6979014	0.8722504	0.531598	0.6383536	0.7488858	0.3763079	0.8397463	0.7356085	0.6861821	1.053856	0.1417626	0.6891972	0.71129	0.6903322	0.7808771	0.8837419	0.5669175	0.07195789	1.023454	0.7168187	0.7115771	0.6145935	0.7177573	0.7232288	0.4985737	0.6774889	0.6961941	0.6217918	0.7637108	0.6900834	0.7344434	0.8308581	0.519201	0.8456471	0.5236459
14	solcap_snp_c1_10109	GOOD	chr06	0.04431812	0.8527353	0.0570986	0.9452113	0.5968584	0.6336892	0.5532734	0.6013969	0.3968836	0.8056009	0.5105425	0.6074879	0.3947594	0.794847	0.03986184	0.8871269	0.3149505	0.7428769	0.4011584	0.8263111	0.06522296	0.9593402	0.6138762	0.6678391	0.644279	0.6782611	0.4001722	0.8438363	0.4112613	0.7780394	0.6164749	0.6369896	0.4913272	0.5886523	0.3017089	0.7710833	0.3289805	0.788941	0.3387036	0.7474373	0.4298387	0.803256	0.06051443	0.9158394	0.3845986	0.8541216
15	solcap_snp_c1_10130	GOOD	chr06	0.7862862	0.7897959	0.6763237	0.6652462	0.5869521	0.83042	0.4012176	0.8348393	0.4370015	0.8535023	0.4876011	0.8717342	0.4229888	0.8504634	0.4176413	0.8584593	0.4368353	0.8580443	0.8482296	0.4769562	0.4001679	0.8444918	0.675606	0.6841841	0.4465303	0.8763113	0.85094	0.510783	0.02434566	1.018704	0.4152617	0.8213907	0.7163782	0.7173384	0.4655003	0.8802766	0.8339534	0.4751738	0.02909841	1.064914	0.4322382	0.8733052	0.6708366	0.7192268	0.6603565	0.721042
16	solcap_snp_c1_10139	GOOD	chr01	0.1754088	0.6420687	0.2346991	0.7464182	0.12945	0.7804474	0.03893754	0.8258155	0.06608085	0.8287396	0.2135271	0.5411724	0.07262285	0.8425568	0.2027003	0.5660837	0.2107253	0.576529	0.04774354	0.7584863	0.03791649	0.7122144	0.0477228	0.7933457	0.2322193	0.5396749	0.05082494	0.7580984	0.05891015	0.8381438	0.237442	0.7045872	0.04937482	0.8893532	0.03342543	0.7947776	0.2101054	0.5713617	0.03557125	0.7740893	0.2298104	0.5317836	0.05150663	0.8467608	0.2907642	0.04473291
17	solcap_snp_c1_10144	GOOD	chr11	0.8928982	0.4757539	0.9235225	0.4672312	1.066433	0.2192552	1.055192	0.03926408	0.9310926	0.5021216	0.8772941	0.4387598	1.119712	0.03867671	1.051641	0.04322322	1.004883	0.4563183	1.099017	0.02721168	0.9807034	0.5168381	1.157142	0.03757788	0.9464442	0.5031788	1.000535	0.5014194	1.104555	0.03713481	1.09766	0.03586716	0.8918256	0.4700042	1.098058	0.04124192	1.049961	0.0368262	1.068478	0.04376167	0.9427551	0.5284838	0.970085	0.520671	1.116257	0.03784819
18	solcap_snp_c1_10157	GOOD	no hit	0.3778742	0.4349391	0.528616	0.553337	0.3301519	0.6018986	0.2245315	0.7451056	0.5299528	0.5607005	0.3768362	0.4413351	0.5525764	0.5812873	0.3854813	0.4730511	0.2452427	0.6560249	0.3239985	0.7213585	0.3222971	0.7677917	0.5159896	0.5828002	0.5531613	0.5937106	0.003290104	0.8840711	0.3125226	0.7148711	0.5632465	0.56019	0.4029734	0.4593943	0.5217398	0.2523501	0.2584214	0.6623643	0.4348995	0.4936101	0.5490435	0.5955321	0.3189501	0.736151	0.3209504	0.7394244
19	solcap_snp_c1_10167	GOOD	chr04	0.179941	0.1022066	0.2393571	0.1773913	0.3219144	0.05312096	0.2982144	0.01814569	0.3063495	0.1839011	0.193356	0.02997207	0.2459901	0.2049852	0.1854084	0.03844365	0.1626091	0.1723605	0.3131479	0.03848459	0.3277479	0.02336272	0.2486158	0.2066129	0.2696352	0.2127884	0.2403336	0.1816725	0.3007099	0.03180502	0.312952	0.02883714	0.1779037	0.02813837	0.132726	0.1352634	0.201022	0.1762404	0.1965826	0.02271464	0.2562034	0.196269	0.2281638	0.192575	0.3142226	0.04168882
20	solcap_snp_c1_10168	GOOD	chr04	0.4722408	0.02881881	0.5445455	0.09159163	0.5055389	0.3453265	0.4312842	0.2788714	0.5153569	0.3044716	0.4091291	0.1634561	0.5289363	0.1338919	0.4125408	0.1503489	0.3868963	0.2885542	0.5209625	0.09425847	0.5689211	0.0868374	0.4554973	0.3551913	0.5259848	0.1125483	0.4576713	0.331745	0.5570138	0.1058118	0.4604169	0.3104862	0.3190134	0.3111883	0.3185328	0.2468838	0.4247479	0.3054841	0.305289	0.3378276	0.5465111	0.09313434	0.515308	0.1162845	0.503222	0.1361336
21	solcap_snp_c1_10169	GOOD	chr04	0.4800987	0.8670954	0.5923893	0.7506545	0.6221375	0.8218862	0.3030466	0.9278592	0.6680549	0.8446909	0.4875165	0.8809993	0.7081279	0.729599	0.4153842	0.8871521	0.6222274	0.7649343	0.3911371	0.8729098	0.438354	0.9045413	0.6437317	0.7475159	0.6650186	0.7681035	0.7023281	0.7680959	0.4433204	0.8846689	0.4418406	0.8898645	0.4153973	0.8714246	0.6225595	0.759255	0.6397149	0.807025	0.3857133	0.8455817	0.6564214	0.7970675	0.6947643	0.7692956	0.4989374	0.8343388
22	solcap_snp_c1_10178	GOOD	chr04	0.791736	1.113044	0.6755306	0.8724365	0.4838678	1.119094	0.3353418	0.9307567	0.3635364	1.156587	0.6955297	0.9882154	0.8615176	0.6675985	0.7030246	0.9819946	0.6864285	0.9959787	0.6761166	0.8665541	0.4284842	1.098072	0.6630763	0.872776	0.6463244	0.9084521	0.3950773	1.076853	0.4177047	1.070996	0.4136377	1.051629	0.3939914	1.092359	0.6584601	0.9549514	0.38567	1.147782	0.4910303	1.049571	0.6779566	0.9470286	0.6510292	0.9342383	0.634768	0.8695322
23	solcap_snp_c1_10179	GOOD	chr04	1.047257	0.6110194	0.9667878	0.5727808	1.074364	0.4583542	1.152268	0.3960383	1.193784	0.3523206	0.9614142	0.5700442	0.6575095	0.7814595	1.004504	0.5870753	0.9766194	0.556205	0.9401917	0.5947115	1.147707	0.4261562	0.959626	0.6366465	0.9059276	0.6067269	1.113796	0.3881994	1.095704	0.4122843	1.077614	0.3954117	1.150816	0.3798991	0.9717366	0.5355491	1.172024	0.3482657	1.030328	0.437985	0.9506463	0.6192473	0.9143131	0.6137189	0.9077592	0.6198911
24	solcap_snp_c1_10180	GOOD	chr04	0.4468696	0.9945732	0.3514597	0.9480721	0.1176463	1.047714	0.01552345	1.052474	0.3112395	0.9987832	0.0351189	1.134826	0.3413212	0.9238862	0.03769289	1.136888	0.3325462	0.9517054	0.01602555	1.087216	0.01384355	1.094405	0.3395072	0.944008	0.3340027	0.961963	0.3326199	0.9511497	0.01797324	1.117298	0.0169408	1.096849	0.02538674	1.096026	0.3114679	0.9777574	0.3159618	0.9832037	0.02961564	1.13459	0.3192892	0.9473473	0.3299705	0.9549689	0.01743532	1.065791
25	solcap_snp_c1_10181	GOOD	chr04	0.0220452	1.186255	0.01459129	1.101669	0.1670015	1.109316	0.01165065	1.209334	0.0256297	1.159212	0.0124424	1.132584	0.02560865	1.120286	0.01333357	1.142218	0.01031448	1.163342	0.01705706	1.175436	0.0153213	1.12451	0.01663155	1.130525	0.01825746	1.161607	0.01771683	1.186582	0.02411886	1.150242	0.01364696	1.160807	0.01304533	1.145953	0.01238438	1.207624	0.01429095	1.129198	0.00719111	1.1308	0.01695707	1.126582	0.01566255	1.156207	0.01179436	1.124492
26	solcap_snp_c1_1019	GOOD	chr09	0.5160486	0.1939995	0.5886866	0.2733916	0.8153635	0	0.5571582	0.0279418	0.6372409	0.2642825	0.7176731	0.01883238	0.7316502	0.015291	0.6821436	0.01863675	0.5397483	0.2383073	0.5946738	0.2507434	0.648973	0.009185308	0.6019708	0.2658929	0.7442919	0.01742885	0.7516602	0.004432102	0.6196148	0.2690041	0.7412028	0.01202002	0.5945697	0.249452	0.5576578	0.2310118	0.5661977	0.2424484	0.6144578	0.249439	0.5860974	0.2767982	0.7099988	0.01016861	0.7172333	0.002654786
27	solcap_snp_c1_10196	GOOD	chr04	0.8891955	0.7485213	0.7795455	0.7009043	0.5836271	0.9110077	0.4580823	0.862228	0.4293192	0.9042211	0.7667173	0.7219812	0.9462521	0.5065919	0.8127061	0.7211332	0.8324907	0.7260132	0.7507257	0.7158765	0.5328802	0.9301658	0.7374572	0.7099435	0.7324865	0.7163848	0.4876055	0.8787573	0.4907444	0.8659261	0.4792544	0.8661084	0.4933375	0.8797809	0.7725744	0.699973	0.513984	0.8597345	0.5399378	0.7697278	0.7408287	0.7292802	0.7530262	0.7389746	0.7878628	0.7429812
28	solcap_snp_c1_1020	GOOD	chr09	0.812102	0.7493238	0.771108	0.6719882	1.00042	0.2700045	1.134517	0.230615	0.9114231	0.5249802	1.045892	0.1823431	0.8890566	0.5045239	1.057901	0.1930177	0.7513905	0.6488901	0.8639459	0.5267197	0.9833921	0.5302023	0.9178491	0.5383109	0.9157637	0.5561303	0.8956933	0.5063832	0.8934975	0.5259054	0.9924283	0.1874557	0.8796992	0.5124545	0.7185415	0.6473374	0.9154868	0.5157132	0.8946493	0.5249659	0.7293547	0.7103298	0.8966158	0.5100035	1.03482	0.1963298
29	solcap_snp_c1_10202	GOOD	chr04	0.3985709	0.5928897	0.392584	0.7042971	0.481771	0.6282503	0.3445854	0.6086009	0.5569709	0.6650509	0.3142257	0.6214529	0.3637417	0.6872723	0.005917116	0.7590025	0.3353631	0.6305625	0.3671281	0.6726965	0.4186594	0.6852804	0.3677231	0.7028682	0.3769039	0.7330865	0.5713732	0.5392219	0.3632402	0.7052255	0.3627905	0.7021881	0.3307745	0.6398371	0.2762225	0.6284193	0.5783629	0.4877361	0.004286635	0.7599961	0.6198194	0.5710825	0.3537823	0.7081239	0.01996751	0.8550464
30	solcap_snp_c1_1023	GOOD	chr09	0.8458377	1.033046	0.6675768	0.8867418	0.07554571	1.234844	0.0492435	1.064357	0.6333258	1.021629	0.03532837	1.267487	0.05311872	1.236632	0.04177377	1.21266	0.7116965	0.9877549	0.6358838	0.9622989	0.0584429	1.210541	0.6596733	1.027017	0.03499349	1.218077	0.03301834	1.253886	0.6364209	0.9901898	0.04454996	1.211414	0.694069	0.9504712	0.6634359	0.9332355	0.6729776	0.8991886	0.7446601	0.994201	0.6688044	1.040418	0.0705307	1.215926	0.04553688	1.212249
31	solcap_snp_c1_10249	BAD	chr08	0.5839209	0.1004407	0.5244359	0.1361732	0.1209683	0.142307	0.05674642	0.1215099	0.4417202	0.173285	0.09353723	0.1229224	0.5669187	0.1135226	0.1120063	0.08483314	0.4805895	0.1111175	0.4512282	0.1403726	0.4860361	0.1354333	0.4527431	0.1459216	0.4759513	0.114306	0.4596326	0.1536778	0.4816754	0.1321904	0.08880004	0.1397445	0.06902581	0.1228089	0.07649765	0.1206681	0.5034686	0.1109663	0.4577537	0.1237685	0.4473389	0.1446629	0.4475655	0.142558	0.4758454	0.1114019
32	solcap_snp_c1_10250	QUESTIONABLE	chr08	0.06815345	0.6182439	0.0603797	0.5735435	0.3041151	0.03094315	0.04154307	0.01617991	0.04359134	0.4740546	0.06606042	0.05331772	0.01390808	0.5728906	0.05441185	0.02173031	0.02596391	0.5630912	0.03072272	0.5005518	0.02816686	0.5855013	0.01256336	0.5148323	0.04550571	0.5474133	0.03053151	0.5177732	0.05191438	0.5379363	0.06415756	0.02028346	0.0411511	0.01140741	0.02713538	0.0184758	0.02491788	0.5436996	0.03802001	0.5074444	0.03906748	0.5328993	0.03689413	0.5044625	0.01686522	0.4640109
33	solcap_snp_c1_10252	GOOD	chr11	1.145872	0.5964037	1.066066	0.5031878	0.9297369	0.7351298	0.9203794	0.7732687	0.5865185	0.8411221	0.8544743	0.7615546	1.080162	0.5337656	1.095638	0.5591657	0.8604224	0.7308913	1.223194	0.009721839	1.084013	0.5193729	0.878464	0.7054921	1.022832	0.5097134	0.905166	0.7144848	0.8494524	0.6771345	0.5995789	0.8351735	1.118444	0.561137	0.8663542	0.7484501	0.8725929	0.7367899	1.097437	0.5504734	0.8708553	0.726406	1.121503	0.5230177	0.8651552	0.7099695
34	solcap_snp_c1_10253	GOOD	chr11	1.084908	0.3872198	1.103897	0.3878107	0.9281485	0.532981	0.9972125	0.577755	0.6229545	0.6939266	0.934254	0.5893003	1.047858	0.4005688	1.112427	0.3821473	0.9855957	0.5768927	1.179224	0.0944787	1.11299	0.3929655	0.8759837	0.5839155	1.071321	0.4203385	0.8972514	0.5601168	0.9111184	0.5532046	0.6427417	0.6867849	1.157684	0.4151841	0.9589959	0.5517549	0.9321902	0.5583739	1.138424	0.4144503	0.9141368	0.6029016	1.137041	0.411825	0.9054116	0.591406
35	solcap_snp_c1_10255	GOOD	chr11	0.7756147	1.143342	0.6639038	0.9609945	0.6721894	1.064789	0.6000398	0.8990295	0.9671925	0.8113226	0.9195641	0.8417792	0.01967444	1.272422	0.6477777	1.044086	0.9864408	0.8663408	0.01332337	1.343462	0.6909035	1.085683	0.6495781	1.028022	0.6204934	1.088922	0.9705919	0.8626408	0.9490818	0.8654195	0.9986337	0.8802352	0.5971386	1.01293	0.004059457	1.330345	0.6659273	1.009382	0.6666877	0.9784051	0.6755386	1.041993	0.6286556	1.068552	0.6519539	1.002448
36	solcap_snp_c1_10256	GOOD	chr11	0.3764648	0.8137348	0.3587656	0.7394375	0.5234722	0.6074306	0.40552	0.51193	0.4868963	0.6040859	0.3161943	0.7502956	0.497863	0.5651793	0.3193076	0.7707641	0.3544173	0.7856596	0.2009469	0.8509946	0.3344986	0.7580606	0.5035323	0.5870348	0.3618948	0.7426191	0.4940924	0.5739176	0.3429915	0.7500148	0.4724464	0.5916368	0.307731	0.73581	0.3294486	0.7718856	0.4393874	0.6071259	0.3132549	0.7592623	0.4918515	0.6021454	0.3540822	0.7450778	0.4885838	0.5765015
37	solcap_snp_c1_10269	GOOD	chr11	0.4060878	0.7797264	0.4826039	0.8505359	0.09925087	1.044621	0.02115075	0.9297524	0.01040736	1.052359	0.01995347	1.022903	0.4569446	0.8240551	0.01961144	0.9716343	0.02401554	0.9985694	0.4802662	0.846947	0.01965374	0.9808145	0.4670851	0.8563558	0.02190317	1.028922	0.4984653	0.8779742	0.4555113	0.8554116	0.4647099	0.8440301	0.4471535	0.8529956	0.408319	0.8439988	0.4477762	0.827005	0.02480144	1.012042	0.0258847	1.061353	0.4629326	0.8868461	0.4635478	0.8433583
38	solcap_snp_c1_10270	GOOD	chr11	0.8875695	0.5828655	0.8006163	0.5106775	0.9632649	0.0814672	0.9365613	0.02796025	0.872703	0.0213945	0.8790714	0.01735659	0.7856006	0.4916385	0.9470164	0.01709061	0.8955088	0.01796718	0.7980056	0.4879183	0.9441255	0.02584894	0.7307814	0.5244035	0.9093411	0.02920658	0.7299294	0.5228947	0.6812466	0.5070609	0.6557724	0.5675116	0.7689535	0.5039381	0.6779443	0.54746	0.7280539	0.5249035	0.9727651	0.02036127	0.8911549	0.02915944	0.7469643	0.477926	0.7149341	0.5125971
39	solcap_snp_c1_1029	GOOD	chr09	0.7155403	0.4409327	0.7292292	0.4206717	0.6165918	0.6297178	0.4796628	0.5883552	0.7623158	0.4583278	0.6547035	0.4319031	0.5617765	0.6527238	0.8772834	0	0.7287137	0.4685491	0.5306726	0.619676	0.5757871	0.6595834	0.5754822	0.6416388	0.5139291	0.6360981	0.3423507	0.791241	0.5661102	0.6472598	0.6050707	0.6502561	0.4593519	0.62321	0.4590907	0.6170447	0.7414724	0.4510495	0.5948053	0.6570204	0.5859538	0.6657446	0.314815	0.7717541	0.5517086	0.6465515
40	solcap_snp_c1_10295	GOOD	chr10	0.8415221	0.6073483	0.9362815	0.5716149	0.8963618	0.5839937	0.8690837	0.5943111	0.9443385	0.5925871	0.9215603	0.07769011	0.719079	0.8167406	1.061467	0.09813642	0.8233386	0.6260445	0.913572	0.5895229	0.9197045	0.6355926	0.9592987	0.6341457	0.9428135	0.6334014	0.9419615	0.6061839	0.9435052	0.5844472	0.9332582	0.5757692	1.073602	0.09207486	0.988034	0.0708131	1.060968	0.08366961	0.8365747	0.5793148	1.125059	0.07453267	0.7227442	0.8236185	1.105786	0.07327509
41	solcap_snp_c1_10297	GOOD	chr10	0.4645786	0.2005775	0.6910086	0.2897871	0.6556818	0.298188	0.5246609	0.2255448	0.7336609	0.3205341	0.3447899	0.352163	0.7308593	0.3093414	0.4686877	0.3450992	0.4303133	0.3938342	0.7229359	0.3045019	0.6446038	0.2928503	0.843084	0.05792793	0.863735	0.05297827	0.7311251	0.3230437	0.8376525	0.05052138	0.8831424	0.04073807	0.6812677	0.03948384	0.4194216	0.3398737	0.585674	0.2490718	0.5414256	0.2348739	0.694275	0.312993	0.8237295	0.04226563	0.7203431	0.317458
42	solcap_snp_c1_10315	GOOD	chr10	0.4246624	0.6942836	0.3964683	0.7514504	0.1193642	0.9043896	0.02984837	0.9170595	0.05306559	0.9116912	0.02906278	0.832743	0.3700221	0.7786322	0.3208226	0.7274461	0.03804035	0.926446	0.3843028	0.7598586	0.04728464	0.983713	0.03492862	0.8991526	0.04053415	0.9322557	0.3798332	0.7681519	0.0435065	0.9239577	0.3950155	0.7123232	0.03257738	0.8468522	0.0221405	0.8386706	0.03107361	0.8485741	0.03597948	0.888624	0.04842601	0.9159688	0.3696663	0.7555783	0.02975122	0.8553711
43	solcap_snp_c1_10351	GOOD	chr10	0.01266463	0.9178787	0.01420496	0.9640161	0.04838024	0.9959114	0.01536496	1.026365	0.02607706	0.9582784	0.01236484	0.9087154	0.02818635	0.980727	0.01559962	0.9738535	0.01729825	1.002162	0.02477678	0.9698699	0.03191134	0.9710832	0.02704499	1.018131	0.02466054	1.017215	0.01602066	0.9664643	0.02260474	0.9699594	0.0227424	0.9934162	0.01550856	0.9647588	0.007256382	0.9371391	0.01709308	0.9974996	0.01176742	0.9413319	0.01458176	0.9884234	0.01448451	0.9911922	0.01544548	0.9500972
44	solcap_snp_c1_10354	GOOD	chr01	1.047498	0.9578151	0.8925578	0.8580287	1.140754	0.3658241	1.002492	0.05614609	0.9751477	0.621577	1.062741	0.6237424	1.074736	0.1277383	1.084684	0.6902496	1.047316	0.6674137	1.073224	0.1158385	1.026803	0.5939254	0.9660067	0.6105538	1.059739	0.135387	0.9963155	0.5995893	0.9918602	0.6377168	0.8733823	0.8604958	1.089914	0.6613629	0.9143688	0.8915846	0.9171811	0.8637789	0.8803664	0.8663465	1.059331	0.1248254	1.002198	0.5925053	1.047037	0.5915149
45	solcap_snp_c1_10358	GOOD	chr01	0.451454	0.7531953	0.5646849	0.7569556	0.8480607	0.2278732	0.7378643	0.007518731	0.743601	0.5298397	0.7100521	0.5417456	0.8518052	0	0.6404918	0.5212404	0.6620766	0.5449458	0.8608705	0	0.6494954	0.5501333	0.7229983	0.5403597	0.8632027	0.007206073	0.7323837	0.5338495	0.7322726	0.5352365	0.5539936	0.7496445	0.6645496	0.5196655	0.5059303	0.7455661	0.4935092	0.7396235	0.5348948	0.777167	0.8733037	0.002945552	0.7165967	0.5459036	0.7030566	0.5178738
46	solcap_snp_c1_10369	GOOD	chr10	0.6834505	0.5009873	0.7276247	0.5349016	0.5042105	0.6645678	0.2847097	0.700921	0.7455819	0.5261581	0.5645595	0.4027329	0.3243104	0.8699214	0.6975423	0.3575555	0.7746328	0.4054601	0.3515678	0.6016437	0.5271037	0.6520616	0.7317226	0.670036	0.5269008	0.7448221	0.5591484	0.7453659	0.7069672	0.5255025	0.5584536	0.6904126	0.3176099	0.7585026	0.5518813	0.5700415	0.52868	0.5376843	0.5440106	0.5514844	0.6217222	0.6058075	0.5378708	0.7665277	0.7238068	0.4393832
47	solcap_snp_c1_10384	GOOD	chr08	0.9470171	0.6066008	0.9520695	0.5407065	0.9084948	0.5807363	0.965309	0.5968384	0.972267	0.5773997	0.9686267	0.5696374	0.9754433	0.5769392	0.9595191	0.567516	0.9850699	0.5761982	1.128714	0.1451233	1.204617	0.1644644	1.136542	0.1500258	0.9534066	0.6166279	0.9998744	0.5860354	0.957388	0.5918678	0.9966158	0.592936	0.9609771	0.5766974	0.935797	0.5636246	0.9482807	0.5602171	1.147554	0.1765224	0.8067567	0.8246312	0.7861393	0.7910172	0.9960731	0.6063565
48	solcap_snp_c1_10390	GOOD	chr08	0.4680212	0.9311401	0.4361988	0.8919305	0.4968119	0.9200787	0.4503325	0.9440802	0.4537433	0.9074115	0.3658706	0.8539498	0.4701409	0.8994954	0.3931488	0.8870404	0.4111024	0.8984362	0.02307393	1.087243	0.01286834	1.109817	0.03339514	1.061739	0.4576233	0.9356321	0.4766	0.9175333	0.4627558	0.9042215	0.4665661	0.9048269	0.3848886	0.8832968	0.3809391	0.8768494	0.4229711	0.888371	0.0241001	1.038689	0.7334655	0.7740388	0.7057325	0.7748723	0.4478768	0.9161395
49	solcap_snp_c1_10391	GOOD	chr08	0.5523363	1.033457	0.5383182	0.9395247	0.5365306	0.9001924	0.4763446	0.9623068	0.5131136	0.9220021	0.4690174	0.9382322	0.5147885	0.9003739	0.4726053	0.9423064	0.4904155	0.9491699	0.01766903	1.172754	0.02017861	1.140107	0.008701231	1.152292	0.5092121	0.9531424	0.5275944	0.9307789	0.5072299	0.9283063	0.5125378	0.9325892	0.4644963	0.9439069	0.4603607	0.9480065	0.4873182	0.9245049	0.01982034	1.17164	0.8164176	0.7911112	0.7793289	0.7609484	0.4931409	0.9368183
50	solcap_snp_c1_10397	GOOD	chr08	1.126646	0.3603461	1.034698	0.3945376	1.138075	0.2267962	1.162216	0.05441486	1.067136	0.4194275	1.025189	0.3723111	1.267506	0.07223181	1.267233	0.06949497	1.228087	0.06335474	1.07241	0.404902	1.091608	0.4005184	1.226616	0.07908542	1.246237	0.06836325	1.253676	0.0645785	1.065928	0.4348322	1.218426	0.06145275	1.252491	0.07012832	1.241222	0.06273407	1.157626	0.04982106	1.044106	0.3600165	1.207651	0.0651515	1.083185	0.4333037	1.050558	0.4396388
51	solcap_snp_c1_10407	GOOD	chr12	0.8841928	0.000638031	0.838672	0	0.9113215	0.000524852	0.9961042	0.005197718	0.8861508	0	0.8026128	0	0.787061	0.0001085	0.8192072	0	0.7994017	0	0.9113811	0	0.9348316	0	0.8103534	0.001619499	0.771404	0	0.9163594	0	0.8617908	0	0.8807184	0	0.8065599	0	0.94772	0.002492769	0.9369338	0.004177903	0.812529	0	0.8725668	0.004228464	0.8060431	0	0.8934245	0
52	solcap_snp_c1_10416	GOOD	chr04	0.5410337	0.9991724	0.6115921	0.9450353	0.5600909	0.7984695	0.3343118	0.848999	0.6751068	0.9245264	0.2929932	0.9643329	0.3554535	1.017865	0.4051322	0.7974716	0.700158	0.7132626	0.4829313	0.8381587	0.3085522	1.078185	0.7217413	0.8145285	0.6262234	0.9718512	0.7366722	0.7571849	0.7251636	0.7774023	0.4524926	0.7855852	0.2901978	1.006328	0.6908943	0.7056288	0.670544	0.7255106	0.3537414	0.8387364	0.7427407	0.8018847	0.610956	0.9153671	0.3656121	1.03146
53	solcap_snp_c1_10424	GOOD	chr04	0.6919066	0.9793887	0.6270531	0.8296667	0.6182249	0.8610173	0.6041428	0.8767618	0.7958362	0.7742334	0.6179766	0.895673	0.02414087	1.069185	0.03645201	1.101371	0.6340328	0.8924966	0.5707763	0.8625519	0.579551	0.8852006	0.5866345	0.8750626	0.6217663	0.8964443	0.8612944	0.7219957	0.8667397	0.7223492	0.5545162	0.8453194	0.6367614	0.8830163	0.6220832	0.9029153	0.8925083	0.6958905	0.03316507	1.049452	0.5653783	0.9420665	0.5447648	0.8917668	0.02806005	1.050615
54	solcap_snp_c1_10425	GOOD	chr04	0.08825197	1.344812	0.05427173	1.192942	0.6754404	0.8874173	0.6988332	1.012761	0.5441562	0.9193286	0.05479904	1.249663	0.03249324	1.154876	0.04153047	1.244153	0.653778	0.9043981	0.03287354	1.175847	0.02250431	1.137147	0.6140044	0.9124946	0.03062227	1.111891	0.6119361	0.9268038	0.03518765	1.128084	0.5758537	0.8953402	0.03956309	1.214357	0.6404276	0.9386736	0.670961	0.9184464	0.7607709	0.8870786	0.6117071	0.9245185	0.03434499	1.195514	0.02662338	1.138181
55	solcap_snp_c1_10428	GOOD	chr04	0.285895	0.8928565	0.2877064	0.793217	0.3134664	0.788781	0.2484383	0.8329437	0	0.9354627	0.2317701	0.8229665	0.5287578	0.6647642	0.60262	0.4306939	0.2365037	0.8012869	0.5214476	0.6392172	0.2733834	0.812659	0.2755001	0.763213	0.2868479	0.7655233	0.004000047	0.9003066	0.2957759	0.7697738	0.2837682	0.7585894	0.2327657	0.772378	0.2258713	0.784925	0.2570461	0.7733407	0.2932763	0.7341441	0.283993	0.7919014	0.2788861	0.7728848	0.4917589	0.6410331
56	solcap_snp_c1_10435	GOOD	chr04	0.7063102	0.9271676	0.5431799	0.8888605	0.8605824	0.6588388	0.8964347	0.6094888	0.9732071	0.6734298	0.5845628	0.9074966	0.02170719	1.056387	0.008952105	0.9935008	0.8898599	0.7196223	0.5520391	0.860369	0.5581915	0.9353326	0.86041	0.7619709	0.5801329	0.9253193	1.047744	0.5584815	0.8222976	0.7193821	0.7852124	0.7160534	0.5730225	0.8446919	0.8282033	0.680303	1.030148	0.4049068	0.6507197	0.8062429	0.8680551	0.7781818	0.5897295	0.8776351	0.007966519	1.055295
57	solcap_snp_c1_10441	GOOD	chr04	0.02342238	1.048286	0.04900933	1.092617	0.2769488	1.068714	0.02517447	1.076661	0.07313465	1.141155	0.05929391	1.073313	0.09574451	1.065418	0.04139763	1.062397	0.07790443	1.068702	0.04866486	1.072241	0.07062046	1.054899	0.03494259	1.109302	0.09449659	1.076039	0.09613764	1.040818	0.03178143	1.09704	0.05351824	1.091534	0.08274095	1.076271	0.04298574	1.125709	0.02620907	1.105269	0.08423169	1.019866	0.08631165	1.078612	0.05632829	1.100674	0.05792384	1.104879
58	solcap_snp_c1_10457	GOOD	chr07	0.3005682	0.7791516	0.2187128	0.6892235	0.4488766	0.5711092	0.3161371	0.4842084	0.4030493	0.6068969	0.1857998	0.7147305	0.4272922	0.573123	0.3779057	0.5635507	0.3823474	0.585738	0.4109794	0.5453356	0.4098031	0.5745748	0.4085585	0.5769407	0.4500453	0.6568581	0.4677041	0.6237634	0.2395934	0.7345915	0.01224714	0.8809288	0.3933198	0.5964527	0.4038646	0.5726121	0.4032577	0.578474	0.208219	0.748709	0	0.83979	0.003114816	0.841752	0.551487	0.4236485
59	solcap_snp_c1_10461	GOOD	chr07	0.8908257	0.6423418	0.7433105	0.5395209	0.7594972	0.5731738	0.7217284	0.6075463	0.6928999	0.5925734	0.8092375	0.5648832	0.741544	0.5538542	0.526744	0.7836487	0.6070112	0.7330138	0.7077081	0.5388122	0.770853	0.580278	0.7350267	0.5338758	0.5967624	0.7744635	0.5576795	0.7570435	0.7482575	0.5498792	0.9524913	0.05878033	0.4008674	0.8452212	0.5162076	0.7905492	0.7600567	0.5557714	0.9334552	0.03853645	0.9349031	0.04888126	0.9039913	0.04280781	0.5287036	0.7681374
60	solcap_snp_c1_10467	GOOD	chr07	0.4908056	1.087299	0.4124791	0.9249187	0.4124297	0.9874966	0.3140312	0.9121119	0.6304647	0.7911714	0.0616539	1.200669	0.388617	0.9188651	0.4067505	1.033579	0.05767479	1.160585	0.4055662	0.952029	0.03383717	1.098229	0.02869165	1.083874	0.03347726	1.06749	0.3702995	0.954345	0.3711456	0.9722245	0.3608881	0.9151288	0.6455742	0.8414237	0.4026596	1.029085	0.05259615	1.15389	0.4271805	0.996366	0.6334798	0.8104347	0.8212816	0.6279108	0.04067869	1.065542
61	solcap_snp_c1_10471	BAD	chr02	0.8850043	0.1066374	0.8428012	0.09596214	0.9787176	0.07247139	1.019258	0.05076793	0.9852638	0.06375457	0.8153614	0.1054933	0.8716349	0.09873382	0.8428789	0.1139756	0.9513856	0.06624291	0.9813972	0.06834503	0.8679901	0.09175811	0.8416858	0.1132342	0.9681199	0.07280048	0.8490325	0.09981816	0.9158657	0.1159058	0.9372802	0.06187528	0.9260439	0.06968339	1.020944	0.06412596	0.861592	0.09685496	0.851405	0.1139457	0.9947751	0.077144	0.8092187	0.08320353	1.021456	0.06260159
62	solcap_snp_c1_10477	GOOD	greater than two hits	1.168917	0.1592632	1.293963	0.1261614	1.233055	0.1313143	1.165402	0.1091373	1.335779	0.1085286	1.303285	0.1420174	1.325322	0.1133076	1.255069	0.1367817	1.250662	0.1277639	1.369766	0.1206844	1.296152	0.1081848	1.305874	0.1271536	1.289598	0.1137434	1.327169	0.1030637	1.314255	0.1099282	1.334092	0.1039759	1.342552	0.1454618	1.36042	0.1268532	1.190538	0.1313228	1.278184	0.133127	1.296933	0.1215237	1.438942	0.1114494	1.367294	0.1047561
63	solcap_snp_c1_10478	GOOD	greater than two hits	1.658246	0.3776172	1.567915	0.3190084	1.393611	0.300976	1.602372	0.2997203	1.635143	0.1586102	1.62302	0.1440572	1.567901	0.4093784	1.567324	0.3953948	1.572201	0.4705586	1.602453	0.1587303	1.70164	0.3520518	1.640392	0.1627872	1.601825	0.1673395	1.612746	0.1585752	1.52578	0.3485955	1.474293	0.4471462	1.638358	0.2897922	1.579712	0.2777926	1.634249	0.1401256	1.626176	0.3113232	1.523049	0.4666179	1.725382	0.345319	1.612962	0.3538835
64	solcap_snp_c1_10479	GOOD	greater than two hits	0.1374833	1.421937	0.09998176	1.343483	0.1197223	1.398017	0.05587452	1.121666	0.04304546	1.322024	0.0815566	1.4213	0.05541831	1.334805	0.06846782	1.356653	0.05740006	1.299428	0.06569589	1.350161	0.06891913	1.328504	0.07389707	1.351706	0.06008591	1.325511	0.06243047	1.362663	0.05019926	1.322012	0.05591057	1.346721	0.08107107	1.361845	0.05588952	1.421719	0.05837158	1.335843	0.07333992	1.339665	0.06133382	1.340796	0.06694227	1.396744	0.06300006	1.418359
65	solcap_snp_c1_10480	QUESTIONABLE	greater than two hits	0.615886	0.08006824	0.4806555	0.09470886	0.542495	0.1212837	0.4473813	0.08692439	0.5445238	0.1349142	0.4924372	0.1101139	0.5643315	0.1365721	0.484243	0.05604287	0.5085551	0.09336949	0.5055907	0.2204495	0.5405629	0.1160232	0.5389615	0.1511974	0.481286	0.178759	0.498695	0.1807983	0.5417833	0.1395456	0.5223207	0.1281906	0.5443985	0.09749324	0.5099654	0.1040368	0.4918329	0.08428454	0.5422046	0.1139255	0.4754091	0.1194468	0.5841063	0.1296135	0.5661775	0.1386194
66	solcap_snp_c1_10491	GOOD	chr02	0.7081215	0.8215736	0.6077344	0.692045	0.6123317	0.6886467	0.6011541	0.7982737	0.3033017	0.8344193	0.5220264	0.7149603	0.796138	0.5418062	0.938895	0.04112262	0.6268548	0.7214469	0.0226752	1.041047	0.5776586	0.7218798	0.5413142	0.7543761	0.3168116	0.9053165	0.5520442	0.7361121	0.6556175	0.6954247	0.5745542	0.7366892	0.5719687	0.7424279	0.5724452	0.7363777	0.5768126	0.7716473	0.6293338	0.7286302	0.7328844	0.5605795	0.6053048	0.7755726	0.5544555	0.7447379
67	solcap_snp_c1_10492	GOOD	chr02	1.098621	1.058563	0.9577208	0.798229	0.9648247	0.8878005	0.9090182	0.7144663	0.5970761	1.05762	0.9425353	0.9031698	1.20521	0.6228214	1.514401	0.08764493	1.05887	0.8813542	0.0498574	1.343609	0.9747362	0.8941551	0.871078	0.9091064	0.5845726	1.095202	0.8921478	0.8525506	1.075149	0.7887431	0.9834344	0.8187629	1.003641	0.8878631	1.022154	0.8901249	0.9783191	0.8850414	0.9865459	0.8778644	1.205887	0.6768247	0.9230513	0.9118881	0.9205876	0.9090496
68	solcap_snp_c1_10493	GOOD	chr02	0.9828819	0.06327567	0.8886721	0.09090684	0.7546765	0.4549433	0.7462258	0.4733761	0.7450674	0.4910937	0.6823216	0.4789735	0.7156447	0.4674253	0.842881	0.06961889	0.6932382	0.4523613	0.7343547	0.4428475	0.7683257	0.4771962	0.8860588	0.08297947	0.9014226	0.08949158	0.7316217	0.4752082	0.9181231	0.1126807	0.7292828	0.497216	0.7860683	0.1221705	0.8439956	0.09509066	0.8221406	0.09361744	0.679356	0.4687164	0.8913445	0.06395579	0.7847555	0.4836825	0.7369208	0.4817602
69	solcap_snp_c1_10494	GOOD	chr02	0.5744322	1.117368	0.549221	0.9419584	0.5297949	1.033406	0.4913051	0.9373696	1.021389	0.569782	0.5170083	1.087625	0.4853067	0.9517022	0.05608791	1.332747	0.7611647	0.9429922	0.5272383	0.8618047	0.7760565	0.7951525	0.5459185	0.9682845	0.5134971	0.9485755	0.5226539	0.9212633	0.4638457	0.9992809	0.7637057	0.8150212	0.466098	1.050022	0.02791345	1.27486	0.5153343	1.002567	0.4948906	1.001921	0.02343995	1.133632	0.7644542	0.8021803	0.7829331	0.8474624
70	solcap_snp_c1_10496	GOOD	chr02	0.8799278	0.2564632	0.7896259	0.2401328	0.7450894	0.2577753	0.7160971	0.3035497	0.7015524	0.05786152	0.7876371	0.0564785	0.7363483	0.3410765	0.7513016	0.3548433	0.6693988	0.3199978	0.6897949	0.03253953	0.7623854	0.256731	0.725001	0.0603412	0.7010576	0.04290393	0.7578979	0.06618495	0.7736043	0.2678818	0.6600123	0.4097379	0.6637898	0.30992	0.6791792	0.2847918	0.7775335	0.03681428	0.7728745	0.2637414	0.6747273	0.4279033	0.7549413	0.2621786	0.7055736	0.3022408
71	solcap_snp_c1_1051	GOOD	chr09	0.2414607	0.3526238	0.4197358	0.4697807	0.7198685	0.04745153	0.5845334	0.005493559	0.6306857	0.03345578	0.6283375	0.0420268	0.5950091	0.3836351	0.5829164	0.003986765	0.5399733	0.3931788	0.6693329	0.03288889	0.6120122	0.3440325	0.5676813	0.04340424	0.6219841	0.3930002	0.5942643	0.393179	0.7082187	0.00103712	0.6852311	0.03981295	0.634058	0.04783347	0.4365956	0.3706847	0.5594103	0.03853644	0.5028507	0.03752077	0.5390999	0.4213318	0.6159038	0.3763143	0.6831902	0.03338658
72	solcap_snp_c1_10510	GOOD	no hit	0.7944825	0.4519112	0.6944559	0.4125983	0.9154634	0.03884691	0.9888113	0	0.6965471	0.4111103	0.8668502	0	0.7218516	0.4190194	0.7162196	0.4201321	0.7266207	0.4297289	0.8500426	0.005944034	0.7375075	0.4408016	0.8764539	3.99E-05	0.6897306	0.4467086	0.8645978	0.001301333	0.8656952	0.004080034	0.7184412	0.4192577	0.698259	0.4070552	0.706505	0.3952058	0.8549145	0	0.7113441	0.4098331	0.7391312	0.4475643	0.7324861	0.4290546	0.7037105	0.4444553
73	solcap_snp_c1_10514	GOOD	no hit	0.633472	0.9986023	0.6732678	0.9618047	0.9155148	0.8574934	0.8865354	0.7237199	0.9444869	0.8361854	0.6051288	0.9577048	0.07785975	1.239202	0.6088842	0.9395046	0.9169012	0.796596	0.9668129	0.783369	1.002562	0.8551653	0.6478739	0.9995424	0.05497883	1.215322	0.652954	1.0017	0.954593	0.8124253	0.9244586	0.8116966	0.6099996	0.9469107	0.5821197	0.9557716	0.9845382	0.8084356	0.667438	0.9955623	0.6726299	1.016257	0.9361361	0.8609177	0.6097855	1.015312
74	solcap_snp_c1_10519	GOOD	no hit	1.02195	0.5085371	1.004087	0.4984185	0.8923028	0.64828	0.8583971	0.7028989	0.8009617	0.726921	1.088226	0.4957304	1.155977	0.05009538	1.080483	0.5071974	0.8480969	0.7087039	0.7798769	0.6713276	0.8693519	0.7557639	0.8500375	0.7604246	1.196016	0.05097279	1.042991	0.5042896	0.8202482	0.7236614	0.7839382	0.708462	1.073029	0.509726	1.035784	0.4872787	0.8641625	0.7108448	1.06893	0.5039375	1.011818	0.5366727	0.8199536	0.7537258	1.026998	0.521117
75	solcap_snp_c1_1052	GOOD	chr09	0	0.6025658	0	0.5310853	0.8770066	0.06225518	0.8282652	0.003733706	0.672571	0.02868732	0.8818327	0.01374535	0.5319442	0.4617011	0.9232274	0.007942695	0.6453907	0.536811	0.6422211	0.02388715	0.6002519	0.4845066	0.01405704	0.02305841	0.5431339	0.451761	0.001395489	0.4809313	0.6998459	0.01960665	0.6484929	0.01053855	0.6209402	0.02150239	0	0.506246	0.6890697	0.01371378	0	0.0361485	0	0.5324495	0.003193222	0.4916735	0.5796039	0.0259646
76	solcap_snp_c1_10528	GOOD	chr09	0.01877702	1.029685	0.00496972	1.053648	0.006165093	1.03488	0.0123131	0.9889324	0.01519308	0.9833331	0.008365872	1.011779	0.01638707	1.025819	0.008870466	0.9956457	0.005866391	1.036387	0.01263976	1.016594	0.0151297	1.030237	0.008609549	1.03635	0.01267325	1.021558	0.01118351	0.9983416	0.0177446	1.041502	0.01197509	1.041657	0.01352843	1.002643	0.009374553	1.018827	0.006181867	1.005749	0.00944478	1.011808	0.008352627	1.027645	0.004784807	1.010191	0.006491184	1.020955
77	solcap_snp_c1_10529	GOOD	chr09	0.03361342	1.007193	0.03403288	1.028278	0.01560297	1.040769	0.02044217	1.119482	0.03451917	1.062189	0.02604234	1.057944	0.03686099	1.090727	0.02810179	1.051322	0.03101269	1.059672	0.028443	1.112399	0.02578764	1.101407	0.03855674	1.062487	0.04051055	1.027735	0.03882103	1.09551	0.0361619	1.097869	0.0347103	1.075824	0.02761	1.0425	0.03323272	1.054248	0.02774997	1.039897	0.02842856	1.027557	0.034378	1.0636	0.03827403	1.081602	0.03914741	1.074718
78	solcap_snp_c1_1053	GOOD	chr09	0.7689741	1.308669	0.693441	1.153181	0.2381143	1.396762	0.1220349	1.378261	0.6708678	1.205053	0.582429	1.181417	0.1595824	1.458956	0.9839426	0.9812416	0.1318584	1.397158	0.1729657	1.498181	0.1611755	1.434689	0.6698009	1.258148	0.1598361	1.448986	0.1777993	1.454004	0.1505852	1.46104	0.6649072	1.226512	0.1255328	1.448891	0.111506	1.464107	0.6626355	1.19357	0.6731361	1.225737	0.1575738	1.468232	0.1609358	1.491964	0.6320958	1.28472
79	solcap_snp_c1_10539	GOOD	chr09	0.01384734	1.2961	0.01095311	1.122728	0.04521747	1.133206	0.01068472	1.155511	0.01258756	1.064964	0.03430945	1.186669	0.008649637	1.06519	0.03002871	1.148261	0.02830836	1.125527	0.007528558	1.078619	0.01645072	1.078403	0.01940526	1.101348	0.01245357	1.115945	0.01668778	1.098417	0.01646239	1.105206	0.01044852	1.066385	0.0216279	1.158265	0.01541756	1.204574	0.02301358	1.166026	0.02315749	1.133003	0.01118158	1.063369	0.02114376	1.091844	0.01762812	1.073297
80	solcap_snp_c1_10555	GOOD	chr03	0.6101347	0.8304	0.5249113	0.7992802	0.5347459	0.8170292	0.4864672	0.7511916	0	1.00601	0.4761373	0.8497238	0.5061322	0.7876593	0.7887443	0.6159251	0.5113133	0.797675	0	0.9803656	0	0.9699534	0.7731916	0.6364054	0.7681547	0.643355	0.4816585	0.8137212	0	0.9709672	0.7632201	0.634442	0.4965783	0.7771739	0	1.032068	0.5073659	0.7712088	0.4981674	0.754234	0.5093169	0.8003896	0.514311	0.8436074	0.4853637	0.8230852
81	solcap_snp_c1_10560	GOOD	chr06	0.7604847	1.130908	0.5709676	0.9480915	0.6212721	1.057113	0.5574166	0.975175	0.8953807	0.8349953	0.9634397	0.8423427	0.588378	0.9823063	0.6771534	1.042919	0.02302844	1.298887	0.5776854	0.9930707	0.5945649	1.003878	0.5859345	1.014802	0.5627891	1.018687	0.02948499	1.235366	0.02917597	1.20469	0.5649771	0.9799049	0.6595459	1.038031	0.6857669	1.067183	0.6477663	1.01341	0.9477585	0.8055607	0.8567027	0.8350959	0.5668195	1.028864	0.02328039	1.267966
82	solcap_snp_c1_10569	QUESTIONABLE	chr09	1.091054	0.6627927	1.096486	0.6025404	1.041625	0.64016	1.138056	0.6272922	1.042395	0.468926	1.13666	0.4868849	0.9600223	0.7852697	1.115072	0.5686342	1.135796	0.6172759	1.108508	0.4868304	1.147813	0.6336857	1.126116	0.5363247	0.9808786	0.7911053	1.018534	0.7435905	1.002074	0.7267075	1.019883	0.7676644	1.142882	0.4892725	1.202624	0.4936256	1.04677	0.6822893	1.212778	0.3251012	1.044615	0.7256685	1.037862	0.7527606	1.063443	0.7843156
83	solcap_snp_c1_10579	GOOD	chr09	1.080061	0.8281792	0.923462	0.7212032	0.909118	0.7440143	0.9119525	0.7383876	0.8543382	0.759957	0.9727651	0.7590433	0.05803047	1.17704	1.003468	0.7762833	0.9710478	0.7662649	1.055831	0.4876454	0.8723313	0.7744337	1.029279	0.5594048	0.05576749	1.135701	0.5977129	0.9034765	0.5945558	0.9098176	0.5866445	0.9205745	1.129727	0.5182108	1.17428	0.5245574	0.6306769	0.910915	1.128306	0.5041045	0.5900851	0.9741575	0.5929338	0.9132036	0.6107079	0.8888608
84	solcap_snp_c1_1059	GOOD	chr09	0.2651042	0.6777871	0.322103	0.7913705	0	0.8946391	0.004066861	0.9328056	0.3053268	0.7596319	0.005145661	0.7177698	0.01689613	0.9503915	0.005717684	0.770188	0.2243179	0.6656422	0.3114254	0.7814851	0.01206683	0.9048316	0.3073409	0.764489	0.007379415	0.917071	0.01518451	0.8544815	0.2849092	0.741963	0.004400617	0.9437987	0.2222317	0.6691878	0.1927069	0.6285034	0.2412861	0.6910589	0.2228434	0.6835621	0.3104135	0.7848194	0.008048318	0.8669625	0.006179473	0.92441
85	solcap_snp_c1_10590	GOOD	chr09	0.4131997	0.8754996	0.4204018	0.9089274	0.1255717	1.009352	0.04080966	1.043117	0.04979326	1.038615	0.03863245	0.9552456	0.3660712	0.8858229	0.03413312	0.9882485	0.0410717	0.9737154	0.04311837	1.045083	0.04277716	1.044156	0.04317037	1.033141	0.3909305	0.9099641	0.3805921	0.8925697	0.3680788	0.8769937	0.3796797	0.8949637	0.03391569	0.9836382	0.03144655	0.9854441	0.03697076	0.9841478	0.04382631	1.008728	0.04047536	1.027887	0.3683054	0.9072397	0.5717482	0.7701071
86	solcap_snp_c1_10593	GOOD	chr02	0.9907715	0.1175943	0.9702468	0.1100062	0.9229322	0.1167805	0.9726392	0.1139465	0.9566453	0.09527797	0.9664485	0.0910266	1.035007	0.09711989	0.9245118	0.1047698	0.950562	0.1151511	0.9868051	0.09353226	0.9868707	0.09705551	0.9328597	0.1080419	0.9605263	0.1130191	0.9831502	0.1022137	1.017584	0.1058514	1.007555	0.09127378	0.921541	0.08859222	0.9862453	0.105243	0.9665607	0.08395098	0.9652463	0.08813734	0.9964689	0.1250467	0.9762858	0.09421416	0.9521266	0.09743458
87	solcap_snp_c1_10607	GOOD	chr02	0.3538201	0.7175358	0.3891667	0.7912691	0.4094245	0.7244907	0.3519766	0.7825125	0.6627775	0.5971673	0.01102939	0.9105835	0.3870654	0.7098677	0.5554385	0.5912704	0.3627628	0.6692456	0.02439833	0.8915685	0.827295	0.3983826	0.4127809	0.81314	0.4001108	0.742284	0.01320982	0.962155	0.6014243	0.6779866	0.388234	0.7757071	0.3691837	0.704342	0.3470485	0.6584334	0.6166261	0.5472949	0.610687	0.6232042	0.6778107	0.6139222	0.6123714	0.5926382	0.6404673	0.6678004
88	solcap_snp_c1_10646	GOOD	chr06	1.239487	0.5208167	1.082111	0.4254439	0.9084213	0.6699308	0.777339	0.5685146	0.8608121	0.6651727	0.9616038	0.6961743	1.103824	0.4407536	0.9668092	0.6768554	1.126253	0.448173	1.039449	0.4335957	0.5928429	0.872634	1.198594	0.006050968	1.084382	0.4810484	1.054344	0.4603667	0.8714027	0.6675522	1.002028	0.4309454	1.124362	0.4588183	0.968578	0.6652324	1.124652	0.4466255	0.9143595	0.6883198	0.8861506	0.7087108	0.874922	0.7072098	1.080693	0.4546616
89	solcap_snp_c1_10667	GOOD	chr04	0.7091646	0.7759023	0.7439576	0.7784971	0.455508	0.9016846	0.4854513	0.9815003	0.7406363	0.844859	0.3262201	0.8802043	0.4577061	0.9797978	0.5669755	0.7591846	0.3700196	0.9425774	0.4584832	0.9591336	0.9992073	0.5371746	0.5265081	0.9781498	0.7591965	0.8411716	0.5176883	0.9302982	0.7413496	0.7941551	0.5054795	0.9861682	0.332657	0.841281	0.2986479	0.9055457	0.4419245	0.9040111	0.4070077	0.8383632	0.8082827	0.7829631	0.7179353	0.8097112	0.6968577	0.7919321
90	solcap_snp_c1_10668	GOOD	chr04	1.081751	0.09935927	1.200609	0.1126134	0.9061634	0.5818787	0.8322657	0.5331797	1.051479	0.6087042	0.9638742	0.3944128	1.286114	0.1056421	1.118038	0.0976715	1.030365	0.4167711	1.10031	0.4413506	1.128953	0.5122119	1.083762	0.4719515	1.26916	0.1075667	0.9435982	0.6835298	1.064097	0.471126	0.9260718	0.6614251	0.7571204	0.5796106	1.020143	0.3627944	0.8175044	0.5919088	0.874985	0.4624763	1.101006	0.5005512	1.296939	0.1150834	1.221763	0.09965926
91	solcap_snp_c1_10669	GOOD	chr04	0.5293275	0.7895641	0.5419419	0.6971468	0.7952908	0.5453011	0.8117383	0.4579647	0.9023736	0.4318545	0.5248089	0.6727763	0.3422374	0.8732952	0.4342832	0.7123446	0.5182987	0.6899735	0.6291914	0.6757679	0.9843154	0	0.625488	0.6818435	0.5493954	0.7211534	0.8398654	0.473617	0.804106	0.4927107	0.8310604	0.4867214	0.680807	0.4446635	0.5116022	0.6997465	0.8402753	0.4837095	0.6325775	0.5522262	0.8051226	0.5154478	0.5475319	0.7172869	0.5487382	0.6869892
92	solcap_snp_c1_10670	GOOD	chr04	0	0.4902945	0.003889619	0.7314395	0.232189	0.638319	0.1847257	0.655622	0.2090858	0.7226427	0.00359419	0.6275541	0	0.6954563	0.000538886	0.5589579	0.1510899	0.4855277	0.005714207	0.7554902	0	0.7877768	0.2279041	0.6231676	0.001762374	0.7657605	0.2315711	0.6499202	0.005996561	0.7833608	0.2204199	0.6773043	0.1478177	0.5363269	0.1391248	0.4603854	0.1535097	0.5924791	0.1828951	0.4231378	0.005464102	0.7911529	0	0.715167	0.002107804	0.727591
93	solcap_snp_c1_10676	GOOD	chr04	0.8592297	0.6226171	0.7718975	0.4982031	0.8961969	0.1503351	0.8475958	0.03648217	0.8032714	0.4565265	0.9651747	0.04522025	0.7186087	0.5315921	0.8703956	0.03919332	0.9511889	0.5230373	0.847451	0.04034341	0.9303172	0.03844281	0.6988454	0.4965408	0.7275382	0.4801742	0.7732985	0.4865515	0.9309106	0.03545146	0.8674845	0.03354072	0.9146727	0.04139748	0.7932593	0.4890016	0.7374561	0.4539127	0.832482	0.03817498	0.7602762	0.5264832	0.7803653	0.4819553	0.8530449	0.03358975
94	solcap_snp_c1_10677	GOOD	chr04	0.9480701	0.5006251	1.075133	0.5252723	1.152778	0.2050345	1.118175	0.05136809	1.205278	0.4907451	1.146254	0.04779024	1.095939	0.5151048	1.178513	0.04928604	0.9629755	0.4957485	1.252575	0.06813626	1.186181	0.05879583	1.069876	0.5412088	1.081817	0.5361149	1.105255	0.5522289	1.256675	0.07796339	1.242279	0.06260717	1.16247	0.04934553	1.006561	0.4941512	0.9575073	0.4776933	1.069097	0.04463611	1.065218	0.5630387	1.034546	0.5050146	1.295942	0.07120859
95	solcap_snp_c1_10678	GOOD	chr04	0.6654049	0.8551229	0.7613148	0.8500031	0.1496259	1.105596	0.0185902	0.993371	0.6631509	0.9632669	0.02328586	1.10564	0.7206925	0.8724394	0.02136452	1.077109	0.6705481	0.8277985	0.03233194	1.153772	0.02789148	1.117546	0.6917274	0.8933668	0.7021457	0.9300138	0.7081594	0.8953047	0.02886561	1.147711	0.0204433	1.156949	0.02242233	1.133923	0.7237477	0.8729277	0.6592079	0.8162595	0.02186336	1.063507	0.6667938	0.915112	0.654026	0.8845897	0.03578524	1.143529
96	solcap_snp_c1_10679	GOOD	chr04	1.024071	0.4371499	0.9143706	0.4195288	1.07178	0.01127527	1.068136	0	0.9733699	0.3967543	1.06836	0	0.8818676	0.4042463	1.123232	0	0.9383283	0.4147635	1.019011	0	1.040636	0	0.9032343	0.4314651	0.8959771	0.4008144	0.9217628	0.4098246	1.020972	0	1.040968	0	1.043137	0	0.9421712	0.406657	0.9232829	0.4191773	0.9973146	0	0.9587342	0.4042533	0.9153985	0.3721649	1.071836	0
97	solcap_snp_c1_10711	GOOD	chr04	1.079036	1.008616	0.9719056	0.7922946	0.6008506	1.065096	0.5507089	1.074095	0.9809852	0.8933766	0.6197616	1.134252	0.7266325	1.020794	0.9011042	0.922892	0.6639814	1.070735	0.6722507	1.061819	1.271451	0.6467923	0.7238289	1.062619	0.9999856	0.8493695	0.760563	1.000803	0.9599745	0.8763357	0.6558163	1.057946	0.5883603	1.077594	0.5824947	1.062887	0.6481552	1.015355	0.6861457	0.9874146	1.057895	0.8434694	1.049191	0.8437458	0.9859325	0.8914412
98	solcap_snp_c1_10712	GOOD	chr04	1.026995	0.7217141	0.9211531	0.5727737	0.9436215	0.6207991	1.025736	0.5398794	1.174504	0.007945159	0.7915957	0.8139219	0.7639146	0.7766452	0.780386	0.8158303	0.9916837	0.5978042	0.7698342	0.7330726	1.211556	0.004882109	0.9432962	0.5739095	0.9450915	0.5672129	1.162908	0.008058029	0.928633	0.5511279	0.9717779	0.5291516	1.027816	0.5653025	0.9970101	0.5907754	1.189361	0.000588092	0.8996077	0.6551705	1.173145	0	1.002581	0.5794355	0.7457572	0.7609077
99	solcap_snp_c1_10713	GOOD	chr04	0.7903012	1.272701	0.8117988	1.262589	0.220394	1.300112	0.03274734	1.387214	0.685411	1.255057	0.0376687	1.485233	0.7247198	1.24939	0.03900324	1.397529	0.8487513	1.245311	0.04137939	1.289718	0.04838338	1.339406	0.681572	1.218402	0.6813478	1.230859	0.725468	1.18852	0.04442146	1.384726	0.02496128	1.266688	0.03187791	1.345743	0.7203269	1.172049	0.7443094	1.161055	0.02796237	1.328866	0.7570342	1.252316	0.7009058	1.268634	0.03536991	1.260006
100	solcap_snp_c1_10714	GOOD	chr04	0.2910737	0.6382075	0.4029966	0.7789708	0.4077291	0.7150773	0.3853534	0.7730664	0.02369843	0.9249389	0.5336929	0.5811719	0.5583842	0.636759	0.5349388	0.5532843	0.3713525	0.6706806	0.5610558	0.6298367	0.03997059	0.8216351	0.3774658	0.776744	0.4141833	0.7223501	0.02236743	0.8726745	0.4033333	0.7847498	0.366805	0.7836316	0.3514592	0.6905355	0.309767	0.6284394	0.01228982	0.794504	0.3910717	0.6097966	0.02859459	0.881726	0.39136	0.7499973	0.61668	0.6229923
101	solcap_snp_c1_10715	GOOD	chr04	0.4215489	0.4936214	0.4535654	0.5019043	0.5418814	0.4802696	0.500843	0.5137675	0.3797344	0.5457804	0.4122881	0.5022587	0.5519958	0.3201155	0.3945256	0.4859264	0.5657548	0.3404444	0.3788716	0.4767143	0.01263535	0.7165093	0.5652407	0.3517618	0.4187269	0.5231459	0.4290733	0.512596	0.212745	0.6202987	0.4264126	0.4743438	0.4301158	0.5123552	0.5530834	0.3456146	0.4178814	0.4954119	0.4982042	0.3741283	0.2319783	0.6503937	0.4179506	0.5122733	0.4094554	0.499885
102	solcap_snp_c1_10725	GOOD	chr03	1.149248	0.5431567	1.037283	0.513875	1.172677	0.01896457	1.255729	0.0305867	1.042829	0.5480299	1.014682	0.5352962	1.281516	0.02701021	1.242456	0.02668727	1.072595	0.5247775	0.9394078	0.5349982	1.021613	0.5927324	1.226635	0.03431078	1.199816	0.01791409	1.036528	0.5730792	1.035461	0.5421978	1.210251	0.03071873	1.258641	0.02613511	1.062155	0.4919529	1.207157	0.02116937	1.082747	0.5206054	1.238065	0.03884791	1.237496	0.01633264	1.245318	0.02603752
103	solcap_snp_c1_10737	GOOD	chr03	0.3527859	0.6839439	0.3515211	0.6989673	0.6096708	0.5986893	0.439604	0.6065734	0.327525	0.7051342	0.3402281	0.7371434	0.3158572	0.674695	0.3320766	0.6850149	0.3270357	0.6865788	0.6589503	0.4154768	0.6400775	0.4201041	0.3346603	0.6870305	0.5191602	0.526055	0.317655	0.7280694	0.3178286	0.6733804	0.3189251	0.6643702	0.5761141	0.5028416	0.2984797	0.6757379	0.5183284	0.5095906	0.3132106	0.6900841	0.5297787	0.5188093	0.3311354	0.6809395	0.3131585	0.6774129
104	solcap_snp_c1_10738	GOOD	chr03	1.395911	0.6800584	1.221365	0.5496736	1.306366	0.1133544	1.441594	0.04050191	1.194801	0.5534795	1.421869	0.05075164	1.247959	0.5511543	1.322623	0.5602014	1.248693	0.5862395	1.431965	0.06790032	1.459539	0.05930283	1.236399	0.6063617	1.213355	0.5829141	1.423963	0.07394937	1.236655	0.5683796	1.238582	0.5617219	1.30453	0.5703685	1.296386	0.5484765	1.27408	0.5490043	1.246714	0.5593154	1.247418	0.6296299	1.239085	0.6083574	1.294418	0.6034927
105	solcap_snp_c1_1074	GOOD	chr05	0.5597045	0.9109849	0.4452064	0.8113851	0.03448808	1.099926	0.0234405	1.001684	0.4035116	0.8695149	0.4874663	0.9190295	0.4300103	0.8582144	0.003434593	1.060144	0.008281074	1.049725	0.4335671	0.8450357	0.003959	1.018151	0.01655238	1.03727	0.01940225	0.9735078	0.03326948	1.00305	0.02911641	1.01904	0.009420425	1.058862	0.4470079	0.9105545	0.4538064	0.9092464	0.02016038	1.054582	0.0208829	1.059524	0.430216	0.8665797	0.02863684	1.013786	0.422999	0.8625835
106	solcap_snp_c1_10743	GOOD	chr03	0.5478014	0.5197313	0.4836336	0.5095155	0.4950258	0.5437777	0.3888068	0.5275803	0.4758995	0.5420699	0.2473247	0.6821114	0.4868083	0.5064968	0.5158429	0.5278146	0.5315789	0.5419418	0.520155	0.4001151	0.5249501	0.4218738	0.5011513	0.5260077	0.6236599	0.3937663	0.2405273	0.6800571	0.4790255	0.5320238	0.5097265	0.5230986	0.6156119	0.3350728	0.5142481	0.4994569	0.6420613	0.3574174	0.5151004	0.5245636	0.5936791	0.3608178	0.5166336	0.5098535	0.5237225	0.5471443
107	solcap_snp_c1_10750	GOOD	chr04	0.3692741	0.7767484	0.4199368	0.834012	0.1741378	0.927877	0.02810899	0.8429087	0.05995639	1.047311	0.3098886	0.791084	0.4239386	0.8931628	0.02679429	0.9281014	0.3284192	0.8102542	0.4213715	0.8426323	0.3864788	0.8705046	0.4035775	0.8749871	0.4137523	0.8658642	0.4224912	0.8835775	0.04929068	0.9984614	0.04754547	1.009242	0.03113021	0.9389955	0.01845311	0.9039814	0.3482975	0.78034	0.02734012	0.8733516	0.4038112	0.8586797	0.399423	0.8640851	0.04969904	1.034708
108	solcap_snp_c1_10751	GOOD	chr04	0.4251543	0.4510041	0.4578196	0.4818745	0.5815213	0.1821029	0.6629857	0.00547492	0.5808953	0.2237278	0.2801914	0.3450102	0.3590469	0.4781293	0.5206144	0	0.4345847	0.241828	0.4819038	0.2626942	0.4061072	0.4714244	0.5180076	0.2825048	0.3857549	0.4594704	0.5205237	0.274415	0.6737114	0	0.5382149	0.2410396	0.4161661	0.1715536	0.3602121	0.1398693	0.5311983	0.2377293	0.3694311	0.2229731	0.5302647	0.2869273	0.3202428	0.4612551	0.5115111	0.2138132
109	solcap_snp_c1_10761	QUESTIONABLE	chr04	0.9765124	0.2322244	0.9179928	0.1622622	1.177726	0.1731232	1.200988	0.1317834	1.148375	0.1364066	0.8951597	0.1965741	0.9225587	0.1391817	1.275208	0.2025837	1.128008	0.1940325	1.056095	0.1343224	0.9448035	0.1157907	1.080736	0.1566082	0.8734943	0.1315571	1.107602	0.1306963	1.263595	0.1302831	1.091955	0.1210342	1.105977	0.1917165	1.117461	0.1775956	1.068153	0.1786989	0.9913058	0.1809553	1.085796	0.1367384	0.9165094	0.1409295	1.096802	0.1342687
110	solcap_snp_c1_10762	GOOD	chr04	1.163357	1.004629	1.059284	0.8250605	1.304786	0.4707636	1.476595	0.1147642	1.286052	0.5793832	1.051231	0.8761718	1.015378	0.8371438	1.536441	0.1269014	1.298822	0.6464158	1.174389	0.6089669	1.057592	0.8618296	1.254543	0.6841052	0.9608945	0.8269628	1.222703	0.6424581	1.402152	0.1154939	1.189467	0.6394195	1.280211	0.6610378	1.280074	0.6423475	1.2464	0.6119839	1.145782	0.6989672	1.260599	0.6688035	0.9989998	0.8872126	1.260704	0.7098768
111	solcap_snp_c1_1077	GOOD	chr05	1.089646	0.35982	0.9661524	0.3474094	0.9392081	0.5325533	0.9620798	0.4858982	0.9212625	0.4708194	1.034084	0.4747179	0.96117	0.3662636	1.030565	0.4592146	1.07938	0.3678536	0.9779223	0.3490708	0.8388003	0.5723016	1.047825	0.03749724	0.9676291	0.4032435	0.9307477	0.3810458	0.92751	0.4870293	1.010564	0.3618234	1.07383	0.3397657	1.02973	0.4454106	1.033357	0.3475332	1.033715	0.4643605	0.9301093	0.5003018	0.9544734	0.5281906	0.9708029	0.3900003
112	solcap_snp_c1_10777	QUESTIONABLE	greater than two hits	0.5973734	1.226594	0.5577624	1.123363	0.7487671	1.100206	0.6939755	1.055844	0.7251073	1.196615	0.7388055	1.202835	0.6693189	1.160679	0.7016952	1.147996	0.8085051	1.109274	0.596566	1.154697	0.6661105	1.169478	0.6696655	1.202006	0.6770066	1.18001	0.7266804	1.155009	0.6609722	1.159108	0.5853936	1.12678	0.6927888	1.202895	0.7582909	1.17204	0.6418532	1.078721	0.61499	1.136175	0.7115219	1.13081	0.7635155	1.272637	0.7476218	1.206398
113	solcap_snp_c1_10781	GOOD	chr07	0.847976	0.7432027	0.7456138	0.6340674	0.7660888	0.6837806	0.7163647	0.6335141	0.698573	0.6790198	0.7543393	0.6509273	0.7398998	0.6664558	0.8100468	0.6747802	0.9335575	0.4786417	0.6962515	0.6522516	0.9263075	0.4888214	0.6734239	0.6775956	0.6950327	0.6747618	0.6961018	0.6537299	0.8838463	0.4833767	0.6297205	0.671779	0.9502043	0.4644118	0.4735488	0.8283384	0.7751507	0.6791789	0.786512	0.6597176	0.7148097	0.7055441	0.03286477	1.015188	0.6742485	0.6578755
114	solcap_snp_c1_10783	GOOD	chr07	0.3194921	0.5923966	0.2770985	0.6706339	0.001723872	0.8220021	0	0.6977572	0.2464266	0.6572405	0.2286848	0.6839922	0.002725348	0.7703974	0.2385215	0.6639208	0.2259994	0.6531859	0.2688096	0.6460027	0.2439678	0.6404962	0.2491039	0.6858547	0.009353606	0.7842245	0.261428	0.6580441	0.2530962	0.6436278	0.005910587	0.7975329	0.25101	0.6745617	0.2181431	0.6354795	0.004321941	0.7607512	0.2313287	0.6710643	0.2600338	0.6595512	0	0.7714025	0.2530443	0.6602855
115	solcap_snp_c1_10788	GOOD	chr07	0.4868589	0.7927375	0.5403702	0.7782262	0.01633193	1.103435	0.01531331	1.002818	0.2742824	1.008359	0.2448109	0.8865088	0.2699328	1.026785	0.2512345	0.9213797	0.2542785	0.9370003	0.2673281	1.012548	0.4678527	0.86675	0.2674504	1.029538	0.2677831	1.008423	0.2822987	1.025344	0.4594139	0.8115575	0.03311801	1.144196	0.4538658	0.7343777	0.234548	0.921362	0.2831996	0.9252385	0.277011	0.9447004	0.2640249	1.037616	0.05691271	1.141151	0.25044	1.001884
116	solcap_snp_c1_108	GOOD	chr03	0.9888416	1.033713	0.9307837	0.9419132	0.6506856	1.027724	0.7550918	0.9943027	0.6729217	1.037506	1.085535	0.6379295	0.07075851	1.183564	1.110151	0.6543119	0.6897752	1.026079	0.6789042	1.039361	0.9742469	0.9039706	0.9261012	0.9095974	0.9202442	0.9253102	0.08284911	1.135008	0.924118	0.9397222	0.9010463	0.9071579	0.8895187	0.8999515	0.6677312	1.081956	0.9140123	0.9266954	0.6877145	1.010185	0.9274361	0.908293	0.6629611	1.06825	0.9399335	0.901269
117	solcap_snp_c1_10825	GOOD	chr07	0.6749749	1.066573	0.5518086	0.9372804	0.6835269	0.9386805	0.6060517	0.9187621	0.05263937	1.206574	0.7330623	0.8926889	0.5544552	0.9907348	0.07411774	1.225849	0.07313871	1.257622	0.04837726	1.214636	0.5377414	1.061673	0.04932367	1.215732	0.9187406	0.8664227	0.6102049	0.944478	0.9019012	0.8150362	0.8781219	0.7830724	0.5974879	1.021861	0.06946389	1.239542	0.5624102	0.9641968	0.06804543	1.252934	0.6408227	0.9959831	0.0398249	1.181104	0.03648492	1.22641
118	solcap_snp_c1_10836	GOOD	chr07	0.2709496	0.2751719	0.3499485	0.4235982	0.1324338	0.5900115	0.04078126	0.6138359	0.2185556	0.5088207	0.1861641	0.4463882	0.2136918	0.522976	0.1664931	0.4388188	0.158969	0.4233932	0.2169624	0.5051472	0.2930737	0.3537105	0.2037163	0.524952	0.2139848	0.5295497	0.2133933	0.516298	0.3538167	0.4012833	0.03150883	0.6312895	0.269882	0.339888	0.193459	0.451575	0.1799522	0.4822895	0.1971149	0.4698867	0.2050902	0.5339068	0.06039935	0.5974756	0.2066521	0.5195857
119	solcap_snp_c1_10838	GOOD	chr06	0.8724787	0.9104095	0.7382619	0.862401	1.11743	0.6383545	1.137502	0.5358434	0.6701571	0.9203981	1.120331	0.6687893	0.9240692	0.8193821	1.08964	0.7986153	0.01233534	1.19487	1.105392	0.6173332	1.193762	0.7106944	0.6930388	0.9273098	0.9625113	0.7278618	0.6703095	0.9050311	0.6734337	0.9073544	0.976495	0.6939012	1.24247	0.6228042	1.384419	0.3759813	1.308858	0.626219	0.8066615	0.8523943	1.168218	0.7342852	0.8862568	0.84723	0.6604527	0.9762882
120	solcap_snp_c1_10855	GOOD	chr07	0.6306968	0.8167469	0.5428231	0.8471317	0.5595266	0.8295146	0.5706922	0.8991994	0.04718039	1.030761	0.8167727	0.6485456	0.5248167	0.8818682	0.5681709	0.8498644	0.7825395	0.6795316	0.5272686	0.7944432	0.03806225	1.083252	0.5343713	0.8979861	0.5017002	0.8716633	0.5245211	0.8526759	0.04239712	1.032952	0.8061997	0.6844515	0.5250694	0.8529035	0.005893527	1.087909	0.0147757	1.065088	0.00881549	1.0228	0.764722	0.7202062	0.5373192	0.8850875	0.782423	0.7158707
121	solcap_snp_c1_10858	GOOD	chr03	0.001385979	0.8740897	0	0.7562884	0.5240421	0.6590877	0.5862261	0.7114264	0.006943707	0.7608174	0.2670221	0.7150983	0.3356472	0.6968263	0.2933053	0.6812973	0.6190758	0.01383982	0.5553651	0.4635057	0.3324455	0.8007137	0.3187668	0.6861418	0.3565542	0.6791236	0.341341	0.6854566	0.008354425	0.7779475	0.3121202	0.669851	0.316665	0.7286201	0	0.8795954	0.300124	0.6701373	0.4972802	0.6257361	0.5842769	0.4985709	0.3511459	0.7153035	0.001919211	0.8398957
122	solcap_snp_c1_10869	GOOD	chr06	0.9096282	0.7612255	0.7988802	0.6684836	0.6642775	0.7146764	0.53467	0.6475999	0.4861075	0.8288323	0.9552084	0.5348648	0.7692767	0.6634132	0.8073562	0.6789647	0.9693455	0.4293326	0.9224531	0.4836295	0.6122876	0.7393203	0.7297183	0.6781199	0.7707742	0.670954	0.7645379	0.6942843	0.9611144	0.4448383	0.7860187	0.6409867	1.115264	0.03207898	0.6911777	0.6552529	0.0489315	1.039771	0.7878457	0.692604	0.7348564	0.697255	0.7486376	0.7383479	1.099979	0.05690432
123	solcap_snp_c1_10873	GOOD	chr06	1.134608	0.8288096	0.9848713	0.7016076	0.8853365	0.7610394	0.9641298	0.7640656	0.60313	0.8881153	1.143525	0.4904657	1.142896	0.4947073	0.9463837	0.7101122	0.9416407	0.7129289	0.9035906	0.7043731	1.151174	0.4921325	1.108691	0.4859194	0.6440532	0.9152284	0.6518859	0.8835632	0.8887703	0.6941748	0.631191	0.899278	1.185525	0.5020522	0.9361702	0.6990017	0.6715008	0.9183668	0.9617023	0.7185006	0.9254138	0.7376714	0.9126705	0.7046092	1.136041	0.48173
124	solcap_snp_c1_10879	GOOD	chr12	0.5361705	0.376452	0.6141452	0.4685933	0.7930893	0.2972335	0.7018853	0.3148843	0.6536269	0.5122873	0.3597568	0.5467256	0.8659962	0.3315307	0.5654089	0.4168307	0.7726443	0.2761827	0.7221172	0.2912768	0.8015342	0.3221962	0.7606498	0.3422448	0.6851901	0.5515451	0.4339388	0.6938034	0.6416073	0.4866293	0.8167058	0.3350936	0.7609215	0.2580601	0.6220942	0.4079065	0.6982186	0.2627477	0.5990662	0.4341454	0.7820283	0.3267203	0.9677562	0	0.6964813	0.5205821
125	solcap_snp_c1_10881	GOOD	chr12	0.9806052	0.6135417	0.7957346	0.499066	1.001054	0.1325523	0.9794925	0.07450205	0.7907347	0.5011293	1.062542	0.08487831	0.799716	0.5029559	0.9040189	0.5454785	0.8565363	0.5488137	0.960616	0.07128242	0.8086742	0.5401711	0.9650337	0.08687718	0.7701498	0.523731	0.950036	0.07463637	0.7813138	0.5060337	0.8046421	0.5202425	0.8426011	0.5364808	0.9159672	0.526428	0.9844489	0.07738864	0.8731354	0.5369847	0.8126189	0.5646169	0.791153	0.542114	0.8186516	0.5499784
126	solcap_snp_c1_10885	GOOD	chr12	0.4374349	0.4522555	0.3597842	0.5530918	0.1252228	0.4405566	0.006705171	0.3608784	0.3638621	0.5658626	0.3241282	0.5006269	0	0.5975053	0	0.7008244	0.3495301	0.3576576	0.385686	0.03251798	0.3665545	0.3868275	0.002811317	0.41102	0	0.7729917	0.3449889	0.533175	0.3371566	0.5404313	0	0.5990918	0.003750851	0.5954504	0	0.6593111	0.008072074	0.40381	0.3403845	0.5370143	0	0.6442019	0.002447334	0.4074016	0	0.7219126
127	solcap_snp_c1_10900	GOOD	chr11	1.080303	0.5591328	1.189036	0.5866684	0.670108	0.9644184	0.3845345	0.9967257	0.6943561	1.033949	0.6153451	0.9717623	1.129187	0.6262064	0.8908746	0.7772927	0.8506198	0.8248852	0.9299015	0.8201057	0.9603637	0.7467986	1.141195	0.6666871	0.8714792	0.8873877	0.6977101	1.018605	0.9918329	0.8445682	0.9021202	0.8892601	0.6084775	0.997827	0.9722526	0.5402679	0.9254507	0.8025853	0.9492288	0.790306	0.9087981	0.9599738	0.8959112	0.8913731	1.137542	0.6682662
128	solcap_snp_c1_10901	SEGREGATION	chr06	0.768522	0.01445671	0.8710313	0.01952028	0.7870563	0.1232136	0.9292342	0.01392645	0.8137308	0.01355616	0.7158205	0.01366561	0.847759	0.007276942	0.7404323	0.004283099	0.7717946	0.009967918	0.8354301	0.01515726	0.8821465	0.005449988	0.841851	0.01441821	0.8430089	0.01921928	0.8109968	0.01614688	0.8363	0.008070825	0.8392466	0.008721058	0.7300927	0.003598725	0.7277866	0.008633258	0.8038297	0.01033442	0.7913814	0.01006215	0.8463405	0.006473861	0.8483319	0.01372604	0.8230249	0.008945049
129	solcap_snp_c1_10903	BAD	chr06	0.9275196	1.111101	0.8729588	0.9112434	0.8579632	0.9768858	0.8529742	0.8950014	0.8868051	0.9639879	0.8700187	0.9974753	0.8919694	0.9835078	0.8904819	0.947239	0.8969316	1.003288	0.8906769	0.9340048	0.9012772	1.013642	0.8957215	1.054696	0.8648437	0.9617007	0.899946	0.982132	0.922357	0.8946909	0.8337948	0.9653372	0.8540912	0.9531544	0.8179578	0.9670771	0.8848619	0.9588324	0.9117621	0.9722275	0.8988562	1.009223	0.8832399	1.048959	0.8877578	1.043318
130	solcap_snp_c1_10915	GOOD	chr01	0.9936259	0.479627	1.021496	0.4605096	1.008548	0.4885549	0.9720447	0.3993846	1.020287	0.4714612	1.182938	0.04523981	1.048458	0.4689399	0.7609127	0.640161	1.040758	0.4739501	0.8170044	0.6366561	1.039031	0.4667619	1.012747	0.4850505	0.998569	0.4909081	1.22976	0.04263188	1.185939	0.03932586	0.9864746	0.4444345	0.7976905	0.6841361	1.001204	0.4421286	0.7996166	0.6301742	1.047212	0.4587731	0.8317392	0.6920247	0.8390375	0.6666965	0.9953431	0.4711872
131	solcap_snp_c1_10918	GOOD	chr01	0.2699618	0.6843345	0.2872573	0.7215971	0.526208	0.5292874	0.4464833	0.5631754	0.2923193	0.6862162	0.2087052	0.6835259	0.267493	0.7332107	0.4231356	0.4473469	0.2429219	0.7288868	0.2772428	0.7512354	0.01748809	0.8942307	0.4924463	0.5634592	0.2933858	0.6989173	0.4587766	0.6760492	0.494132	0.5623997	0.4787695	0.6230338	0.4269506	0.4511859	0.4023088	0.4257023	0.4633952	0.4762571	0.2722268	0.6768087	0.009351868	0.8112466	0.492997	0.4979465	0.2758823	0.6833029
132	solcap_snp_c1_10920	BAD	greater than two hits	0.94319	0.8538471	0.9498591	0.7285658	0.9102616	0.7463413	0.8967859	0.6816491	0.9838459	0.7228614	0.9082458	0.8200452	0.9821959	0.7555555	0.9426295	0.6982865	0.9715269	0.7940267	1.014028	0.7845093	0.9761424	0.7838305	0.9682801	0.7748877	1.002054	0.7510382	0.9189675	0.8130293	0.9780313	0.7600282	0.933893	0.7748202	0.9348561	0.7191805	0.9288846	0.7509039	0.9516718	0.6974369	0.972418	0.7280192	1.033498	0.7335437	1.021384	0.7443959	0.9896159	0.7548882
133	solcap_snp_c1_10921	QUESTIONABLE	greater than two hits	0.8185737	0.2432372	0.7559603	0.3087275	0.8653767	0.1861576	0.7316181	0.1617417	0.6653118	0.2542415	0.7855887	0.2815298	0.7158841	0.3074913	0.7801467	0.1121788	0.7967033	0.278025	0.7485554	0.2692946	0.6537945	0.3327033	0.7352004	0.2040256	0.6486473	0.2519721	0.7766044	0.2959966	0.7279597	0.264699	0.7356429	0.2410298	0.7540365	0.1127794	0.8043389	0.1632347	0.7182066	0.1100774	0.7179419	0.221134	0.6269322	0.2779034	0.712126	0.1014994	0.6817231	0.2557921
134	solcap_snp_c1_10924	GOOD	chr01	1.062703	1.178533	0.846697	1.07783	1.084131	0.8705043	1.188104	0.8896718	0.8823327	1.09736	0.9991227	1.056957	0.8394852	1.082536	1.211588	0.8413813	0.9607803	1.065252	0.8220682	1.105057	0.2933682	1.431574	1.151014	0.9293232	0.8640881	1.135797	1.159198	0.9103297	1.147452	0.8960006	1.089906	0.9073115	1.19472	0.8743203	1.23826	0.8502557	1.176197	0.8447669	0.9400045	1.021797	0.3031034	1.441126	1.206726	1.007187	0.9081847	1.132041
135	solcap_snp_c1_1093	GOOD	chr05	0.5149233	0.8988565	0.4639563	0.8255751	0.04809878	0.9862089	0.03203046	1.05568	0.4471641	0.8234686	0.3925027	0.79	0.4459089	0.8280562	0.02717407	0.9896932	0.02238035	0.9733002	0.429047	0.8169721	0.0237847	0.9831477	0.03555014	1.011082	0.01832544	0.9922156	0.02468278	1.007702	0.03682151	0.9918581	0.02543734	1.004144	0.4324558	0.863514	0.3995191	0.8503798	0.01940655	0.9435195	0.02925409	0.9967846	0.4587162	0.8525158	0.03696796	1.026639	0.4298873	0.8499652
136	solcap_snp_c1_10930	GOOD	chr01	0.4026352	0.6906639	0.3646518	0.6701704	0.4351462	0.729686	0.3146685	0.6829785	0.3550364	0.6988798	0.002419497	0.8590803	0.3450819	0.6418005	0.5895318	0.5589525	0.3894963	0.7128925	0.5618527	0.5289605	0.3520967	0.6888611	0.3451428	0.6933336	0.3447364	0.6889361	0.007987008	0.8312551	0.006602179	0.8347176	0.3348096	0.6815407	0.5902903	0.5649568	0.3629872	0.7194592	0.582266	0.5611393	0.3656344	0.6941419	0.5849953	0.5451559	0.5671914	0.5510706	0.3584384	0.6887075
137	solcap_snp_c1_10932	SEGREGATION	no hit	0.3909642	0.5903966	0.3962352	0.607587	0.4707033	0.6271423	0.3268903	0.6294267	0.420322	0.6223521	0.3785298	0.6212268	0.2280688	0.7903413	0.2144994	0.7857103	0.4181362	0.6117855	0.4185455	0.6170115	0.5546604	0.4631234	0.2293005	0.7859739	0.2451332	0.7994604	0.5645185	0.4607873	0.4156773	0.6437502	0.2472908	0.8072711	0.3923404	0.61182	0.4095293	0.5883473	0.3889911	0.6196781	0.2219974	0.794749	0.2249059	0.8083635	0.5597779	0.4404271	0.6130567	0.4354844
138	solcap_snp_c1_10934	GOOD	no hit	0.7748575	0.8550075	0.704121	0.7828822	0.1432108	1.083339	0.02938346	1.031931	0.381406	0.9105386	0.428342	0.9636182	0.3975399	0.9069262	0.7085478	0.7760161	0.4577224	0.969643	0.4105294	0.9189618	0.02264379	1.037044	0.4153213	0.9274041	0.6294171	0.7885143	0.03174102	1.067868	0.4040017	0.9196694	0.6569216	0.7780586	0.4432166	0.9534594	0.7041089	0.8058465	0.4141377	0.9463959	0.7027651	0.7843852	0.4342289	0.9555781	0.03103667	1.053374	0.4234953	0.9394858
139	solcap_snp_c1_10935	SEGREGATION	no hit	1.214208	0.7697751	0.9801231	0.6957808	0.9581416	0.684032	0.9730401	0.681251	0.8644751	0.6819034	1.061994	0.6851132	0.5927244	0.8558137	0.7498865	0.8324362	1.053195	0.6844808	0.8520859	0.6884345	1.104458	0.5358286	0.6121947	0.884767	0.5907829	0.907542	1.065031	0.523701	0.8511418	0.6817581	0.5727432	0.8543671	1.023335	0.6733288	1.047387	0.701034	0.9583732	0.6654382	0.7546981	0.8290573	0.6234069	0.9281659	1.085492	0.5355023	1.126807	0.5152278
140	solcap_snp_c1_10938	GOOD	chr06	0.7675691	0.4678061	0.7456533	0.5259173	0.949632	0.09851556	0.9439733	0.035303	0.8597956	0.3926673	0.8000094	0.3160129	0.8285723	0.3608668	0.7006885	0.485933	0.8670259	0.3454224	0.8546154	0.3485387	0.9720604	0.0260334	0.8680739	0.3913262	0.7683533	0.5940629	0.9754634	0.04172908	0.8398624	0.3788503	0.7037322	0.5453047	0.8589191	0.3240237	0.6717209	0.4631595	0.826492	0.3274807	0.7112517	0.4987907	0.8241172	0.3983121	0.9692811	0.0482053	0.8814764	0.3872181
141	solcap_snp_c1_10939	GOOD	chr06	0.4745257	0.6947818	0.6420237	0.7312066	0.9759166	0.1669012	1.000538	0.02055163	0.8282452	0.508037	0.7455974	0.4685686	0.8239163	0.4742822	0.5798319	0.6675485	0.8195698	0.5220334	0.774762	0.4561762	1.023124	0.01784346	0.8416669	0.5271224	0.6720745	0.7329527	0.9927172	0.01946423	0.8017626	0.4764779	0.6311571	0.6719118	0.8007829	0.4988717	0.4822118	0.7226105	0.8037475	0.5061107	0.6167378	0.6980157	0.8563982	0.5153792	1.000003	0.03099778	0.7963675	0.5246875
142	solcap_snp_c1_1094	GOOD	chr05	0.9589063	1.009514	0.8702931	0.8250956	0.6810467	1.052723	0.5574108	1.089175	0.8219481	0.8228918	0.8476489	0.8993916	1.049536	0.6235872	0.5128596	1.104687	0.5292994	1.108361	0.8266692	0.8082778	0.5873287	0.9521239	0.02162938	1.248069	0.7617987	0.8715978	0.5258383	1.010504	0.7482623	0.867065	0.6914584	0.9261931	0.5754156	1.103686	0.538395	1.10905	0.7697589	0.8822202	0.4923986	1.057083	0.5842938	1.043072	0.4934251	1.050563	0.5185025	1.040739
143	solcap_snp_c1_10941	GOOD	chr04	0.6006073	0.7550387	0.6300533	0.7320856	0.1344899	1.099518	0.006961585	1.126163	0.3425729	0.9602723	0.4006266	0.8835219	0.6564624	0.7466387	0.3869724	0.9178255	0.383241	0.9231482	0.379464	0.8775946	0.3969008	0.9430036	0.3893155	0.9356341	0.656468	0.7906881	0.3790516	0.8940412	0.007891682	1.094308	0.4001182	0.9285526	0.004964272	1.136274	0.3755049	0.8953554	0.3711472	0.8645285	0.4317657	0.8093801	0.4180905	0.9488438	0.6466743	0.7796462	0.4151081	0.9778226
144	solcap_snp_c1_10958	GOOD	chr07	0.5501502	0.2722602	0.5743267	0.357164	0.6929559	0.050204	0.7059613	0.05792609	0.5419968	0.3603635	0.6032699	0.2972338	0.4729135	0.03667776	0.482083	0.2954189	0.5941318	0.04982734	0.5385525	0.3582015	0.6080216	0.04152789	0.641798	0.05092762	0.7447852	0.03629966	0.5322227	0.3449068	0.7137435	0.03508912	0.5660762	0.3739014	0.6656855	0.04741479	0.5169468	0.06002068	0.3320743	0.3436282	0.3343067	0.3342391	0.7455587	0.03857498	0.3970882	0.3675781	0.5992535	0.03952888
145	solcap_snp_c1_10974	GOOD	chr07	0.4153521	0.7776899	0.5930634	0.7639804	0.6610098	0.7796152	0.53371	0.8253831	0.4285567	0.8599495	0.6000798	0.733476	0.5704211	0.7671723	0.3768269	0.8675819	0.4942463	0.880309	0.3705873	0.8847851	0.5852365	0.7989013	0.3999929	0.8758253	0.7681595	0.6758651	0.6049289	0.7786248	0.7279494	0.649048	0.6151752	0.774519	0.7138836	0.6379626	0.4366354	0.8695064	0.544121	0.7805815	0.566714	0.7844354	0.6265689	0.7854854	0.4588635	0.9062645	0.4299175	0.8881124
146	solcap_snp_c1_10975	GOOD	chr07	0.7052948	0.4959876	0.6778951	0.4801947	0.8895385	0.0853513	0.8657623	0.03241067	0.5940074	0.5210259	0.6308188	0.4891511	0.8671266	0.04614722	0.5957285	0.4629985	0.6411083	0.4832741	0.5672119	0.4825872	0.6903574	0.4763661	0.6401764	0.5329456	0.7501719	0.5002676	0.8244537	0.04685222	0.7217265	0.4850226	0.8131533	0.04289701	0.6758425	0.451068	0.6254777	0.4581326	0.8049435	0.02797571	0.8121581	0.03247547	0.6929402	0.5063906	0.7904252	0.05206254	0.629392	0.4932027
147	solcap_snp_c1_11	GOOD	chr10	1.095345	0.2153255	0.9998118	0.1556808	1.053817	0.1767945	0.9754047	0.138477	0.9974511	0.1659753	1.055682	0.2086804	1.045699	0.196363	1.106056	0.215452	1.042938	0.1583315	0.9915937	0.1179328	0.9740483	0.1331005	0.9892238	0.1969124	0.95525	0.1555344	0.989252	0.1640893	0.9762457	0.173037	0.9595213	0.1664468	1.101949	0.1729651	1.099281	0.1659598	0.9539075	0.1644534	1.032836	0.1576553	1.017871	0.1290156	0.9940712	0.1360431	1.047577	0.1699655
148	solcap_snp_c1_110	GOOD	chr03	1.093393	0.6222477	0.9253119	0.5019242	1.138101	0.01465044	1.24669	0.01986464	0.9410143	0.5265455	1.234264	0.03010783	1.020568	0.5398948	1.191737	0.02680978	1.015282	0.5328974	1.112828	0.01565526	0.9914805	0.55489	1.111381	0.02507573	1.141185	0.01649501	0.9791428	0.5372887	1.132017	0.02641071	1.11475	0.01909219	0.9849902	0.5069509	1.034743	0.5020492	1.256261	0.0245566	1.046657	0.5354084	1.114605	0.02534203	0.7610371	0.7176759	0.9654388	0.5573798
149	solcap_snp_c1_11008	GOOD	no hit	0.3175106	0.6506214	0.3533396	0.7504072	0.06175214	0.8186503	0.01250978	1.00922	0.3378579	0.8249505	0.2322755	0.6493956	0.3293567	0.7510754	0.006260346	0.8338386	0.00829174	0.8839128	0.02068831	0.9160903	0.3541266	0.7910814	0.3480495	0.7569095	0.01584544	0.9250372	0.3283399	0.7264372	0.3396484	0.754871	0.02281481	0.9017444	0.007157962	0.8219352	0.008021222	0.7847542	0.3024089	0.7562104	0.002879417	0.8173716	0.02124307	0.9340563	0.004557882	0.8423155	0.01049249	0.951703
150	solcap_snp_c1_11013	GOOD	no hit	0.9852175	0.6014279	0.9890914	0.5351778	1.142323	0.03317933	1.098547	0.008688282	1.096871	0.497164	1.038236	0.5482746	1.017723	0.5486982	1.224051	0.01784104	1.187987	0.01412907	1.176536	0.01608296	0.9275345	0.5736817	0.9866199	0.574617	1.155483	0.02388746	1.027569	0.5506377	1.00814	0.5445487	1.208361	0.0153263	1.249362	0.0157825	1.212556	0.01193178	0.9387934	0.5547695	1.101104	0.01533451	1.160936	0.01395684	1.193004	0.01524126	1.167428	0.01793797
151	solcap_snp_c1_11023	GOOD	no hit	0.1657469	0.7291539	0.237295	0.8052423	0.03890509	0.8858482	0.000867934	0.9555025	0.2378148	0.8755574	0.1421163	0.6819716	0.2520728	0.7710924	0.001782637	0.8369867	0.0001852	0.8306779	0.00961055	0.9668725	0.2471315	0.8124613	0.2728686	0.7871797	0.007708319	0.996268	0.2437369	0.779747	0.2463573	0.791023	0.001326702	0.9738148	0.002750878	0.8508756	8.36E-05	0.8120917	0.1801323	0.7728751	0	0.8227056	0.01312786	0.9950267	0.005841292	0.879065	0.000549049	0.9320002
152	solcap_snp_c1_11025	GOOD	no hit	1.315097	0.6069884	1.293379	0.5292206	1.362004	0.2365677	1.358934	0.03724434	1.383987	0.525059	1.375366	0.5303363	1.274256	0.5655485	1.54614	0.05942464	1.539291	0.0480108	1.446143	0.04208373	1.334612	0.6085057	1.268062	0.5929152	1.479427	0.04273129	1.257838	0.5838686	1.25467	0.5816846	1.403971	0.04474277	1.564265	0.05359241	1.582112	0.04935594	1.346323	0.5207979	1.458039	0.04860148	1.543051	0.05397745	1.483894	0.04224414	1.49518	0.0434581
153	solcap_snp_c1_11027	GOOD	no hit	1.146929	1.000787	1.280495	0.7796778	1.422623	0.4144605	1.631207	0.03827422	1.512529	0.5444401	1.33577	0.8485056	1.478169	0.564127	1.579869	0.6324636	1.522003	0.6289732	1.566998	0.04513276	1.483616	0.6527417	1.450694	0.6084707	1.651879	0.05396165	1.510202	0.5986806	1.283014	0.7752324	1.414963	0.5305442	1.523888	0.6236626	1.47641	0.5783356	1.486201	0.5938236	1.418589	0.6576605	1.447321	0.6045471	1.660797	0.03686303	1.691076	0.04615277
154	solcap_snp_c1_11030	GOOD	no hit	0.826153	0.6818232	0.6612018	0.6013312	1.009712	0.2966154	1.030248	0.05934986	0.8691521	0.4281976	0.7162183	0.6822596	0.8263277	0.437966	0.9557124	0.4633615	0.9245858	0.4563646	0.8962088	0.05743704	0.8751487	0.5015123	0.7746764	0.4494794	0.9838898	0.05482317	0.8405514	0.4574504	0.654677	0.6297029	0.7942243	0.4398312	0.8677948	0.4459213	0.9174721	0.4230106	0.8835032	0.4741794	0.8006724	0.4937549	0.7655812	0.4302815	0.9761681	0.06063984	0.9807609	0.05341368
155	solcap_snp_c1_11031	GOOD	no hit	0.6937149	0.7408898	0.7098537	0.6356671	0.4932291	0.7964366	0.2748257	0.988759	0.5249882	0.8109909	0.7733046	0.6684977	0.5988835	0.7620633	0.568132	0.7876812	0.5573921	0.7870344	0.2520925	0.9402496	0.5787532	0.7767395	0.5874403	0.7829512	0.2831989	0.9237421	0.6044492	0.7760772	0.72119	0.6632864	0.5403771	0.8008655	0.5502753	0.8207945	0.5714356	0.818405	0.6082028	0.7616242	0.5728894	0.7380978	0.5150838	0.8321513	0.3329855	0.9312626	0.3314654	0.9172122
156	solcap_snp_c1_11033	QUESTIONABLE	no hit	0.07792807	0.5080879	0.08130562	0.5589095	0.1714704	0.527685	0.1015557	0.5101714	0.07479921	0.6078475	0.191592	6.88E-05	0.1490447	0.3672499	0.1215203	0.5284065	0.07522669	0.6281898	0.08412367	0.6045993	0.09072784	0.5285013	0.08732877	0.5205866	0.08494761	0.6131253	0.08657364	0.5572172	0.1500329	0.3960159	0.1290088	0.51298	0.1257891	0.5313888	0.05559522	0.632694	0.06412262	0.5367274	0.07426528	0.5668176	0.07843349	0.634818	0.08973584	0.6215892	0.0898993	0.6055103
157	solcap_snp_c1_11066	GOOD	chr01	0.4125821	0.7258981	0.3201953	0.7542651	0.08429267	0.9276419	0.02152199	0.7348987	0.2967106	0.791016	0.05144379	0.9338839	0.3162265	0.7575419	0.05095538	0.8707646	0.04819304	0.8943408	0.05995008	0.8536421	0.3028188	0.7110569	0.3107966	0.749078	0.2965034	0.7862416	0.3354481	0.7567928	0.3196322	0.8035048	0.0554941	0.8958223	0.3333108	0.7692953	0.03396627	0.9188876	0.04630941	0.8256013	0.2916324	0.7381241	0.05517688	0.9219533	0.3101355	0.8040301	0.05798632	0.8833266
158	solcap_snp_c1_1107	SEGREGATION	chr05	1.309132	0.1718096	1.347373	0.1404554	1.23812	0.2382101	1.272957	0.1311493	1.385186	0.1370636	1.352912	0.1650272	1.3817	0.1317026	1.407085	0.1603806	1.371456	0.157912	1.349861	0.1135545	1.344905	0.1335917	1.338815	0.1578173	1.321092	0.1435849	1.334174	0.1355264	1.309565	0.1362914	1.355456	0.1255801	1.354222	0.1499325	1.354069	0.1319508	1.344125	0.1544341	1.321588	0.1458614	1.351192	0.1507495	1.399089	0.1334463	1.397998	0.1294646
159	solcap_snp_c1_11076	GOOD	chr05	0.4472481	0.7802449	0.4054171	0.7414598	0.5637926	0.6584709	0.622888	0.689535	0.5808686	0.6154813	0.3895663	0.8481202	0.6180185	0.6454131	0.6309957	0.6276484	0.06837952	0.9255432	0.6041235	0.6422699	0.02290103	0.9556916	0.349745	0.7803812	0.6081249	0.6979036	0.6230308	0.6487772	0.6047819	0.6644567	0.5616012	0.7399139	0.3795541	0.7753236	0.3610748	0.8078136	0.3639963	0.7617754	0.5628315	0.6716778	0.3941031	0.8525673	0.6574076	0.6966727	0.4024099	0.8539975
160	solcap_snp_c1_11078	GOOD	chr05	0.9411035	1.15432	0.7040861	0.9499741	0.1807945	1.267319	0.05117518	1.165746	0.04171574	1.217995	0.769304	0.9939027	0.7052314	0.9491454	0.8049919	0.9899438	0.07482345	1.26564	0.05501259	1.229814	0.7969397	0.9421118	0.6969238	1.029089	0.6643255	0.9569266	0.7042129	0.9433348	0.04744462	1.179678	0.03791717	1.238784	0.7481655	0.9755642	0.06476664	1.304975	0.6961048	0.9084194	0.0663214	1.291252	0.6938242	1.000731	0.03617628	1.199551	0.04020462	1.247509
161	solcap_snp_c1_11088	GOOD	chr05	0.1000096	0.9784661	0.1364127	0.9444947	0.4383712	0.659503	0.3321722	0.5593625	0.1912359	0.7717839	0.3922439	0.576787	0.1932382	0.7498507	0.1514146	0.7888775	0.2395505	0.8756227	0.4536357	0.531204	0.2795028	0.7668584	0.3727151	0.7363728	0.2071731	0.799382	0.4932759	0.5168158	0.4585544	0.5454774	0.4360804	0.7126886	0.1074457	0.9129294	0.3176277	0.7778227	0.3436351	0.7562284	0.1564844	0.8045201	0.3850536	0.7118234	0.4633421	0.5247557	0.113826	0.9030153
162	solcap_snp_c1_11092	GOOD	chr11	0.446941	0.822134	0.4503261	0.8474817	0.6866511	0.806748	0.4963636	0.8133912	0.7629716	0.5698851	0.6410053	0.7105421	0.4256669	0.931861	0.5915944	0.6702268	0.7447374	0.5436538	0.61093	0.7284663	0.1267217	1.022149	0.5641091	0.7922556	0.5714882	0.8051428	0.4221158	0.9585513	0.8930849	0.2377982	0.5898579	0.8251274	0.6660812	0.74053	0.4333396	0.9069151	0.5735824	0.6683356	0.6075414	0.7454082	0.6043633	0.7716435	0.4067511	0.9367093	0.4033331	0.9399318
163	solcap_snp_c1_111	GOOD	chr03	1.395417	0.1893997	1.188402	0.187844	0.9085217	0.7886214	0.8741647	0.7936949	1.008472	0.5802196	1.12585	0.636533	1.031409	0.5844063	1.145502	0.6317449	0.9353162	0.8175367	0.9740185	0.6039656	1.04259	0.6125302	1.153461	0.195428	0.8686575	0.8347132	0.8610994	0.8187178	0.8621818	0.7807278	1.1153	0.1873792	1.101221	0.6173862	1.094427	0.6161807	1.229125	0.169289	0.9008712	0.7637591	1.035806	0.645806	1.199416	0.1783127	1.001405	0.6136521
164	solcap_snp_c1_11100	GOOD	chr11	0	0.3788773	0	0.7620382	0.06241703	0.6918033	0.001997012	0.7079455	0	0.8602742	0	0.5942619	0	0.7867349	0	0.5833336	0	0.6665513	0.01481796	0.8260305	0.009063726	0.8371785	0.006772001	0.8364868	0.004484747	0.8763893	0.002717577	0.8094295	0.001074897	0.8382355	0.00166624	0.8548304	0.000449929	0.610484	0	0.5006834	0	0.7240868	0	0.7031465	0	0.8628337	0.005082521	0.8056903	0.000963382	0.7799315
165	solcap_snp_c1_11117	GOOD	chr11	0.03189726	1.028625	0.01703961	0.9729774	0.03222816	0.863219	0.01543405	0.7581772	0.03739387	1.019004	0.02803043	0.7393715	0.02912415	0.7697136	0.02084985	0.7740578	0.02828191	0.9510196	0.02986865	0.8031925	0.03891093	0.9531426	0.02474087	0.8206264	0.03154029	0.9860337	0.03052033	0.9452766	0.02916262	0.8433821	0.02545116	0.7911071	0.02918036	0.9041306	0.01975209	0.9208241	0.01671323	0.9553555	0.02045112	0.8060007	0.03141203	0.9734746	0.0362073	0.939303	0.02539735	0.918995
166	solcap_snp_c1_11120	GOOD	chr02	1.067007	0.8770508	1.056411	0.7360034	1.035245	0.7309729	1.107541	0.6861199	1.259204	0.5796378	1.064122	0.7476223	1.124592	0.7240916	1.177446	0.6927409	1.119574	0.7626805	1.054052	0.7158774	0.7345241	1.010798	1.127784	0.7688943	1.071447	0.7660032	1.273669	0.515119	1.203497	0.6404714	1.265933	0.4835527	1.126883	0.7271121	1.356661	0.4494809	1.263753	0.5473174	1.278098	0.5615828	1.289829	0.5371611	0.6878579	0.9728568	1.296174	0.6043098
167	solcap_snp_c1_11121	GOOD	chr02	0.9393619	0.5362598	0.9306487	0.5102327	1.060604	0.1203418	1.057623	0.07079118	1.056091	0.06695831	1.06767	0.08847901	0.9076049	0.4813572	0.9033415	0.5462408	0.9394268	0.5216208	0.946407	0.4635282	1.073019	0.06672345	1.105316	0.07386895	1.072576	0.0725594	0.8909199	0.5134723	1.078089	0.0726262	0.8956861	0.5126535	1.089601	0.09518655	0.944213	0.4954413	1.061511	0.09561659	0.9462615	0.4801393	1.078559	0.07455042	1.066041	0.06141155	0.9244969	0.4989163
168	solcap_snp_c1_11122	GOOD	chr02	0.4321289	1.079523	0.4616575	1.052449	0.3892692	1.065132	0.3002053	0.9525959	0.4195347	1.144429	0.3594109	1.098228	0.3905761	1.152662	0.000614111	1.23545	0.3769256	1.121858	0.6467031	0.9824133	0.3935667	1.088018	0.4164485	1.104838	0.4130446	1.09039	0.01474451	1.324358	0.002869861	1.358931	0.00660782	1.273083	0.342541	1.08819	0.001857195	1.249637	0.393451	1.05836	0.4039395	1.10734	0.008507687	1.301036	0.385365	1.127149	0.3948712	1.180354
169	solcap_snp_c1_11123	GOOD	chr02	0.9454381	0.6392484	0.983151	0.5952865	0.8161357	0.6535403	0.7752966	0.6348237	1.097754	0.4656234	0.8999477	0.6126216	0.9038355	0.6206236	0.8869858	0.5775721	0.9647817	0.6127806	0.8724835	0.6675566	0.6973149	0.8252532	0.7923886	0.6888459	0.9151109	0.6800237	1.106138	0.431847	0.9987636	0.5838879	1.095208	0.4155107	0.7570592	0.6167371	1.028276	0.3917821	1.026717	0.4676894	1.112528	0.4546436	1.032341	0.4685571	0.6815072	0.8226352	1.07243	0.4608297
170	solcap_snp_c1_11124	GOOD	chr02	1.158259	0.01234554	1.162611	0.01778783	0.7570984	0.713352	0.7024054	0.6440653	0.9282542	0.5141377	0.8795285	0.5625042	0.8976738	0.5247774	0.8225051	0.5738976	1.121908	0.01497508	0.8651223	0.5351033	1.144099	0.04037534	0.6760402	0.7584031	0.8996224	0.5518155	0.9299124	0.5228532	0.8743936	0.68344	0.9428649	0.5217664	0.6076545	0.7853202	0.5748926	0.7679962	0.7649576	0.7492088	0.9237798	0.5646757	0.7569137	0.7427092	1.094362	0.02616311	0.9134749	0.5220386
171	solcap_snp_c1_11126	GOOD	chr04	0.000284769	1.045269	0.006493632	1.02216	0.4216187	0.8606436	0.3907425	0.8106142	0.2169814	0.9643059	0.1912153	0.9120426	0.2454363	0.9224793	0.001965035	1.02938	0.2152701	0.9183802	0.2400929	0.929284	0.2293984	0.9489349	0.2298248	0.9218445	0.01299071	0.9943789	0.2306056	0.9142495	0.4156546	0.8028901	0.4173456	0.8155823	0.2005893	0.9248551	0.1996602	0.8961743	0.4105226	0.8402565	0.2404985	0.8501446	0.2303113	0.9505275	0.006507895	0.9864514	0.01077167	1.031706
172	solcap_snp_c1_11135	GOOD	chr04	1.576543	0.02919682	1.564711	0.04186393	1.373851	0.02699445	1.522338	0.01548779	1.606472	0.04908988	1.422677	0.02387618	1.544913	0.0423401	1.589991	0.0292128	1.565908	0.02396915	1.493064	0.02830499	1.612873	0.0183464	1.564811	0.0419603	1.529863	0.04137897	1.4964	0.04318411	1.519755	0.03787331	1.487836	0.04346456	1.535608	0.03432525	1.530162	0.02557521	1.518139	0.02189111	1.438361	0.01969154	1.58181	0.04208862	1.568251	0.03394755	1.543038	0.03570478
173	solcap_snp_c1_11137	GOOD	no hit	0.4007154	0.4140538	0.5550715	0.5743802	0.1912216	0.7367279	0.1010676	0.7039831	0.5542209	0.5607156	0.4527557	0.5117084	0.3575719	0.7105365	0.2664211	0.556983	0.2977229	0.6436661	0.06376841	0.8002271	0.3064818	0.6509673	0.3650663	0.6633297	0.5609935	0.5642498	0.056732	0.8368248	0.5695316	0.4813776	0.3566846	0.6841182	0.283581	0.6569339	0.4674212	0.4001474	0.04682591	0.7098166	0.4854659	0.4986635	0.3748404	0.6193846	0.0514342	0.7713975	0.05076636	0.8306078
174	solcap_snp_c1_11139	GOOD	no hit	0.5088942	0.2472979	0.4709137	0.2673193	0.2902838	0.548706	0.1327224	0.5405763	0.5292646	0.2856979	0.400263	0.2437393	0.3710623	0.4672787	0.2676108	0.380219	0.4242043	0.2505385	0.2051078	0.6150286	0.3574589	0.5040783	0.2071761	0.6422115	0.3996421	0.5195058	0.3703286	0.4853635	0.5114092	0.2652755	0.2090583	0.6279024	0.2692948	0.3900198	0.4029832	0.1765696	0	0.7362436	0.3268668	0.467069	0.2163715	0.6355783	0.3519919	0.4424857	0.3508474	0.477204
175	solcap_snp_c1_11144	GOOD	no hit	1.350545	0.05475304	1.267918	0.05697708	1.048116	0.5970423	1.16071	0.6233379	1.210662	0.06288793	1.312519	0.05922867	1.271698	0.06025229	1.381927	0.06237187	1.344639	0.05709431	1.023944	0.548652	1.110951	0.6215131	1.070925	0.6011478	1.069835	0.6062533	1.067972	0.6086096	1.2304	0.07178264	1.063614	0.5739385	1.093108	0.5962536	1.319655	0.04998362	1.110777	0.584553	1.318821	0.06001818	1.26698	0.07041592	1.308142	0.06698466	1.190779	0.06587417
176	solcap_snp_c1_11150	GOOD	chr12	0.7629789	0.5574188	0.7116783	0.6171279	0.9572542	0.5118336	1.009371	0.5150366	0.7621609	0.6167076	0.9946554	0.4539075	0.9469441	0.5350828	0.9815279	0.4649573	0.9917408	0.4915002	0.5719164	0.6912535	0.8912264	0.5622547	0.8124318	0.6079562	0.7080132	0.6404499	0.7097004	0.6253405	0.8381687	0.5565586	0.8808793	0.5793129	1.042664	0.4161497	0.7633461	0.548139	0.760184	0.5845308	0.9644351	0.5000246	0.8718917	0.6094617	0.8543599	0.6420783	0.7201561	0.6491318
177	solcap_snp_c1_1116	GOOD	chr05	0.5046396	0.9180526	0.3646774	0.786329	0.4371112	0.8658751	0.3926695	0.9692647	0.3531927	0.8119526	0.3975486	0.8962955	0.5399325	0.7056547	0.3994266	0.8804299	0.4005342	0.8806205	0.3708158	0.82143	0.4518428	0.8499132	0.061477	0.9579785	0.5701744	0.7462028	0.3568477	0.8575392	0.5345037	0.7383443	0.4675745	0.7368448	0.06941056	0.9943224	0.06871003	1.035039	0.5273567	0.7070276	0.3650543	0.8481619	0.06278481	1.002679	0.390477	0.9073756	0.07043833	1.028628
178	solcap_snp_c1_11196	GOOD	chr03	1.127544	1.023633	1.001877	0.9041861	0.9390601	0.905817	0.9652403	0.8775379	0.9622388	0.9500887	1.279832	0.6843814	0.987789	0.9290915	1.062896	0.8804852	1.061236	0.9117564	0.6647606	1.084327	0.7230784	1.191994	0.9894264	0.9893779	0.9169645	0.9500682	1.154203	0.6992324	0.9825486	0.9348539	0.9546723	0.9229714	0.7134828	1.098627	1.061481	0.8556409	0.7096658	1.063584	1.062285	0.9003843	0.6253439	1.127797	0.9560456	0.9589558	0.9907016	1.015627
179	solcap_snp_c1_112	GOOD	chr03	0.4181073	0.7923	0.4776036	0.8167367	0.4852997	0.7585293	0.3835178	0.7935387	0.4404224	0.8731313	0.2220553	0.8580501	0.6134929	0.6805387	0.2192634	0.8285984	0.2298934	0.8973437	0.5808517	0.716104	0.2108573	0.9264061	0.5976738	0.7166863	0.2288854	0.9708754	0.461213	0.8204607	0.2187761	0.9235542	0.5293669	0.7393431	0.2193972	0.8527021	0.342155	0.7706355	0.5470527	0.6580395	0.2256148	0.8645893	0.418846	0.8410936	0.4165193	0.8300746	0.2644635	0.9409427
180	solcap_snp_c1_11202	GOOD	no hit	0.6234058	0.8941003	0.563732	0.852205	0.8214093	0.745509	0.7945899	0.6593888	0.5575987	0.858291	0.4809171	0.8674101	0.5707084	0.881833	0.5456126	0.9115607	0.5412467	0.8731625	0.9854664	0.4701304	1.067545	0.5230217	0.5422077	0.8997587	0.5440449	0.8841354	0.540513	0.895834	0.5298598	0.8615862	0.5220955	0.8489271	0.8482864	0.6692267	0.5251053	0.8286979	0.8202333	0.6548432	0.512472	0.8298903	0.8287049	0.7275992	0.5191689	0.8650023	0.542434	0.8983713
181	solcap_snp_c1_11206	GOOD	chr04	0.6922917	0.8977692	0.6481624	0.8334721	0.9799368	0.5741397	0.9946731	0.4433504	0.9636202	0.6584935	1.0039	0.5174932	0.8669392	0.6962432	0.5724585	0.8632413	0.8966492	0.7125233	0.8291404	0.6626382	0.8760704	0.7184975	0.8375344	0.7036583	0.5690266	0.8931742	1.008991	0.5249993	0.8204645	0.6910397	0.8252578	0.7072382	0.8680313	0.7365867	0.8398467	0.7029646	1.033917	0.4957079	0.6043267	0.7907758	0.8514782	0.7223092	0.8293573	0.7043431	0.5715504	0.8979067
182	solcap_snp_c1_11210	GOOD	chr04	0.6306615	0.02029787	0.6573046	0.02071255	0.3815926	0.006308843	0.232599	0	0.4634044	0.01893179	0.2002074	0.01117998	0.519167	0.02231635	0.5500098	0.0180409	0.4458954	0.01745948	0.5280016	0.01416486	0.552658	0.008672478	0.5275463	0.01033015	0.6811332	0.01898386	0.2928122	0.01389832	0.4879438	0.01685347	0.5166968	0.01865441	0.3914813	0.01891799	0.4069107	0.01350132	0.2181456	0.01650373	0.4584418	0.02070527	0.539705	0.009478319	0.5237168	0.01889251	0.6811447	0.01368693
183	solcap_snp_c1_11211	GOOD	chr04	0.2858084	0.5800193	0.3047051	0.6597736	0.6034091	0.2836972	0.5573667	0.2726671	0.5520638	0.454202	0.5249718	0.2506504	0.4681584	0.4857517	0.24468	0.549846	0.4257474	0.4375545	0.4771475	0.48244	0.4901105	0.5127292	0.497887	0.5362582	0.3065183	0.6729476	0.566307	0.303297	0.4410809	0.4764687	0.446843	0.4938798	0.4160212	0.4302137	0.3797903	0.4172982	0.5769781	0.269912	0.2891904	0.4931309	0.4887531	0.5351318	0.4557084	0.4870634	0.2762104	0.6216276
184	solcap_snp_c1_1123	GOOD	chr05	0.8974077	0.05395355	0.8617491	0.07446978	0.8719766	0.1253905	0.9410319	0.04387873	0.9239548	0.04669177	0.7924463	0.0445653	0.904129	0.05307499	0.8277159	0.05023495	0.843155	0.05117356	0.9040577	0.05557503	0.8416159	0.03455833	0.867312	0.06649405	0.9024879	0.05601068	0.9054922	0.05254549	0.8967617	0.05935604	0.96672	0.04726423	0.8279789	0.04576122	0.7739964	0.0589739	0.8659676	0.05160524	0.8760663	0.04330522	0.9299033	0.04457814	0.8725137	0.04306695	0.8644094	0.05291471
185	solcap_snp_c1_11237	GOOD	no hit	1.009508	0.5254111	0.9206089	0.4764749	0.7133489	0.6923643	0.7314563	0.4943154	0.7186139	0.6861998	0.7155381	0.6778669	0.9179845	0.1815071	0.9103407	0.4523404	0.5456484	0.8000869	0.8816287	0.4517245	0.7053839	0.6000625	0.7293346	0.5674899	0.5036588	0.8163306	0.4352689	0.8060249	0.8795679	0.4541883	0.7070569	0.5534064	0.7156224	0.699842	0.7437125	0.4946153	0.8569053	0.4791839	1.073186	0.02997353	0.71687	0.5968769	0.7072576	0.5863966	0.9341042	0.1989518
186	solcap_snp_c1_11239	GOOD	no hit	0.1787945	0.2487947	0.266757	0.3764331	0.1796005	0.4528078	0.09045468	0.3739917	0.2573207	0.3396406	0.195699	0.3279751	0.3607402	0.2083268	0.1061298	0.415686	0.3188326	0.2130874	0.2651612	0.3563418	0.331066	0.2227897	0.3739801	0.23122	0.3666672	0.22495	0.1464651	0.4577877	0.2330679	0.343738	0.1482641	0.4827657	0.2224132	0.3452092	0.1929006	0.2987006	0.2097733	0.3594104	0.2212867	0.3227106	0.1637926	0.4932267	0.1470992	0.4589081	0.1469175	0.4970871
187	solcap_snp_c1_1124	GOOD	chr05	0.6558927	0.02117976	0.6165425	0.05308856	0.630479	0.1671916	0.6382939	0.04367695	0.6482115	0.05844732	0.4878646	0.05277438	0.6780788	0.06577852	0.5617362	0.06545459	0.5257661	0.04700959	0.6400498	0.05959528	0.5666459	0.03227543	0.6100462	0.06302289	0.6107923	0.05974924	0.611922	0.05125586	0.6234622	0.05831767	0.7251228	0.07091529	0.5535455	0.06702569	0.5459557	0.04303106	0.6192965	0.06325887	0.5668405	0.0533845	0.6618559	0.05057123	0.5869456	0.05185017	0.5948558	0.05282816
188	solcap_snp_c1_11242	GOOD	chr04	0.7429188	0.6294591	0.7533903	0.5641187	0.6712241	0.7414157	0.5566934	0.7460929	0.8399047	0.5641738	0.4411171	0.8151057	0.6992663	0.6079903	0.4384746	0.8145199	0.5214971	0.7655228	0.57204	0.7546353	0.5809196	0.7727416	0.908694	0.06767222	0.7663373	0.6172051	0.7385669	0.5898515	0.7212639	0.5872608	0.7540756	0.5773323	0.2334236	0.9368349	0.4527987	0.8014665	0.7576775	0.5926868	0.5952138	0.6226353	0.5758954	0.8011671	0.5351036	0.7703755	0.7609835	0.5753898
189	solcap_snp_c1_11243	GOOD	chr04	0.2075214	0.6753181	0.2818272	0.6103278	0.2628018	0.8482352	0.2306776	0.8688579	0.2760777	0.5730203	0.006642492	0.8941166	0.01081033	0.6620453	0.008631305	0.8727015	0.4252593	0.8677418	0.2109557	0.8161365	0.2456933	0.8572521	0.4302691	0.02469409	0.2314965	0.6165622	0.2486041	0.5728438	0.2407635	0.5961257	0.2399568	0.5605168	0.007892835	1.042683	0.1618237	0.8219929	0.3922962	0.5636255	0.3434026	0.6358632	0.2424261	0.8563631	0.2022282	0.8277678	0.3561366	0.5380914
190	solcap_snp_c1_11246	GOOD	chr11	0.6088708	0.98909	0.4998547	0.8936074	0.9825215	0.5499846	1.06136	0.5379787	1.04251	0.5168243	0.7834386	0.7111824	0.8350139	0.7362438	0.8546013	0.7546346	1.024394	0.54975	0.8233291	0.7027814	0.5262453	0.9254868	0.9808697	0.5547929	1.000424	0.5441874	0.8019974	0.7256715	1.184839	0.02357236	0.9875333	0.5396585	0.8820803	0.7249805	0.8000642	0.7175223	0.8164893	0.7303547	0.7623478	0.7386404	0.8976471	0.7703753	0.812027	0.7634292	0.8007414	0.75568
191	solcap_snp_c1_11247	GOOD	chr11	0.3265623	0.8127471	0.2915922	0.7114496	0.01132695	0.8405806	0.0115939	0.9540502	0.007691848	0.8459908	0.01919533	0.8983539	0.2735713	0.7103993	0.2582403	0.7322069	0.02336558	0.868153	0.2943456	0.6711574	0.279425	0.7047211	0.3001816	0.7286527	0.01796291	0.8769068	0.02946409	0.8542355	0.02316955	0.8393241	0.2621747	0.6792208	0.01744341	0.8371077	0.2497299	0.7243247	0.01966525	0.8537034	0.0206548	0.8597754	0.0258637	0.8427345	0.2858241	0.7143027	0.2833494	0.6931587
192	solcap_snp_c1_1125	GOOD	chr05	0.7261133	0	0.751371	0.01382273	0.7719888	0.02397112	0.7550434	0.01506559	0.7526098	0.007953409	0.6586416	0.008390623	0.7684339	0.002205287	0.6424397	0.004247545	0.655162	0.001223524	0.7683702	0.004499807	0.6963835	0.001774101	0.7630416	0.008515473	0.7620788	0.001159298	0.7468725	0.006579965	0.7428463	0.003873668	0.8484932	0.007478245	0.6814198	0.005077565	0.6287533	0.003595185	0.6876861	0.007842558	0.6856027	0.002717875	0.786316	0.003820097	0.7158312	0.004160528	0.7188362	0.004345848
193	solcap_snp_c1_11259	GOOD	chr05	0.6643225	0.3924445	0.6818607	0.4049026	0.7126373	0.4969516	0.6287306	0.540267	0.6255027	0.5689013	0.6968349	0.3745387	0.612171	0.5619655	0.5336251	0.563238	0.8643755	0	0.5657739	0.5411867	0.8776799	0.02238982	0.6996554	0.3876449	0.6182089	0.5482685	0.6932953	0.5326511	0.6660146	0.5150758	0.760829	0.5348378	0.7387967	0.3797323	0.6579272	0.3571895	0.7056252	0.3845125	0.5916306	0.5522895	0.7966248	0.4096557	0.5589817	0.5570572	0.786535	0.3826855
194	solcap_snp_c1_1126	GOOD	chr05	0.04522384	1.184226	0.03996145	1.162547	0.07010846	1.206658	0.01895488	1.01318	0.01715915	1.20821	0.03163961	1.106332	0.01638439	1.170335	0.03484964	1.153729	0.03186984	1.150398	0.01590754	1.194035	0.02440621	1.124843	0.03444012	1.170509	0.0316804	1.171199	0.03547423	1.163017	0.01542672	1.183616	0.03339755	1.161286	0.0301389	1.132883	0.01757183	1.163431	0.03010291	1.155282	0.03047769	1.131379	0.03471304	1.190783	0.02113818	1.135275	0.01630379	1.158767
195	solcap_snp_c1_11265	GOOD	chr05	0.2211777	0.4052749	0.2731002	0.5463367	0.4911351	0.4432361	0.3843287	0.3934041	0.4674135	0.4380792	0.2140816	0.4679324	0.4749429	0.4238097	0.3354633	0.337575	0.005313914	0.601878	0.461343	0.4209364	0.01121703	0.6213808	0.2624918	0.562212	0.4610794	0.4510366	0.4746494	0.4554544	0.4493767	0.4380064	0.4555532	0.5164978	0.2018506	0.4984615	0.1803344	0.4247357	0.2480463	0.5122396	0.4070927	0.3816299	0.2953964	0.5854335	0.4393116	0.4177301	0.2682846	0.5506694
196	solcap_snp_c1_11267	GOOD	chr05	0	1.119165	0	1.049304	0.6112448	0.6400705	0.5889362	0.505611	0.5478426	0.6545334	0	1.011785	0	0.9411407	0.5581955	0.5801901	0.4590223	0.8954386	0	0.8956176	0.000243812	1.026085	0.006032861	0.9931047	0.5701106	0.6984186	0	0.8831238	0	0.9350073	0	1.04275	0.4803772	0.7635447	0	1.021912	0.5008587	0.7596593	0	0.9811175	0.000924038	1.061088	0	0.9253029	0.4938726	0.8308823
197	solcap_snp_c1_1127	GOOD	chr05	0.04326981	1.029058	0.04913243	1.163859	0.06511576	1.063162	0.04416976	1.341479	0.04347453	1.052599	0.0254458	1.034605	0.03649055	1.053904	0.0220014	1.083705	0.03146161	1.033114	0.0289779	1.075418	0.05389621	1.036337	0.05434548	1.106398	0.04148686	1.142124	0.03614345	1.062483	0.04537635	1.076519	0.04988255	1.134638	0.01956294	1.116212	0.02591699	1.160521	0.02734145	1.036003	0.03437515	1.093491	0.04822802	1.070943	0.04036595	1.170662	0.03049227	1.059764
198	solcap_snp_c1_11275	GOOD	chr06	0.8839882	0.8161467	0.8526232	0.7270361	0.6200621	0.9420642	0.601238	0.992864	0.8262258	0.7566462	0.06473313	1.138332	0.5574127	0.9586738	1.038803	0.6154677	0.8235601	0.765068	0.03195247	1.105476	0.8781979	0.7900808	0.8511394	0.807792	0.5616813	0.9425546	0.5671716	0.9185262	0.8423904	0.7629884	0.5600418	0.9111437	0.4955688	0.9215065	0.509148	0.9567248	0.8283113	0.7597927	0.8912684	0.799207	0.03258893	1.11223	0.866954	0.8008286	0.8366175	0.7895619
199	solcap_snp_c1_11276	GOOD	chr06	0.6924459	0.6092759	0.6674556	0.6568401	0.7158999	0.6556624	0.600973	0.6562091	0.3614168	0.8635021	0.9578876	0.006634881	0.6486896	0.692983	0.3870073	0.8479897	0.3814198	0.8113053	0.9981915	0.01337663	0.6628234	0.7208647	0.3694201	0.8714311	0.5561443	0.7031507	0.620472	0.6764224	0.3691665	0.8556021	0.5726141	0.7385955	0.8093607	0.4234874	0.8047244	0.3980999	0.3705718	0.8662267	0.3967789	0.8347706	0.830228	0.5431251	0.6621441	0.6707731	0.6397344	0.7101429
200	solcap_snp_c1_11288	GOOD	chr01	0.8422408	0.3628387	0.7958449	0.3537792	0.641049	0.5440326	0.4890636	0.5124455	0.595485	0.6035368	0.7826902	0.293838	0.8196784	0.3750671	0.7854421	0.3239545	0.758029	0.348454	0.7708462	0.3579428	0.7879904	0.3767094	0.7645625	0.3801177	0.5973719	0.5910217	0.6285264	0.5833984	0.6151786	0.581515	0.6363187	0.5964146	0.7272236	0.340856	0.780396	0.3325208	0.7987207	0.3345579	0.7707635	0.3622391	0.3655619	0.7676555	0.610741	0.5894198	0.5941986	0.5659017
201	solcap_snp_c1_11290	GOOD	no hit	0.01687238	1.127001	0.01163168	1.041471	0.7340576	0.7373767	0.6974231	0.6935781	0.4505043	0.848367	0.4794585	0.8751161	0.02060023	1.036983	0.008520756	1.063382	0.4800447	0.9058746	0.4441396	0.8664264	0.01865808	1.030902	0.7202159	0.6916397	0.02123545	1.047032	0.4351079	0.8174481	0.02575153	1.046636	0.4280986	0.8401954	0.422619	0.8587338	0.453427	0.8844831	0.01478667	1.049898	0.4561348	0.8514332	0.02182767	1.042961	0.4291859	0.8864062	0.4210123	0.8101774
202	solcap_snp_c1_11308	GOOD	chr01	1.24181	0.7337857	1.14049	0.5660508	1.106521	0.5979499	1.182946	0.5072106	0.9037186	0.8182535	1.395162	0.01372237	1.130518	0.5993214	1.21387	0.5988089	1.167145	0.5893871	1.137338	0.5370116	1.152653	0.6125311	1.287433	0.01285249	0.8928583	0.8471357	1.146803	0.5924911	0.9136992	0.8450639	1.111606	0.5688573	1.197636	0.6267082	1.205835	0.5602905	1.224399	0.5794598	1.234669	0.6121365	0.5919134	1.102812	1.137193	0.6113932	1.128592	0.618091
203	solcap_snp_c1_11319	GOOD	chr10	0.237096	0.4761404	0.3011938	0.6724376	0.3945216	0.6029615	0.2738702	0.6568435	0.312106	0.6851141	0.387456	0.4272246	0.3201941	0.6871773	0.3666724	0.5407709	0.445492	0.4604416	0.2976556	0.6560915	0.3024095	0.6935785	0.01540996	0.8132597	0.01069774	0.8298498	0.3004448	0.677996	0.0202309	0.8415371	0.01962956	0.8437839	0.006949038	0.7120234	0.3439456	0.3848523	0.2446249	0.6236433	0.2614878	0.641706	0.3092846	0.711622	0.008968165	0.7901871	0.2816898	0.6854885
204	solcap_snp_c1_11329	GOOD	chr10	0.9137363	0.7180112	0.9280695	0.6031701	0.9337735	0.6092085	0.8792193	0.544638	0.8874446	0.6121948	0.8402361	0.4201458	0.8995857	0.7524679	0.9848793	0.3955145	0.9002653	0.6751727	0.8859832	0.5960574	0.9414343	0.646211	0.8994905	0.5955941	0.9141519	0.6294236	0.8951417	0.5952106	0.9040359	0.5902609	0.8816197	0.5401209	0.9199917	0.3323267	0.8680304	0.4320777	0.9312231	0.2978083	0.9174519	0.6326865	0.9667714	0.3283097	0.8910574	0.7627292	0.9229766	0.3365169
205	solcap_snp_c1_11339	GOOD	chr03	0.8769001	0.7651974	0.7946268	0.6799329	0.8727956	0.6752558	0.764677	0.6514813	0.7786438	0.6565434	1.0291	0.5110906	0.5150751	0.8316947	1.039388	0.4917685	0.8216304	0.6910451	0.5388765	0.8182374	0.5090931	0.846348	0.8152382	0.7079437	0.7895097	0.7070174	1.018659	0.4768788	0.9800052	0.4816673	0.7980323	0.6679429	0.5444521	0.8770501	0.8198271	0.711922	0.7889377	0.6627321	0.8315974	0.6888379	0.51923	0.8198347	0.5316712	0.8657306	1.008564	0.483971
206	solcap_snp_c1_11344	GOOD	chr02	0.5375032	0.9063877	0.4965868	0.9153502	0.4713053	0.9387861	0.4618851	0.9297197	0.0164965	1.097658	0.4213175	0.8930127	0.4382352	0.9103968	0.01477509	1.090743	0.4313468	0.8770472	0.6962661	0.7574135	0.4944209	0.9403914	0.4711755	0.9512718	0.4579042	0.9144719	0.01750356	1.090349	0.01761551	1.138834	0.01547157	1.079521	0.4059116	0.9114828	0.008306429	1.101749	0.4456899	0.9191586	0.01686005	1.066232	0.020808	1.11225	0.4798216	0.9453523	0.424211	0.927958
207	solcap_snp_c1_11350	GOOD	chr12	0.4670238	0.8628641	0.4052323	0.8500337	0.7475539	0.5892938	0.7733368	0.4937252	0.3871322	0.8663567	0.3231649	0.86449	0.6394153	0.6783884	0.376493	0.8296186	0.636963	0.6615745	0.7932249	0.4669223	0.6353041	0.6727898	0.7870251	0.5432088	0.3759465	0.8654191	0.3750463	0.8427187	0.3603144	0.8936544	0.6223415	0.6848925	0.5965426	0.6545577	0.3571831	0.8316987	0.7806948	0.5119952	0.3688127	0.8161674	0.6072723	0.6931967	0.8107507	0.4199573	0.3786938	0.8447786
208	solcap_snp_c1_11351	BAD	no hit	0.5564322	0.1924711	0.8345127	0.2642957	0.7948153	0.3961616	0.6655558	0.3175277	0.7711005	0.2665929	0.7436182	0.3464425	0.7479947	0.2990008	0.6284965	0.2966962	0.6329635	0.3028405	0.7805941	0.3411624	0.701461	0.3087315	0.700838	0.3343943	0.7248988	0.3392596	0.7861673	0.3082261	0.6978421	0.3517354	0.7515854	0.2316135	0.7158772	0.3007986	0.7183979	0.2911216	0.6286122	0.2535577	0.663414	0.2863706	0.6801565	0.3067683	0.7461953	0.3206363	0.7522402	0.3607081
209	solcap_snp_c1_11352	GOOD	chr04	0.4181724	0.7668743	0.3394032	0.7203134	0.3857305	0.7080742	0.3019522	0.7553883	0.009583822	0.9328809	0.01034665	0.837543	0.336705	0.730064	0.3085321	0.70375	0.5520439	0.595112	0.3244261	0.7174386	0.332176	0.7606753	0.3550799	0.7358024	0.3202967	0.7240734	0.3660397	0.7553922	0.3461644	0.744896	0.01531148	0.8683147	0.007102625	0.8822957	0.550054	0.5894325	0.009681772	0.9213035	0.01090479	0.8453612	0.5464506	0.6083103	0.3374198	0.783383	0.3441327	0.7621776
210	solcap_snp_c1_11356	GOOD	chr04	0.7469677	0.7036701	0.7227979	0.6561957	0.9131532	0.5328407	0.9172213	0.4629582	0.999505	0.4039223	0.9589514	0.4303217	0.7540355	0.6616781	0.8664247	0.5113531	0.7417513	0.7075879	0.9151077	0.4690338	0.7508491	0.6616703	0.9036025	0.5002435	0.7179018	0.672838	0.9204049	0.4799221	0.870175	0.4830061	0.9354581	0.4544299	0.9180096	0.4307734	0.4877324	0.8503866	1.069883	0.007401659	0.839503	0.4758394	0.757118	0.7170997	0.7505155	0.6861999	0.7041448	0.6861686
211	solcap_snp_c1_11362	GOOD	chr04	0.01409483	0.8230673	0.002248605	0.8148577	0	0.7340474	0.001444425	0.7419228	0.01111746	0.7873154	0.009314382	0.783637	0.009624446	0.7700829	0.006935	0.7860708	0.004813468	0.7328235	0.008725055	0.7474288	0	0.7672306	0.004216113	0.7664965	0.006679168	0.7406673	0	0.7105164	0.008326616	0.743216	0	0.7913163	0.006363335	0.7900603	0.006128705	0.7728934	0.002078148	0.7609234	0.007992246	0.8512536	0.008034268	0.7161629	0.01061619	0.7483317	0.000220744	0.7882733
212	solcap_snp_c1_11363	GOOD	chr04	0.7250018	0.7155787	0.7697425	0.6769152	1.032588	0.2030183	1.134511	0.06178721	0.8665653	0.604099	0.9435143	0.4972006	0.9945216	0.4621364	0.7306958	0.6811083	1.084654	0.05574817	0.9537097	0.465715	0.9669454	0.4667511	0.933324	0.5054478	0.9270761	0.4711357	1.120188	0.06229895	0.9660793	0.5067161	0.7666675	0.6737911	0.6742984	0.6659225	0.9463637	0.4733633	0.9418991	0.5077685	0.5438172	0.7623482	1.107397	0.07009895	0.950959	0.4712724	0.7724516	0.7002273
213	solcap_snp_c1_11364	GOOD	chr04	0.4870187	0.7727972	0.4487166	0.7790228	0	1.03588	0.002436169	0.9237785	0.4251496	0.8835948	0.001309942	0.9859201	0.005255236	0.985117	0.7682166	0.6503178	0.002961728	1.02067	0.4582815	0.8316692	0.001993951	1.01834	0.4753674	0.8703944	0.003967282	1.019705	0.007909657	0.9960616	0.4538679	0.8503351	0.466922	0.7827348	0.4516658	0.7844909	0	1.004672	0.483554	0.8136228	0.5302426	0.670817	0	1.019618	0	1.013827	0.4521972	0.8077778
214	solcap_snp_c1_11365	GOOD	chr04	0.7295908	0.3951828	0.74022	0.3791851	0.9496037	0.01549511	0.861472	0.03300031	0.8004138	0.3668158	0.8727575	0.02497915	0.8855382	0.03014323	0.5843968	0.5733739	0.8862396	0.02355528	0.7372801	0.3843223	0.8930748	0.02607681	0.7372867	0.4038364	0.8654441	0.03029576	0.8654878	0.03207567	0.7458346	0.3964173	0.7337933	0.3972064	0.7244179	0.3875655	0.905745	0.02204897	0.7581173	0.3922386	0.6099892	0.4544754	0.8832175	0.02228441	0.8523725	0.01957423	0.7122779	0.4012725
215	solcap_snp_c1_11391	GOOD	chr04	0.9250879	0.5756933	0.8747651	0.4935251	0.537221	0.8981807	0.3273576	0.8598136	0.6665104	0.8430588	0.4003465	0.8959392	0.7036793	0.707468	0.8401649	0.5242243	0.6791781	0.7312952	0.7191078	0.7219594	0.7012004	0.8041639	0.7203941	0.791003	0.697431	0.7803335	0.4436301	0.9247466	0.6705967	0.7385101	0.6889484	0.740097	0.658912	0.7414811	0.8719028	0.4755898	0.4042968	0.9120074	0.7277263	0.5681869	0.6925806	0.7727215	0.6986272	0.7569329	0.8722183	0.5304008
216	solcap_snp_c1_11406	GOOD	chr04	0.6800441	0.8085323	0.7340093	0.7351186	0.9735779	0.1686522	0.8185825	0.04289352	0.9441751	0.5258271	0.8089663	0.4672415	0.6681699	0.8265	0.8403038	0.4972307	0.9073868	0.5201144	0.8788695	0.5177567	0.8596809	0.5773302	0.8478128	0.5532529	0.6786346	0.8125743	0.8618252	0.5349493	1.026304	0.07477669	0.8818784	0.5455754	1.080675	0.04506322	0.8771396	0.4430809	0.8343164	0.4956554	0.7475183	0.5516914	0.8897662	0.6002395	0.673099	0.7990581	0.842539	0.569846
217	solcap_snp_c1_11418	GOOD	chr06	0.6438099	0.3000866	0.7694259	0.4229876	0.5586683	0.7490298	0.3376191	0.6966611	0.4621281	0.7674013	0.5737162	0.5500681	0.8129714	0.4321085	0.5390423	0.5290534	0.7052867	0.3764297	0.613458	0.6150587	0.3976266	0.7494875	0.7502643	0.4451722	0.7391286	0.4577713	0.6425924	0.6102912	0.7520199	0.4363367	0.745844	0.4327254	0.5909281	0.5395207	0.7704023	0.3237632	0.5540903	0.588854	0.5664946	0.5482037	0.75445	0.4334284	0.460784	0.7984626	0.6246343	0.6365286
218	solcap_snp_c1_11442	GOOD	chr08	0.5580968	0.6764025	0.6875689	0.6910903	0.8278802	0.5180648	0.7766903	0.5103018	0.6813521	0.7142388	0.6402837	0.7279208	0.4644979	0.8578104	0.773314	0.5010186	0.4051524	0.8295134	0.8527998	0.4952824	0.4447736	0.8823359	0.447974	0.9144982	0.4376549	0.8689888	0.875081	0.5182277	0.676172	0.7212651	0.8567488	0.5371748	0.6693135	0.7114838	0.6072751	0.701521	0.6258003	0.692946	0.6307783	0.7306286	0.8659328	0.5432224	0.89396	0.5198405	0.8585262	0.5291867
219	solcap_snp_c1_11458	GOOD	chr02	0.2243247	0.9000615	0.3287878	0.9748736	0.3115516	0.9592325	0.2074783	0.9131635	0.3281292	1.024699	0.332059	0.6659951	0.5041324	0.8415753	0.05743679	0.9881411	0.3784806	0.8400458	0.4986181	0.8185571	0.2695271	1.063087	0.294962	1.03762	0.3293061	1.009168	0.5029792	0.7893553	0.2924359	1.059611	0.4858434	0.8392558	0.2045789	0.8889747	0.1943155	0.8546622	0.07240333	1.079965	0.235775	0.9720355	0.3283513	1.053983	0.3118937	1.038557	0.08212427	1.143163
220	solcap_snp_c1_11459	GOOD	chr02	0.02352171	1.080666	0.05673248	1.201602	0.1004667	1.163581	0.04333683	0.9154608	0.03321799	1.322695	0.01661911	0.9849112	0.02389661	1.236394	0.02097175	1.092542	0.02359815	1.122221	0.028902	1.224618	0.03578778	1.319475	0.02780695	1.258223	0.02872381	1.257276	0.02721811	1.208735	0.04037503	1.33805	0.02875159	1.248037	0.01959807	1.062838	0.01652073	1.078518	0.02735677	1.185324	0.02940203	1.170613	0.03464264	1.264684	0.03209013	1.207085	0.0229214	1.206601
221	solcap_snp_c1_11473	GOOD	chr09	0.476348	1.039389	0.4906375	0.9912484	0.4609914	0.9873614	0.3266701	1.046328	0.6917122	0.7524928	0.5187541	1.012009	0.0246881	1.145321	0.6982983	0.7932965	0.7062978	0.8458059	0.6778044	0.8063282	0.008646269	1.130909	0.4290858	0.9939237	0.01524768	1.089875	0.6905959	0.8296003	0.427326	0.968791	0.4131619	0.9548835	0.7612259	0.8199775	0.7696912	0.8315542	0.6521009	0.8182514	0.0336218	1.172402	0.407788	0.9912429	0.02604435	1.171356	0.01530344	1.161916
222	solcap_snp_c1_11475	GOOD	chr07	0.4904391	0.6817307	0.4328943	0.7243932	0.1116766	0.8531772	0.03809371	0.9230506	0.04926237	0.8442071	0.3792601	0.7257652	0.05642619	0.8448241	0.03856654	0.8540908	0.3864135	0.7051719	0.04894374	0.8710133	0.05258597	0.896436	0.4353437	0.7279674	0.4236016	0.7464624	0.412886	0.6822816	0.05204701	0.8161431	0.4023334	0.7341866	0.03769765	0.8456853	0.3726153	0.6295712	0.03500465	0.8584237	0.0363839	0.8582786	0.4220405	0.7073382	0.3904577	0.7109461	0.4113154	0.7406281
223	solcap_snp_c1_11479	GOOD	chr07	1.319112	0.0503303	1.297093	0.07437498	0.9044845	0.6935592	0.7478281	0.6186909	1.084636	0.5764874	1.270864	0.06128011	1.144299	0.562017	1.169392	0.4543318	1.128825	0.5148485	1.281468	0.08172455	1.081675	0.5560856	0.8742723	0.7984396	1.096197	0.5549511	0.903607	0.7769941	0.8801281	0.7589245	1.269349	0.0925114	1.122587	0.5428424	1.107376	0.5357066	1.157455	0.4891432	1.144746	0.4925821	0.9012932	0.8142726	0.9198754	0.7870901	1.267121	0.06425124
224	solcap_snp_c1_11485	GOOD	chr07	0.7657847	0.7158084	0.72785	0.6647387	0.4695929	0.8540568	0.457456	0.8823034	0.7203285	0.6371956	0.686231	0.6623603	0.703931	0.6505117	0.6714173	0.6560326	0.0299796	0.9761479	0.8871108	0.447478	0.739062	0.6818408	0.6947142	0.6505826	0.4445628	0.8498441	0.4497917	0.8391511	0.4293153	0.7854235	0.6743125	0.6652258	0.4080596	0.8248134	0.4210483	0.8124744	0.7095459	0.6703855	0.8653047	0.468133	0.03259283	1.007623	0.4363567	0.8171449	0.4361524	0.8425888
225	solcap_snp_c1_11491	GOOD	chr02	0.7625678	0.9609888	0.5688697	0.8418531	0.5895345	0.9246385	0.5938365	0.8833382	0.5194124	0.8332927	0.624661	0.8999506	0.5379665	0.8790578	0.01583887	1.109907	0.6181542	0.8641374	0.7802044	0.6868506	0.5298031	0.8839759	0.5460431	0.8683672	0.5050219	0.8505111	0.5299378	0.8362656	0.02298417	1.068419	0.007060793	1.015676	0.6317732	0.9290651	0.01487105	1.139531	0.5908589	0.8561916	0.8809993	0.7330426	0.01168771	1.032444	0.5190337	0.9191597	0.5201662	0.8919793
226	solcap_snp_c1_11494	GOOD	chr02	0.5354242	0.9755873	0.454253	0.8455801	0.05811789	1.042828	0.0198068	1.122092	0.4608919	0.8244036	0.3138742	1.015974	0.1563189	0.9730015	0.1809779	1.042624	0.4555582	0.9015132	0.131331	0.9824141	0.2801575	0.9370548	0.01142067	1.002615	0.283559	0.9395141	0.4056501	0.8683737	0.2459458	0.9374578	0.3972982	0.8792227	0.01769886	1.100883	0.1536822	1.071923	0.2812853	0.9279448	0.01252379	1.092471	0.2839982	0.9409233	0.2963134	0.9848668	0.4268295	0.903061
227	solcap_snp_c1_11495	GOOD	chr02	1.123506	0.01997	1.001253	0.04379124	1.034368	0.1530873	1.079904	0.02322004	0.9867163	0.05287978	1.116627	0.0414126	1.07481	0.04933428	1.154997	0.03669783	1.044356	0.03214253	1.060838	0.0441749	1.103449	0.03157873	1.061877	0.05693565	1.041997	0.05059475	1.00764	0.04618752	1.144225	0.05933849	0.9751086	0.04519593	1.152357	0.03701401	1.145967	0.03051348	1.123386	0.03023244	1.157495	0.03700661	1.052479	0.05187755	1.05406	0.05309267	0.9696664	0.04454335
228	solcap_snp_c1_11498	GOOD	chr02	0.7644001	0.9058033	0.7109404	0.8234742	0.246766	1.09301	0.09838808	1.150224	0.6062294	0.8963259	0.4604291	0.986736	0.5298238	1.004674	0.5164954	0.9553578	0.7132097	0.8501117	0.5210923	0.9897097	0.4465346	1.028465	0.1033162	1.206113	0.4331807	1.079517	0.7232478	0.9098758	0.4050061	1.092527	0.7247272	0.8707559	0.09625265	1.091399	0.4915719	0.9742667	0.4184331	0.9891215	0.102741	1.134552	0.4448846	1.06411	0.4502151	1.043709	0.711908	0.8940046
229	solcap_snp_c1_11499	GOOD	chr02	0.5553355	0.5372157	0.5043935	0.5153959	0.05014218	0.7526708	0	0.7658539	0.4665982	0.5179207	0.2737689	0.6743512	0.2547256	0.6400514	0.2386231	0.625029	0.4807426	0.5116928	0.2479677	0.6384724	0.2440665	0.648515	0	0.797267	0.2761452	0.7087055	0.4788806	0.542944	0.2296063	0.7103177	0.4795213	0.4803616	0	0.7809495	0.2468968	0.6334199	0.2793084	0.6264192	0	0.7836626	0.252181	0.6355683	0.2579226	0.6421043	0.4623163	0.5257922
230	solcap_snp_c1_11502	GOOD	chr02	0.4771415	0.8259366	0.4719106	0.8161752	0.05217135	1.045541	0.01377815	1.010646	0.679343	0.6832126	0.4096757	0.8317704	0.002676648	1.013443	0.005738835	1.013961	0.4425314	0.7992101	0.000624935	1.00302	0.4615568	0.8488562	0.006178298	1.029864	0.4537025	0.8720279	0.4453074	0.8287	0.4103973	0.9019271	0.4558465	0.8504851	0.006314676	1.018177	0.001154976	1.014467	0.4347682	0.8406479	0.005795346	1.013124	0.437255	0.8494508	0.4501789	0.8495981	0.4350565	0.8383191
231	solcap_snp_c1_11506	SEGREGATION	chr01	0.6188509	0.4059462	0.5679315	0.4502383	0.4694799	0.6641973	0.4613722	0.6622744	0.4911891	0.5938636	0.3628775	0.6896368	0.5711046	0.390763	0.4255874	0.5467195	0.4412854	0.6601062	0.4654196	0.4589339	0.4528184	0.6082196	0.4296139	0.5422173	0.4217322	0.6455807	0.4357942	0.5835792	0.4788474	0.519958	0.5439135	0.4804678	0.5698512	0.4509758	0.3710666	0.6271273	0.3944503	0.6561384	0.4054012	0.7280124	0.4323342	0.6270062	0.5547302	0.5091332	0.245156	0.6901513
232	solcap_snp_c1_11509	GOOD	chr09	0.8296126	0.3386631	0.837638	0.3615501	0.8751259	0.341537	0.8516814	0.3379985	0.8927166	0.3624238	0.8761419	0.3408039	1.074422	0.0151494	0.9064462	0.3730348	0.8865044	0.3636849	0.8942498	0.3479415	1.067219	0.004631055	0.7256724	0.5717345	0.9931392	0.00902138	0.8989855	0.3896256	1.042147	0.000423015	0.9013249	0.3777666	0.9022512	0.372173	0.8784153	0.3240117	0.8966134	0.3612331	0.9180331	0.361559	0.8776825	0.3779244	0.8682133	0.3929304	1.012848	0
233	solcap_snp_c1_11517	GOOD	chr09	0.7744746	0.7165232	0.6456094	0.69091	0.912583	0.2755004	0.9899879	0.1396524	0.63357	0.7273517	0.6823077	0.698443	0.6272693	0.7421036	0.8489099	0.4608757	0.8413509	0.4737451	0.9032813	0.1231699	0.7869961	0.5300716	0.8626809	0.122184	0.6170303	0.741931	0.8025898	0.5359515	0.6275088	0.7518222	0.7711661	0.5293096	0.9991356	0.1276612	1.034404	0.1152259	0.8220758	0.464567	0.8369158	0.4855984	0.7891296	0.5685863	0.6364812	0.7883123	0.6385427	0.7622656
234	solcap_snp_c1_11519	GOOD	chr07	0.4395302	0.7840728	0.407015	0.7269483	0.2469105	0.8710387	0.1767882	0.904348	0.2013424	0.8663459	0.5230877	0.5172499	0	0.9968745	0.3638726	0.7454656	0.2052577	0.9232766	0.3755439	0.7243143	0.3979227	0.7606204	0.2018791	0.8758542	0.21004	0.8945974	0.5689659	0.5134426	0.2208131	0.8822053	0.2116623	0.8429326	0.3497528	0.7314572	0.3296125	0.746921	0.3839429	0.7457011	0.3806393	0.775174	0.2269334	0.8990301	0.3814442	0.720855	0.1899266	0.8796143
235	solcap_snp_c1_11520	GOOD	chr07	0.3161017	0.4943683	0.4416245	0.6333899	0.327409	0.7637873	0.1506954	0.6533427	0.2749358	0.8033206	0.4961749	0.3815127	0.02205116	0.9399127	0.3407903	0.5460709	0.1977206	0.6934701	0.435178	0.6565481	0.3700029	0.6164858	0.252216	0.7849376	0.2580581	0.7909567	0.5918319	0.4432951	0.256244	0.7590708	0.2627351	0.7832859	0.3617127	0.576901	0.3552284	0.6033631	0.3730674	0.5868288	0.3701119	0.6050347	0.2546433	0.7953489	0.4198224	0.6387285	0.2536812	0.7522451
236	solcap_snp_c1_11521	GOOD	chr07	0.07269928	1.331944	0.05038633	1.235044	0.1091423	1.2124	0.04289416	1.133775	0.03085587	1.155455	0.05443664	1.266018	0.0433563	1.124038	0.04984291	1.253966	0.0522253	1.12279	0.03090777	1.219403	0.02945954	1.201884	0.02643978	1.170541	0.04492236	1.143906	0.03306709	1.238778	0.03132505	1.185363	0.03667948	1.138554	0.04603087	1.203992	0.03909753	1.308457	0.04438392	1.206318	0.05114536	1.227013	0.03713273	1.199736	0.02697272	1.256951	0.0210717	1.162706
237	solcap_snp_c1_11523	GOOD	chr07	0.0232675	1.146705	0.02408887	1.068637	0.063472	1.062525	0.03713915	1.100008	0.02677955	1.017753	0.02498853	1.081673	0.01935802	1.090027	0.01655212	1.083371	0.01204052	1.059728	0.01097301	1.061706	0.01726002	1.01747	0.007595281	1.063055	0.01571511	1.029728	0.02017365	1.073801	0.01226031	1.038533	0.01149682	1.015521	0.01327137	1.080594	0.01239984	1.089099	0.01838812	1.044525	0.01945688	1.073053	0.01114519	1.002858	0.01995795	1.077219	0.00893103	1.036083
238	solcap_snp_c1_11525	GOOD	chr07	0.6525456	0.6458243	0.6056277	0.6214095	0.8002064	0.3821859	0.8192758	0.41478	0.5716066	0.6179558	0.8284369	0.00529018	0.3556808	0.7549154	0.5562045	0.584495	0.354955	0.738999	0.7352457	0.4182705	0.602631	0.6497375	0.5810535	0.6227503	0.6028529	0.5981582	0.8798848	0.005663929	0.7249437	0.4083283	0.766965	0.3913516	0.5503944	0.5823193	0.7230972	0.3448842	0.6049238	0.63106	0.5802944	0.5987881	0.7649175	0.4419234	0.722564	0.4288769	0.5328724	0.6179631
239	solcap_snp_c1_11534	GOOD	chr07	0.3507086	0.3755427	0.4698742	0.5400469	0.6159983	0.2932978	0.5849488	0.3405859	0.501418	0.5541768	0.537548	0.05160385	0.2964492	0.7138876	0.3239912	0.4120457	0.2282761	0.5740604	0.634709	0.3772579	0.5204108	0.5893992	0.5167248	0.5658646	0.5240002	0.5802093	0.7765869	0.06667014	0.6183972	0.3618966	0.6803207	0.3589409	0.3361071	0.4146136	0.4205728	0.2350065	0.4053534	0.4969493	0.4004539	0.4724105	0.6738114	0.4060778	0.6404573	0.3621705	0.4859393	0.5484986
240	solcap_snp_c1_11535	GOOD	chr10	0.6899006	0.3736284	0.7887182	0.508911	0.5784591	0.7403339	0.5864424	0.6407399	0.8538293	0.2259893	0.6609533	0.494226	0.7722397	0.5191772	0.4675423	0.7632393	0.7418563	0.4873134	0.3531224	0.803641	0.6355065	0.6947125	0.7642534	0.5388347	0.87032	0.228443	0.7276981	0.5558024	0.7131149	0.5321989	0.5770893	0.6920352	0.4910721	0.7105124	0.4627693	0.6532349	0.5539135	0.6666794	0.5348354	0.6672559	0.5971058	0.757589	0.7261153	0.5375834	0.5318304	0.7192311
241	solcap_snp_c1_11539	SEGREGATION	chr10	0.8478243	0.8387318	0.696435	0.759128	0.9764136	0.6097287	1.110335	0.5994741	0.7646072	0.7911059	0.9464581	0.7240476	0.8526611	0.6762575	1.041643	0.6525695	0.912474	0.7055891	1.012106	0.55003	0.9585714	0.6883095	0.8443474	0.7574779	0.7769675	0.8025144	0.9596276	0.6698622	0.7785656	0.7779529	0.8542559	0.6829265	0.8958522	0.7259699	1.05467	0.5627541	0.8973895	0.7027872	0.9096901	0.690325	0.780806	0.72726	0.8547156	0.7851211	0.9347627	0.7198726
242	solcap_snp_c1_11540	GOOD	chr10	0.8722652	0.3576299	0.9593674	0.3576724	0.7474221	0.7270558	0.5690694	0.7130029	0.9843168	0.4020782	0.8419216	0.5816481	0.8683051	0.6183213	0.7450587	0.6447901	0.840382	0.5839875	0.6442637	0.7188905	0.742308	0.5792906	0.9823963	0.4596191	0.9353311	0.4138559	0.846389	0.6053966	0.9584972	0.3790936	0.8501597	0.6263849	0.8369403	0.5889567	0.6788031	0.7396345	0.7928755	0.5755965	0.8212994	0.5800474	0.8369881	0.6260378	0.9733894	0.4358007	0.8174651	0.5942446
243	solcap_snp_c1_11544	GOOD	chr02	1.085031	0.5350155	0.9550226	0.4629395	1.209468	0	1.171709	0	1.137003	0	1.033395	0.4618948	0.9413422	0.4545735	1.046881	0.4855264	1.209447	0	1.122	0	0.9948048	0.5079576	0.9501303	0.4798832	1.094116	0	1.142719	0	1.011219	0.4239226	1.080418	0.00350948	1.044433	0.4816844	1.030224	0.4568387	1.175857	0	0.9932572	0.4700551	1.003072	0.5074397	0.9764559	0.4903567	1.106272	0
244	solcap_snp_c1_11546	GOOD	chr02	0.4012617	1.059269	0.4609829	1.019387	0.1059019	1.117527	0.0680998	1.061293	0.1827139	1.145221	0.3781761	0.9815626	0.5106965	1.054682	0.3895244	1.003659	0.1485241	1.097529	0.1626344	1.160091	0.5399945	1.060617	0.4878052	1.007745	0.1684435	1.175574	0.1788349	1.163874	0.4792451	1.037385	0.1438383	1.174549	0.3943422	0.8921441	0.3483311	0.9437183	0.1059117	1.104306	0.4174496	0.9796793	0.5195866	1.048438	0.4812012	1.039977	0.1827498	1.210246
245	solcap_snp_c1_11552	GOOD	chr02	0.3305987	0.8605048	0.332965	0.8228543	0.3552511	0.6845043	0.3154692	0.6551689	0.005304865	0.8699467	0.003760687	0.8266402	0.3268752	0.6929707	0.484594	0.6535317	0.4973192	0.5024583	0.3343287	0.7136701	0.3466263	0.8537975	0.002089706	0.9589382	0.3408406	0.8627064	0.3560497	0.7248996	0.3084967	0.8941082	0.5970711	0.6954138	0	0.9145961	0.241651	0.8166007	0	0.9523718	0.002321634	0.8340435	0.3460458	0.8330508	0.3233174	0.7112702	0.3398812	0.7259803
246	solcap_snp_c1_11553	GOOD	chr02	0.2055845	0.462607	0.234337	0.6161234	0.2551998	0.5664238	0.1435627	0.4839914	0	0.7606336	0	0.701706	0.2107195	0.5703404	0	0.6313267	0	0.6454816	0.4152086	0.391589	0.1848483	0.5362433	0.399111	0.4808777	0.2235357	0.6340754	0	0.7175924	0.2015673	0.6588994	0	0.6911981	0.3801826	0.4419152	0.2024184	0.5025818	0.3060183	0.405376	0.3367327	0.4393599	0	0.7280622	0	0.7211584	0	0.7458814
247	solcap_snp_c1_11554	GOOD	chr02	0.7954783	0.5148475	0.7511597	0.476776	0.9207262	0.07042632	0.8738238	0.01615894	0.6307173	0.6767889	0.7454364	0.4412873	0.8914471	0.05859591	0.8861873	0.0358798	0.6831962	0.4891396	0.8496562	0.02672742	0.7208149	0.5026091	0.8567057	0.03895688	0.6963392	0.5100515	0.7609307	0.4627615	0.8340454	0.4650328	0.7167194	0.5122132	0.8665864	0.02488252	0.8636371	0.02846818	0.6229158	0.4612364	0.8504108	0.02298444	0.7799838	0.5180004	0.7454506	0.4799721	0.7457958	0.4932212
248	solcap_snp_c1_11556	GOOD	chr02	1.160624	0	1.095216	0.003139898	0.9523333	0.4280885	0.95543	0.4314564	0.9157666	0.449162	0.9354826	0.496783	1.093856	0	0.9569204	0.486518	1.137367	0	1.06651	0.006324719	1.133593	0	0.9025426	0.4901375	0.8887483	0.4898476	0.9545361	0.4597784	0.9580857	0.4152242	0.9163726	0.4758045	0.9197392	0.4859508	0.923628	0.4528575	0.9077222	0.4678039	1.10137	0	0.9137326	0.4909136	1.124046	0.002493744	0.9152732	0.4671184
249	solcap_snp_c1_11559	GOOD	chr08	0.9536067	0.8406748	0.8106616	0.8855544	0.8107505	0.9077696	0.7087848	0.8277144	0.7342926	0.9788945	1.196855	0.6575379	0.7912366	0.9536027	0.09471422	1.130743	0.09676632	1.171865	0.7866655	0.96018	0.06565942	1.206388	0.06708635	1.243145	0.7448211	0.9797341	0.756277	0.9438937	1.089508	0.7827344	0.0719276	1.221843	0.1026886	1.186157	0.09185372	1.204004	0.8488755	0.8917086	0.7827067	0.8709718	0.775992	0.9990041	0.7593269	0.9742714	0.7220582	0.9758591
250	solcap_snp_c1_11562	GOOD	chr08	1.022981	0.7487121	0.8905442	0.6121175	0.9589299	0.6630383	0.8110216	0.5923882	1.038092	0.4806365	0.05528847	1.054089	0.8729146	0.6559052	0.955513	0.6700529	0.9049026	0.7038628	1.008564	0.4494685	0.868119	0.6974435	1.030394	0.5204787	0.5672966	0.8026867	0.5930326	0.793998	0.8330296	0.6701887	0.842092	0.6533121	1.121043	0.5126837	1.1574	0.4922781	0.8640042	0.6572233	1.118559	0.5177152	0.8914515	0.7012696	0.9060972	0.6987897	0.8658028	0.6587235
251	solcap_snp_c1_11572	SEGREGATION	chr09	0.006224428	0.7567952	0.009202837	0.836324	0.7007186	0.4388306	0.7157081	0.5576627	0.6350604	0.48458	0.4042831	0.5368594	0.6556363	0.4890871	0.409696	0.5047637	0.6631885	0.4281569	0.6457382	0.489772	0.4382162	0.694185	0.4171406	0.6331462	0.4008715	0.6589244	0.426425	0.6417013	0.6234569	0.5002888	0.4111667	0.6554993	0.423605	0.5531445	0.4275911	0.5105317	0.6612762	0.422632	0.4328116	0.5645454	0.4069256	0.6698852	0.412124	0.6028243	0.01230732	0.7668895
252	solcap_snp_c1_11575	GOOD	chr09	0.03450915	0.5679535	0.04858978	0.6811424	0	0.625842	0.0024678	0.7052926	0.007082322	0.6824312	0.004291718	0.6388948	0.0475559	0.6065929	0.006988189	0.610283	0.02397223	0.6137934	0.01775408	0.6809254	0.02967035	0.6216974	0.007427794	0.635546	0.05129373	0.6466438	0.05254954	0.6616869	0.007787453	0.6623687	0.01172927	0.6674791	0.00203004	0.591209	0.02385752	0.5558705	0.001175605	0.6450074	0.02477777	0.6143056	0.04431263	0.624822	0.04732221	0.6047251	0.008719183	0.6629912
253	solcap_snp_c1_11581	GOOD	chr02	0.4564888	0.7578297	0.4251384	0.7822695	0.4938924	0.6806591	0.390743	0.7414061	0.08998448	0.9141412	0.1776294	0.816545	0.6320068	0.5773119	0.5679081	0.552277	0.5979112	0.5716186	0.3842842	0.7191941	0.4246554	0.7506599	0.1070427	0.9216515	0.1326179	0.8414305	0.1094388	0.9007244	0.365918	0.8072476	0.5652289	0.5814173	0.338897	0.6835942	0.3438145	0.6852749	0.1269143	0.8706013	0.4063662	0.7232009	0.6077639	0.6055313	0.3851337	0.7394611	0.37239	0.7302495
254	solcap_snp_c1_11596	GOOD	chr02	0.8257974	1.128404	0.6699443	0.954729	0.6392764	1.01356	0.634775	0.9823733	0.03654232	1.220545	0.06849134	1.337192	0.9611103	0.7812662	1.033538	0.8293903	1.041855	0.8054209	0.6081673	0.9443345	0.6362361	1.004935	0.04291788	1.233377	0.03894408	1.226828	0.04254388	1.24311	0.5807512	1.059311	0.967148	0.8155087	0.6879531	0.9975104	0.7190405	1.049338	0.05748126	1.27447	0.728661	1.002982	0.9369092	0.8320093	0.6451852	1.04851	0.6386719	1.01271
255	solcap_snp_c1_11612	BAD	chr09	1.062257	0.7937863	0.9547381	0.7156886	1.09254	0.6239005	1.219298	0.5577005	0.9566207	0.6615868	1.371146	0.009087073	1.105886	0.6134487	1.44005	0.01156717	1.095405	0.7556506	0.9410755	0.6691556	1.035375	0.7005146	0.9544759	0.761607	0.8669549	0.7980291	1.112519	0.4633025	0.9764667	0.6522267	1.112212	0.4384432	1.263529	0.5894927	0.9921008	0.767691	1.096674	0.6463146	1.132306	0.7411634	0.9116756	0.8074148	0.8402373	0.8713738	1.133917	0.4562986
256	solcap_snp_c1_11613	GOOD	chr09	0.6671337	0.9796274	0.614309	0.8970495	0.5693713	0.8238634	0.5619864	0.8691424	0.6371152	0.8259271	0.8681756	0.4626732	0.5685595	0.898886	0.8050297	0.6801611	0.3755333	0.9364296	0.6273633	0.7982656	0.631051	0.9236829	0.3880912	0.9455631	0.3670238	1.007425	0.7753441	0.7746691	0.6163807	0.8997085	0.7768278	0.7641474	0.5154217	0.9328111	0.3434976	0.9542232	0.5901238	0.9000399	0.3407227	0.993068	0.416242	1.030945	0.04032747	1.076409	0.7476701	0.7956373
257	solcap_snp_c1_11626	GOOD	chr04	1.188527	0.6315366	0.9636322	0.5480353	0.9795862	0.5635402	0.8320329	0.5184097	1.09655	0.5244353	1.077796	0.5964592	1.199255	0.1164193	0.9101328	0.8112743	0.8894072	0.7798852	1.04347	0.5417551	1.018982	0.5532894	1.170758	0.1282892	0.9660621	0.5774411	1.012392	0.5721554	0.9792956	0.5692757	0.9918354	0.5571482	0.8955454	0.771061	0.8925323	0.7503867	1.251248	0.1363091	1.002743	0.6116378	0.829836	0.8070124	1.009645	0.5675197	1.02801	0.5658916
258	solcap_snp_c1_1163	GOOD	chr05	1.215497	0.6829996	1.128285	0.5321739	1.071802	0.5834961	0.9453653	0.4514995	1.131564	0.5905712	1.15986	0.5938991	0.9238446	0.8133528	1.224492	0.6060373	1.202312	0.6045972	1.103762	0.55165	0.9697158	0.6710864	1.300669	0	0.8870718	0.8485751	1.132444	0.5839081	0.9183913	0.8118372	1.068361	0.7095465	1.416924	0	1.431875	0	0.9557057	0.8179154	1.187943	0.6078676	1.373877	0.006904493	1.129307	0.6083905	1.285222	0
259	solcap_snp_c1_11639	GOOD	chr04	1.196131	0.01496621	1.185749	0.02612173	0.9047012	0.6823121	0.8117201	0.7309741	0.9332631	0.671375	0.9705603	0.5414984	1.034032	0.5297319	1.020694	0.5381709	0.995357	0.5296932	1.016248	0.4954329	1.291172	0.01619974	1.080256	0.5357935	1.025174	0.5497181	1.035775	0.5202701	1.051453	0.536288	0.9936574	0.5387036	0.9788553	0.5407485	0.9581071	0.5146133	0.9678444	0.4899355	0.901444	0.6035115	1.07718	0.553242	1.053733	0.5388565	1.050805	0.5456116
260	solcap_snp_c1_11644	GOOD	chr12	1.059765	1.014071	0.9068745	0.8312242	0.8314208	1.039107	0.6554551	0.9274691	0.6815892	1.074307	0.6175947	1.147247	0.9872276	0.8878216	1.028365	0.9171373	0.08470692	1.370462	1.009995	0.8357956	0.6369331	1.105608	0.06028131	1.309425	1.162658	0.6770127	0.6851325	1.071166	0.9672355	0.9031976	0.5879872	1.071008	0.6203611	1.115621	1.00792	0.8799297	0.9709055	0.8666611	0.7089059	1.117901	0.6259667	1.127791	0.9630641	0.9177162	0.6038316	1.133462
261	solcap_snp_c1_11657	GOOD	chr12	0.5463618	0.8323442	0.5065462	0.8089979	0.6743229	0.7581969	0.6115306	0.7118447	0.5995052	0.7494032	0.6652781	0.7412069	0.4535893	0.8298845	0.4925893	0.8191626	0.7717986	0.6137554	0.4455867	0.7897536	0.5999024	0.7766888	0.7405296	0.6625333	0.2666197	0.9081249	0.5938929	0.7715114	0.4659308	0.840387	0.6225604	0.7056775	0.6295004	0.7327446	0.4916091	0.8349438	0.5023881	0.8114265	0.7121665	0.7268065	0.6025892	0.7858474	0.4593096	0.8662103	0.6136509	0.7815562
262	solcap_snp_c1_11667	GOOD	chr12	1.196125	0.4417022	1.069825	0.3703752	0.9715626	0.4020739	0.9131181	0.2967608	1.026211	0.3985212	1.166027	0.04339514	1.067734	0.3903212	1.090286	0.3911166	1.098337	0.0486544	0.9141791	0.5745592	1.199366	0.08436673	1.066214	0.0672584	0.9362617	0.6023855	1.020506	0.3970318	1.067136	0.4018623	1.155965	0.06886649	1.151893	0.04490042	0.9037794	0.5579188	1.07083	0.3997451	1.025309	0.4071733	1.169557	0.06529212	1.076771	0.4268543	1.129796	0.06835034
263	solcap_snp_c1_11668	GOOD	chr12	0.8472416	0.2933545	0.6386483	0.2839077	0.6931756	0.2772689	0.6341553	0.2724831	0.5391394	0.2522488	0.7161984	0.01444875	0.6279371	0.256648	0.6555909	0.2604836	0.6639479	0.01256412	0.5058971	0.3706631	0.6812477	0.01348975	0.5944172	0.02386785	0.5581599	0.3969461	0.54563	0.2602607	0.6247811	0.2615675	0.6531812	0.02273979	0.7234482	0.01583475	0.5549448	0.3908807	0.6470532	0.2694608	0.5947246	0.2837755	0.6899591	0.008194709	0.6201854	0.2713347	0.6517827	0.01428427
264	solcap_snp_c1_11670	GOOD	chr04	0.6272224	0.6773249	0.5015723	0.6189145	0.1473344	0.8277121	0.04596143	1.024319	0.4642178	0.6185319	0.3371375	0.7273587	0.3168369	0.719505	0.5284357	0.5990603	0.07665189	0.8886472	0.3270158	0.7681214	0.3563305	0.7310608	0.06471511	0.8964431	0.3152628	0.718436	0.07854544	0.8419001	0.3330254	0.7096006	0.4953577	0.569005	0.5221677	0.5601624	0.04475901	0.8609667	0.3175999	0.7369159	0.5602347	0.4627913	0.06779932	0.8424466	0.3457341	0.755897	0.5058647	0.6035731
265	solcap_snp_c1_11707	GOOD	no hit	0.8208928	0.6248235	0.7731696	0.7226195	0.952408	0.5510683	0.8988878	0.5182832	0.7524012	0.7368653	1.162967	0.1073995	0.9739446	0.5762717	0.6065812	0.8310493	0.7992366	0.7255975	1.13257	0.09193043	0.7644494	0.7299325	0.7798713	0.7911943	0.9667581	0.5880108	0.9670723	0.5879819	0.7750776	0.7527549	0.9233416	0.579466	1.000035	0.529857	0.9470748	0.5227506	0.7823995	0.6963104	0.8060249	0.7366428	1.135868	0.0923213	0.8161232	0.775847	0.8047255	0.8022671
266	solcap_snp_c1_11709	GOOD	chr04	1.014771	0.4219746	0.9060568	0.3675207	1.035016	0.07790782	0.9829324	0.0339478	1.033236	0.07468984	1.020234	0.04844441	0.8903574	0.3772999	1.054502	0.0403407	0.8913421	0.3982627	0.991809	0.04748229	0.8677356	0.4248933	0.8672582	0.4422693	0.8623334	0.4248341	1.025616	0.07446381	0.9900148	0.08731278	0.9961867	0.05091834	1.070943	0.04495276	0.9210442	0.3546261	1.024697	0.04199974	0.8279078	0.4326282	1.025887	0.07394333	0.8791611	0.4226625	0.7406784	0.5894545
267	solcap_snp_c1_11710	GOOD	chr04	1.09132	0.6313387	0.8174728	0.4813236	1.004133	0.07222433	0.9853936	0.0106035	1.039585	0.01747044	1.012084	0.01847525	0.8404129	0.5258384	1.062138	0.01610246	0.8563197	0.5269389	0.9874143	0.01855777	0.8462262	0.5763396	0.8390035	0.5368158	0.8208976	0.537832	0.981406	0.02041335	1.006192	0.01454005	0.9938669	0.01577755	1.011072	0.01673006	0.854663	0.4915628	1.029981	0.01586474	0.7367831	0.5586683	0.9893543	0.008508229	0.8082382	0.5594093	0.6332859	0.7511722
268	solcap_snp_c1_11719	GOOD	chr08	1.041848	0.581504	0.9860147	0.5120407	0.7995796	0.8035319	0.7592264	0.703256	0.9293232	0.5720398	0.9534382	0.510937	1.180967	0.04851729	0.7392581	0.7659674	0.9787862	0.5153202	0.7511616	0.7452075	0.967957	0.5634983	0.9217377	0.6093892	1.107156	0.06178204	0.772775	0.7386845	1.127858	0.06344146	0.4428392	0.9341601	0.7591688	0.7888104	0.7237671	0.7774368	0.9930125	0.5317661	0.9648679	0.5761822	0.9818252	0.6141865	0.7665688	0.7956829	0.7443225	0.7631873
269	solcap_snp_c1_11722	GOOD	chr04	0.02641582	1.062942	0.02097122	1.034961	0.8217594	0.7058033	0.8296882	0.6496711	0.522648	0.8669598	0.5820804	0.8056185	0.5719154	0.8339913	0.02052412	0.9717528	0.5925095	0.8089767	0.5670408	0.8215267	0.5581772	0.833558	0.5876966	0.866738	0.02300753	1.022343	0.5364466	0.8108136	0.8507951	0.6821759	0.8399854	0.663402	0.565383	0.7942259	0.5796073	0.8085923	0.8876013	0.6375041	0.6796671	0.7401252	0.5396273	0.8261518	0.01966866	1.010361	0.01517613	1.052844
270	solcap_snp_c1_11723	GOOD	chr04	0.5974896	1.168394	0.5822318	1.090784	0.6112292	1.070302	0.5679993	1.077253	0.7712581	1.006923	0.8642474	0.9535827	0.6059999	1.063632	0.5498625	1.143274	0.07408388	1.339324	0.5364606	1.09023	0.08835425	1.338506	0.561362	1.07846	0.5583081	1.105421	0.09760969	1.282525	0.5785298	1.063592	0.08286875	1.288683	0.5666273	1.125618	0.5494166	1.122996	0.577643	1.037363	0.7084166	0.9385649	0.09820636	1.311608	0.5391868	1.090337	0.598393	1.106221
271	solcap_snp_c1_11725	GOOD	chr12	0.6752669	0.3221447	0.5810204	0.3664092	0.3854497	0.6479794	0.2351129	0.6148828	0.5865092	0.4155764	0.2814276	0.5991307	0.6334124	0.3952434	0.5555761	0.3089838	0.2898483	0.6069769	0.5836592	0.3629674	0.4724487	0.5569472	0.6122365	0.4378235	0.2959766	0.6979278	0.4576574	0.5588846	0.4273379	0.5582708	0.4451035	0.5434338	0.2564691	0.591462	0.395857	0.4661347	0.5824016	0.346167	0.4319144	0.4797683	0.444203	0.5834215	0.4758761	0.5353389	0.4574607	0.5345554
272	solcap_snp_c1_11730	GOOD	chr12	0.04494103	0.9042625	0.02515107	1.026273	0.3894626	0.8500854	0.2547369	0.8466793	0.342818	0.8922611	0.3392801	0.84675	0.02581595	1.063368	0.02867652	0.9287586	0.3356725	0.8254477	0.02197103	1.096486	0.01133232	1.021786	0.3577837	0.9269927	0.3731393	0.9186191	0.360853	0.8943618	0.3610577	0.9307177	0.3416994	0.9171336	0.02895382	0.9615282	0.3020172	0.8049603	0.3074195	0.8104765	0.02194589	0.9509006	0.3485343	0.9049585	0.01564008	1.045528	0.0126313	1.024578
273	solcap_snp_c1_11750	GOOD	chr04	0.3496656	0.8991913	0.3551077	0.8962775	0.09125905	1.016219	0.001313393	1.025838	0.004130973	1.053715	0.3163337	0.988477	0.3201013	0.9171064	0.000511727	1.009547	0.3317329	0.9105781	0.3316955	0.9026176	0.3317043	0.8537993	0.3532308	0.9247355	0.3394471	0.9168009	0.3421008	0.9185433	0.002433558	1.041975	0.001028953	1.014732	0.002639494	1.084192	0.001322541	1.087481	0.3169556	0.9004408	0.004776041	1.003125	0.3423535	0.9120904	0.3318629	0.9434978	0.008041646	1.072753
274	solcap_snp_c1_11758	GOOD	chr04	0.825968	0.4913597	0.8688437	0.5169578	0.8711042	0.5581581	0.8367261	0.5066958	1.140761	0.1383805	0.9468924	0.07383359	0.9068403	0.5553546	0.8024525	0.4991815	0.6771638	0.7082745	0.8997695	0.5274816	0.9542258	0.6202053	0.916804	0.5808924	0.9092292	0.5805594	0.6938874	0.7565045	0.8965617	0.5631369	1.115512	0.1239506	0.9498905	0.07662764	0.5661052	0.6608281	1.065586	0.09862373	1.004601	0.08944435	0.7275682	0.784674	0.8475431	0.5702214	0.9111668	0.5870013
275	solcap_snp_c1_11769	GOOD	chr01	0.7151769	0.6516847	0.6119642	0.5840204	0.4762793	0.7489814	0.3515575	0.720736	0.6076762	0.5822885	0.4123585	0.7717539	0.3842941	0.7208945	0.6777679	0.6418955	0.4084896	0.7595368	0.5840502	0.5680041	0.3685199	0.6968672	0.6000104	0.5773306	0.5965779	0.5965942	0.4091003	0.747929	0.5960301	0.5900545	0.3904473	0.7297767	0.408493	0.777202	0.6460339	0.6064665	0.6438098	0.6146641	0.445872	0.788088	0.6239815	0.6283625	0.7953818	0.4153967	0.4104051	0.7519827
276	solcap_snp_c1_11773	BAD	chr01	1.091559	0.9464273	0.972467	0.827352	0.9620562	0.8745198	0.8278781	0.762248	0.9204655	0.8972989	1.035766	0.853883	0.949006	0.8781134	1.08775	0.88705	1.016393	0.8378622	0.9660769	0.8636273	0.9560886	0.9033021	0.9807321	0.9286659	0.9308631	0.8981447	0.9604273	0.8747588	0.9683063	0.8973431	0.9841309	0.881394	1.071866	0.8775053	1.030748	0.8354416	1.035247	0.8531809	1.006149	0.837765	0.9642463	0.9247434	0.9867439	0.9592369	0.9677432	0.9392303
277	solcap_snp_c1_11777	GOOD	chr09	0.5211603	1.049753	0.4597118	0.8955446	0.8600674	0.7361603	0.8235486	0.6808134	0.4466398	0.8674325	0.748989	0.7930553	0.5594845	0.8482175	0.7498955	0.7779047	0.02964567	1.092366	0.01809901	1.053268	0.8218119	0.7005188	0.5076799	0.8505304	0.7545781	0.7172976	0.7407028	0.7101261	0.4664736	0.8882372	0.7902869	0.6804708	0.02650788	1.116076	0.4888563	0.9564603	0.7605147	0.7076986	0.4801806	0.8822978	0.776256	0.7381465	0.7830986	0.7258326	0.944086	0.4893522
278	solcap_snp_c1_11778	GOOD	chr09	1.123078	0.400026	0.9700034	0.3683499	1.094004	0.06596804	1.152353	0.005943743	0.9692665	0.4060239	0.9865526	0.3765977	1.154712	0.001706609	0.998979	0.3895966	1.187941	0	1.07385	0.000206219	1.09384	0.001133337	1.010651	0	0.9928305	0.3928556	0.8607694	0.3712868	0.9236397	0.3638242	1.054291	0	1.186613	0.000678475	1.215627	0.00292668	1.098207	0.3536134	1.15189	0	0.8973629	0.4090596	0.8942367	0.4106561	0.9553044	0.4024168
279	solcap_snp_c1_11787	BAD	chr04	1.412258	0.7129523	1.318853	0.6633343	1.198581	0.7160269	1.31566	0.5960258	1.300433	0.7633831	1.429981	0.4671317	1.374157	0.5222595	1.485407	0.4592606	1.395787	0.7352563	1.198581	0.7464623	1.45481	0.4943056	1.31908	0.7458971	1.389585	0.5062792	1.277673	0.6900559	1.231671	0.7624455	1.218244	0.7660991	1.321057	0.7249407	1.288736	0.740376	1.321101	0.7139463	1.213187	0.7762727	1.323262	0.7636581	1.398564	0.5753465	1.330708	0.5632158
280	solcap_snp_c1_11791	GOOD	chr04	1.128138	0.01760462	1.105387	0.02808121	1.012707	0.4488688	0.9431298	0.4027236	0.9777409	0.4017482	0.9852889	0.4601754	0.9537825	0.432394	0.9855713	0.446845	1.102102	0.02439112	1.076032	0.03126235	1.123403	0.02703716	1.05547	0.02630034	0.8933089	0.44	1.064001	0.02937379	1.053344	0.02389424	1.055718	0.03056751	0.9505615	0.4360143	1.159574	0.0184359	1.127439	0.02544276	1.03826	0.02334056	1.087545	0.02153982	0.906271	0.4402309	0.91756	0.4689793
281	solcap_snp_c1_11801	GOOD	chr10	0.7529524	0.005262523	0.8288235	0.02562909	0.8252888	0.1181902	0.8621653	0.002671571	0.8587135	0.01973833	0.715405	0.009316181	0.8686849	0.0183182	0.7706864	0.00676734	0.7481326	0.0104111	0.8405733	0.01797944	0.9324012	0.01936374	0.8456419	0.006616423	0.8157387	0.01978399	0.8510081	0.02102309	0.8314532	0.01920025	0.8420895	0.01475289	0.7684291	0.01452832	0.6979753	0.01067584	0.7922419	0.004763076	0.7688106	0.009472809	0.8686817	0.01632979	0.845943	0.008197358	0.8639829	0.02258311
282	solcap_snp_c1_11802	GOOD	chr10	0.7481831	0.06974676	0.87361	0.04550131	0.9710714	0.1032071	0.7954684	0.04155024	0.9260614	0.04413491	0.8574029	0.05827438	0.9747698	0.03472754	0.9214244	0.06804842	0.8447846	0.05676237	0.9178547	0.04134602	0.8986358	0.03814916	0.9072412	0.05095931	0.8983925	0.04607564	0.9256298	0.037384	0.9256992	0.04009637	0.9247016	0.04082543	0.9045036	0.05722401	0.8889706	0.05459376	0.8493515	0.05940387	0.8617463	0.0580782	0.8779681	0.03625974	0.9471983	0.03584589	0.881093	0.03896245
283	solcap_snp_c1_11804	GOOD	chr10	1.021283	0.08200625	1.104163	0.1171264	1.085091	0.1548264	1.025761	0.08987434	1.147273	0.09628125	1.046625	0.07431392	1.185026	0.102238	1.134187	0.09085374	1.118351	0.09668807	1.138276	0.09308997	1.164076	0.1042603	1.149308	0.1021154	1.155623	0.1009436	1.171479	0.1002891	1.138325	0.1060762	1.162574	0.1083074	1.128293	0.08604556	1.13831	0.07562678	1.107522	0.09212397	1.102423	0.09253094	1.148895	0.1051985	1.192429	0.1014817	1.174111	0.09885635
284	solcap_snp_c1_11806	GOOD	chr10	0.02290872	1.006849	0.03107716	1.096426	0.1289012	1.057512	0.01216747	1.136821	0.01713913	1.03648	0.02975005	1.09255	0.02138813	1.044705	0.02819725	1.091895	0.03290608	1.070727	0.02012355	1.092981	0.01873027	1.054903	0.05199077	1.042166	0.02117856	1.05638	0.03350071	1.060116	0.02461271	1.043289	0.02314882	1.056566	0.01213229	1.059163	0.02312324	1.112693	0.02928662	1.096408	0.01601962	1.052695	0.01766402	1.096505	0.04376275	1.030427	0.04678913	1.038046
285	solcap_snp_c1_11807	BAD	chr10	0.1073392	0.3829154	0.1237259	0.5106413	0.1957048	0.4909471	0.07642435	0.4142163	0.1098875	0.5209534	0.09242485	0.4969778	0.1595105	0.4738825	0.1143273	0.4941575	0.1236307	0.4675075	0.1060632	0.5223204	0.1485572	0.4905452	0.1473823	0.5050458	0.1490512	0.5146207	0.1113223	0.5103019	0.07484196	0.5234205	0.1368113	0.4818414	0.1396741	0.5157635	0.1263251	0.4775422	0.07707892	0.4646439	0.09005687	0.4905444	0.1347609	0.5023553	0.1661196	0.5085976	0.164091	0.5043002
286	solcap_snp_c1_11810	BAD	chr10	0.8980121	0.7909232	0.7925618	0.6643294	0.7713891	0.6707048	0.7100098	0.5529602	0.7642415	0.6632169	0.7717328	0.7247958	0.7763643	0.6482838	0.8328536	0.7292503	0.8514198	0.7193665	0.7891711	0.648508	0.7936494	0.6683729	0.7717165	0.6587076	0.7585725	0.7022014	0.801048	0.6609564	0.7677439	0.6720048	0.784683	0.6528348	0.8074139	0.7336799	0.8154441	0.747469	0.7987507	0.7097359	0.7873934	0.7073807	0.7659948	0.6907601	0.7853549	0.6785112	0.7927998	0.6941059
287	solcap_snp_c1_11815	GOOD	chr11	0.5950462	1.163235	0.6086317	1.013681	0.7752746	0.883274	0.7687634	0.9270736	1.053517	0.6485779	0.8215708	0.8506821	0.4177707	1.060264	0.5469701	1.016997	0.8528372	0.8636571	0.02658655	1.259334	0.5884656	1.105527	0.8198595	0.859248	0.61281	1.052312	0.8801476	0.8121119	0.9303949	0.8822137	1.031617	0.6450812	0.5781298	1.014165	0.6042956	0.9429342	0.7976797	0.9052628	0.5742518	1.015719	0.4428041	1.110247	0.6058417	1.043012	0.8356431	0.9023086
288	solcap_snp_c1_11840	GOOD	chr03	0.3393842	0.6439558	0.3274854	0.7651871	0.5227288	0.6422459	0.4987377	0.6587996	0.3164054	0.745072	0.2562291	0.6940993	0.3153793	0.7651622	0.2438608	0.6788026	0.2983045	0.7006436	0.6779063	0.4279659	0.7114118	0.4290636	0.2774058	0.7187195	0.5006711	0.6410494	0.302083	0.726099	0.3035217	0.7169864	0.2874289	0.7575054	0.4744253	0.6016787	0.2706029	0.6973562	0.4866135	0.617853	0.2872705	0.7177805	0.4951859	0.6395646	0.2858239	0.7641106	0.2820096	0.773784
289	solcap_snp_c1_11853	GOOD	chr09	0.9257721	0.5504061	0.8453665	0.5541577	0.9334512	0.2592512	1.117647	0.1067203	0.8161141	0.5399424	0.6461943	0.7188205	1.003977	0.1289346	0.8042969	0.4848292	0.8586439	0.5177466	1.018101	0.1012316	0.8511208	0.5294526	0.9772455	0.1186049	0.8251671	0.5608054	0.8456188	0.5553419	0.8716534	0.5389184	0.9940008	0.1150448	0.9595129	0.08880341	1.020282	0.09443493	0.7995332	0.521568	0.7850864	0.5243267	0.8384933	0.573957	0.7974153	0.5622853	0.8896797	0.5313266
290	solcap_snp_c1_11866	GOOD	chr09	0.4962057	0.7344126	0.4747018	0.735613	0.1606457	0.843646	0.1090452	0.9895887	0.1384267	0.9472716	0.1121672	0.8431874	0.4776461	0.7307633	0.3877112	0.7025948	0.135834	0.8672273	0.467539	0.7402481	0.4902123	0.7595494	0.4518668	0.7732235	0.148336	0.881954	0.1446775	0.9053181	0.1351002	0.8908751	0.1292757	0.9377069	0.4072914	0.6886287	0.4025794	0.6481012	0.1160607	0.8659413	0.3983897	0.6894037	0.1395197	0.9273229	0.4636927	0.7964973	0.1620366	0.8867047
291	solcap_snp_c1_11867	GOOD	chr09	1.084539	0.5530025	1.036823	0.4339663	0.9032885	0.7044011	0.8033096	0.7483277	0.8344652	0.702716	1.113069	0.4528645	0.9643514	0.4510407	1.034647	0.4421438	0.9890205	0.7062379	0.8338685	0.6928614	1.162073	0.000815574	0.5802179	0.8714557	0.9424456	0.4604298	0.8189048	0.6799881	1.060984	0.4551762	0.8269981	0.6484411	0.9249912	0.7212439	1.034986	0.4064739	0.8689039	0.6372759	0.8750198	0.6870887	0.8389647	0.6883608	0.838523	0.7190205	1.116097	0
292	solcap_snp_c1_11868	GOOD	chr05	0.8852201	0.795065	0.7825181	0.7052646	0.8292318	0.6959056	0.82701	0.6872232	0.7838464	0.6691549	0.5953305	0.8982018	1.017975	0.4917796	1.095079	0.5382323	0.9074003	0.731552	0.06987326	1.039801	0.8837072	0.5689487	0.7865669	0.7019273	0.7674668	0.6980791	0.504119	0.8306581	0.06600932	1.019169	0.8385488	0.6320906	1.125867	0.5108711	0.8600313	0.6829917	0.563765	0.8769061	0.877659	0.7224463	0.780036	0.7131895	0.8187945	0.7354293	0.962222	0.4847302
293	solcap_snp_c1_11870	GOOD	chr05	0.5217565	0.7008515	0.4339795	0.7043712	0.08951082	0.8731585	0.007777224	0.9075425	0.02205494	0.9226493	0.00783321	0.8790291	0.3856914	0.7169265	0.4261617	0.7521433	0.005234066	0.975483	0.01804888	0.8580263	0.4186116	0.6002955	0.3980861	0.7509872	0.376167	0.7459081	0.4008035	0.6841284	0.01956264	0.8580225	0.3387555	0.7432275	0.000679201	0.9544415	0.001468813	0.9260734	0.4063176	0.6690623	0.00769823	0.9251918	0.4037536	0.7097114	0.01534999	0.9290071	0.00887608	0.9165348
294	solcap_snp_c1_11892	GOOD	chr02	0.3919962	0.3226624	0.3751057	0.2988788	0.5714009	0.09466311	0.3281868	0.01071677	0.4778677	0.01631965	0.3515485	0.3143804	0.3715364	0.2791107	0.3342252	0.3143767	0.449715	0.006518472	0.4666723	0.01911247	0.2939641	0.2575829	0.3453868	0.3064879	0.4633421	0.012645	0.3746468	0.3121766	0.4199135	0.2770883	0.4921434	0.01001003	0.3675583	0.3285177	0.3629581	0.3242465	0.3059913	0.29048	0.3691283	0.3320369	0.4655156	0.01946053	0.3730274	0.2931623	0.4290426	0.008895898
295	solcap_snp_c1_11898	GOOD	chr09	0.8351493	0.01604983	0.8023087	0.01577726	0.9114667	0.069576	0.9264451	0.01811334	0.7962866	0.003653041	0.8599545	0.01039551	0.885335	0.01438896	0.9043617	0.0149185	0.8399786	0.01115183	0.8757786	0.0178273	0.8670823	0.01537652	0.8585286	0.01665113	0.8551447	0.007123183	0.8032755	0.004711382	0.8418847	0.01533782	0.7365326	0.002058793	0.8834458	0.01409076	0.739095	0.009326545	0.9044657	0.01395561	0.9359799	0.01493424	0.8087697	0.006077623	0.8304803	0.009434945	0.8149451	0.009874266
296	solcap_snp_c1_11900	GOOD	chr09	0.005299939	0.9912651	0	0.9853872	0.05232618	0.9781072	0.00346231	0.8741581	0	0.8890381	0.01002211	0.9857278	0.005227419	0.9368321	0.006928934	0.9979741	0.000770541	0.9835808	0	0.9614225	0.003725782	0.909282	0	0.9475929	0.002585288	0.9220091	0.006506422	0.9101269	0.004974286	0.9505796	0.002528592	0.9171847	0.001119348	0.9660931	0.002633401	0.9322953	0.00406029	0.9657948	0.003510588	0.9302197	0.007158522	0.9496135	0.001752571	0.9509488	0.003529903	0.925476
297	solcap_snp_c1_11907	GOOD	chr09	1.298038	0.8399139	1.214069	0.6285823	1.18817	0.66976	1.161546	0.5398315	1.179746	0.6681854	1.223756	0.6817804	1.205957	0.662733	1.270826	0.7161068	1.457302	0.07472475	1.388326	0.07816396	1.277859	0.7098608	1.415247	0.07805196	0.9369836	0.9251078	1.200853	0.679587	1.208083	0.6882108	1.200319	0.660821	1.522876	0.08547629	1.532367	0.077966	1.045655	0.8877469	1.505947	0.08613779	1.224279	0.706858	1.18397	0.6963254	0.913706	0.9065224
298	solcap_snp_c1_11920	GOOD	chr08	0.4549804	0.4198319	0.6057703	0.5024122	0.6324919	0.7108924	0.414311	0.6483839	0.3993488	0.7379273	0.5354669	0.4647191	0.3694855	0.8253756	0.643187	0.4377182	0.5271875	0.6762562	0.6002178	0.5130446	0.5177358	0.6843292	0.5745243	0.7099121	0.5986792	0.6676986	0.7716501	0.4773301	0.3793924	0.7335557	0.7663409	0.478606	0.7036476	0.4548304	0.4891696	0.6527373	0.4971164	0.6692994	0.5231518	0.4927576	0.6149867	0.6824889	0.620477	0.5085349	0.8163727	0.08655186
299	solcap_snp_c1_11921	GOOD	chr02	0.07379392	0.8632615	0.08474555	0.796421	0.1180844	0.8358681	0.05507602	0.7496968	0.08119141	0.7746368	0.108797	0.7527587	0.07054454	0.821901	0.0644323	0.8147226	0.07705769	0.8078327	0.1018318	0.6417482	0.08353879	0.7162047	0.1111718	0.7148182	0.07235141	0.8237671	0.1008593	0.6954358	0.0651896	0.8227056	0.06851578	0.7338325	0.07708336	0.7783608	0.07649852	0.7735406	0.08316097	0.6647976	0.06597982	0.7974092	0.07110307	0.8102852	0.0867098	0.8536777	0.07240292	0.8131968
300	solcap_snp_c1_11922	GOOD	chr02	0.7895686	0.6142268	0.6831342	0.6077297	0.6234601	0.6891452	0.438611	0.6448544	0.6432303	0.5957733	0.5869694	0.7556285	0.6516687	0.5987657	0.6754234	0.6071021	0.6926787	0.6254267	0.5413053	0.6814761	0.5496895	0.6933094	0.5336611	0.7363244	0.65052	0.6104734	0.5562654	0.7091411	0.7075717	0.5900204	0.657957	0.6049318	0.6964861	0.6475026	0.6499644	0.6163494	0.5744476	0.6843981	0.7067415	0.6307775	0.6425512	0.6230642	0.6836232	0.6168576	0.6742773	0.6466144
301	solcap_snp_c1_11935	GOOD	chr07	0.7272211	0.5678003	0.6847448	0.5621757	0.6855692	0.6001856	0.7264285	0.5696349	0.6320237	0.564285	0.4215384	0.752333	0.8275496	0.3813795	0.441068	0.7320917	0.8374507	0.3830586	0.007879934	0.899377	0.6890343	0.5835746	0.9682302	0.04252071	0.6416012	0.5936217	0.8339456	0.4042063	0.8445187	0.3834857	0.3988099	0.7170394	0.6853397	0.6061833	0.6544896	0.5906966	0.4173032	0.7141406	0.4016389	0.7179273	0.8473065	0.4124623	0.8317508	0.3892845	0.8282229	0.3968858
302	solcap_snp_c1_11937	GOOD	chr07	0.3928539	0.9121742	0.2862985	0.7927027	0.3092291	0.8392771	0.3024297	0.8962346	0.4791746	0.6346559	0.2811496	0.8431535	0.298635	0.8027145	0.2934958	0.8444697	0.03898098	0.9556977	0.2813903	0.7387986	0.04011864	0.9626529	0.2927818	0.843169	0.0240942	0.943721	0.4845135	0.6585708	0.2804028	0.7925727	0.2791063	0.7938252	0.2557534	0.8011059	0.2678806	0.7878714	0.2819565	0.7902014	0.2875838	0.7833357	0.2923659	0.8222541	0.4940004	0.6656685	0.02423083	0.967451
303	solcap_snp_c1_11948	GOOD	chr07	0.456666	0.5332166	0.5595924	0.5694417	0.6467415	0.3871048	0.4878563	0.3320248	0.671002	0.4093397	0.564007	0.3621157	0.5318125	0.6051865	0.5627415	0.3523987	0.2423945	0.6855121	0.8370257	0.02051193	0.4632996	0.5575383	0.3115741	0.7512236	0.5015907	0.6315084	0.5071517	0.6178708	0.5263008	0.600583	0.6957061	0.4162692	0.5933341	0.3747782	0.6147898	0.330494	0.5874753	0.3417338	0.5813241	0.3452432	0.4987678	0.6329386	0.4860043	0.6138254	0.3165664	0.7365743
304	solcap_snp_c1_1195	GOOD	chr05	0.5751219	0.4372559	0.4968398	0.4529711	0.5289742	0.4486516	0.4997059	0.4420462	0.521512	0.4630637	0.4878841	0.4492363	0.3426092	0.549621	0.4915474	0.4445564	0.4645795	0.4310737	0.523315	0.4355802	0.6059866	0.3147893	0.7413356	0.04379642	0.4852948	0.4777306	0.6412328	0.2924374	0.5407928	0.4447103	0.462939	0.5254821	0.4745762	0.4428974	0.6064879	0.2918359	0.4895038	0.415465	0.6551971	0.3095106	0.6115536	0.3385794	0.5112478	0.475759	0.5054615	0.4565296
305	solcap_snp_c1_11953	GOOD	chr05	1.092406	0.4827918	1.036305	0.4582828	1.160425	0.09104601	1.128996	0.03536104	1.053848	0.05057403	1.054024	0.4424356	0.9357148	0.4826209	1.162342	0.04264981	1.062829	0.4871308	1.110233	0.04668407	0.8178713	0.5340409	1.07525	0.05003723	1.050454	0.04333169	1.098689	0.05009245	1.104327	0.03906006	1.002514	0.4399208	0.9925221	0.5089599	1.035476	0.4346726	1.223627	0.04610532	1.037948	0.4645078	0.9635184	0.5019113	0.9506955	0.5004066	0.8808343	0.4872612
306	solcap_snp_c1_11955	GOOD	chr02	0.5539048	0.852033	0.4521938	0.8095501	0.2315535	0.8437238	0.01379464	0.8321738	0.01251153	0.9272585	0.4312029	0.6763485	0.4308877	0.7413214	0.4059949	0.5851828	0	0.9844105	0.00545971	1.026656	0.4653937	0.8527492	0.4349317	0.6994743	0.01155517	0.8804969	0.4376306	0.7013046	0.4019151	0.7803463	0.003899747	0.9531232	0.01699421	0.8589262	0.008679731	0.8461622	0.4203264	0.6856402	0.4443028	0.783188	0.01883595	0.8389311	0.4219729	0.8263897	0.005683028	0.8616929
307	solcap_snp_c1_11972	GOOD	chr02	0.8388262	0.6626925	0.9730397	0.7275097	0.9376065	0.7254279	0.8712615	0.6896171	1.186574	0.5024529	0.909841	0.6956548	0.6867628	0.9146409	0.06101238	1.040541	1.067861	0.4863651	1.312165	0.08208219	0.6515179	0.8923666	1.007416	0.7348704	1.219921	0.5367807	1.034053	0.7396479	0.943064	0.8261775	1.002172	0.7464264	0.8645184	0.6823274	0.9009437	0.6803027	0.8870865	0.6447185	0.8845198	0.6832521	0.7016954	0.9443316	0.989732	0.7685707	0.9711232	0.7474224
308	solcap_snp_c1_11979	GOOD	no hit	0.7445521	0.5557097	0.7355358	0.5647075	0.7252689	0.649701	0.6009843	0.6042052	0.6992311	0.615589	0.849745	0.4935949	0.7347727	0.5548839	0.6920154	0.5954456	0.7558098	0.5912877	0.4743529	0.7316871	0.4805645	0.8111471	0.7376535	0.5831307	0.7468232	0.6091475	0.8801479	0.4711193	0.7219311	0.5709261	0.6945494	0.5578379	0.4785115	0.7805896	0.7496256	0.5335217	0.4636607	0.7222661	0.690634	0.6524361	0.5432484	0.7820707	0.6977209	0.6256357	0.7154889	0.5881023
309	solcap_snp_c1_11985	GOOD	no hit	1.274498	0.74843	1.26282	0.5831266	1.061557	0.8583565	0.9494435	0.7786179	1.216176	0.6317099	1.343407	0.6831909	1.252276	0.5732108	1.346175	0.6668424	1.320459	0.6590878	0.8149809	0.9598079	0.8449333	0.9709287	1.245043	0.6853045	1.30857	0.5689259	1.206378	0.6819286	1.231983	0.5985892	1.196218	0.6129805	1.129369	0.8559211	1.346642	0.6280709	1.020312	0.8150979	1.181659	0.7982873	1.099127	0.8728873	1.286628	0.6660824	1.284049	0.6311935
310	solcap_snp_c1_11991	GOOD	chr10	0.6701192	0.5221844	0.5702876	0.5342832	0.5435108	0.6330978	0.506438	0.6724837	0.6695681	0.3916194	0.3274415	0.7543359	0.655856	0.4368804	0.3109423	0.8231781	0.5547611	0.5788091	0.3158123	0.7813588	0.506376	0.6035295	0.6658458	0.3840852	0.8225353	0.08554125	0.5190594	0.5861344	0.6588178	0.3552826	0.5183999	0.5916733	0.3373341	0.7806948	0.3136904	0.7451854	0.3609535	0.7501137	0.5579814	0.6384652	0.668014	0.482271	0.6359025	0.3772948	0.531957	0.6017328
311	solcap_snp_c1_11996	GOOD	chr05	0.5697579	1.054237	0.461113	0.9116184	0.8580762	0.5299037	0.7868229	0.4485076	0.6557116	0.7457697	0.8015498	0.5265246	0.7065192	0.7255777	0.6390328	0.6785821	0.3766116	0.9177636	0.6938151	0.7514029	0.4064442	0.8129409	0.665228	0.7740899	0.6866581	0.7516952	0.8860904	0.500594	0.8942567	0.593024	0.6727332	0.7778962	0.352136	0.8995054	0.5693308	0.7775862	0.8680329	0.4669596	0.8825904	0.5368438	0.6975216	0.7844099	0.8491219	0.5449855	0.394912	0.9406888
312	solcap_snp_c1_11997	GOOD	chr05	0.9250535	0.4119753	0.9158901	0.4130855	0.9536166	0.4058109	0.8766105	0.3830806	0.9417966	0.4256302	1.038275	0.1173027	0.9458699	0.4256673	0.7469141	0.5725427	0.9154	0.4112777	1.099899	0.09751929	0.7614272	0.4640958	1.039771	0.09247111	0.7470587	0.6204069	0.9538611	0.4524128	1.093679	0.1079756	0.8787436	0.5793554	0.9326348	0.4068111	1.083061	0.1036511	0.9059734	0.3888229	1.118621	0.127426	0.9761561	0.4660749	1.116626	0.08475343	0.9173665	0.447419
313	solcap_snp_c1_11998	GOOD	chr05	0.9101211	0.4507809	0.7154596	0.3433222	0.8014902	0.3708039	0.5438655	0.232211	0.7673686	0.4151185	0.859094	0.02638613	0.7256592	0.3920031	0.5605977	0.5995528	0.7409329	0.376394	0.8846443	0.0374605	0.5703301	0.4415954	0.8230742	0.03789954	0.5158587	0.5772094	0.7243947	0.3841805	0.8746862	0.04239093	0.6387911	0.5168877	0.7294794	0.3548792	0.9287515	0.03315947	0.7366033	0.3650787	0.8695325	0.02943217	0.7013586	0.4139125	0.8493024	0.04376408	0.7101511	0.39749
314	solcap_snp_c1_11999	GOOD	chr05	1.02583	0.4185421	0.9606546	0.3411728	1.112923	0.01947176	1.137114	0	1.148628	0.002518385	0.9804001	0.3522106	0.9926425	0.334408	1.150952	0	0.9654246	0.3457987	0.9592432	0.3362914	0.9128389	0.3859986	0.9754198	0.3773037	1.111	0	1.096117	1.30E-05	1.09375	0.006532814	1.056939	0.3053361	0.9761993	0.3404526	1.005369	0.3126585	1.04643	0.001116837	0.9221356	0.3453813	0.9775767	0.3660211	1.006337	0.3542187	1.009769	0.3590016
315	solcap_snp_c1_12003	GOOD	chr05	0.5839784	0.8874837	0.632525	0.9228217	0.6481963	0.9109948	0.574596	0.8130251	0.6508798	0.9573288	0.1646726	1.059694	0.6614257	0.9545556	0.8019456	0.6998632	0.6139482	0.8798515	0.1553805	1.15259	0.7490214	0.8851966	0.1666881	1.15558	0.9693267	0.7905183	0.651283	0.9661536	0.1597269	1.145736	0.8528426	0.9355379	0.6038949	0.9199827	0.1429098	1.052998	0.565189	0.8822967	0.1767687	1.126506	0.6854795	1.012401	0.1444906	1.159099	0.6377687	0.9734782
316	solcap_snp_c1_12005	GOOD	chr05	0.5927939	0.6420802	0.6382292	0.6548108	0.4360054	0.8998275	0.2522843	0.9503971	0.3420143	0.8798425	0.3877152	0.8278991	0.6422333	0.7390537	0.4887769	0.7250566	0.5985735	0.6545397	0.451012	0.8386776	0.6326125	0.5821715	0.4577737	0.9010755	0.5818385	0.736666	0.3572711	0.8909097	0.01520844	1.021914	0.772977	0.6298481	0.606558	0.661204	0.392491	0.8169081	0.2972477	0.8821244	0.3907796	0.8034686	0.6564859	0.7629592	0.4197676	0.8809087	0.6158087	0.710004
317	solcap_snp_c1_12008	GOOD	chr05	0.9537205	0.4865867	0.9309081	0.5027555	1.075408	0.1733986	1.074652	0.1327757	1.095883	0.09760976	1.009867	0.5334058	0.970154	0.5352517	1.129429	0.1482413	1.004436	0.5039594	0.943942	0.5230969	0.8583856	0.5779173	0.9618575	0.5282435	1.111079	0.1084243	1.141435	0.1077604	1.126363	0.1138362	1.025579	0.505162	0.9800291	0.5008042	1.021681	0.4973208	1.081914	0.1426861	0.9340778	0.5104078	0.9666751	0.5681273	0.983357	0.5577199	0.9662855	0.5269085
318	solcap_snp_c1_12014	GOOD	chr05	0.02767228	1.216992	0.04360165	1.245269	0.221325	1.21137	0.03932029	1.245059	0.03857908	1.292835	0.02367493	1.227924	0.02990975	1.255988	0.02903278	1.298661	0.03141949	1.263906	0.02755436	1.307526	0.03134005	1.243756	0.02479699	1.255649	0.02897143	1.324847	0.03224598	1.298486	0.02554892	1.284819	0.03253489	1.30161	0.03228078	1.284159	0.01555699	1.315382	0.03047268	1.263333	0.02389653	1.257842	0.03114677	1.27354	0.02577077	1.322763	0.02518692	1.218632
319	solcap_snp_c1_12015	GOOD	chr05	0.7119489	0.4711092	0.5832168	0.3731578	0.4449596	0.5427804	0.3189313	0.4415291	0.5777615	0.4143453	0.5798409	0.4606447	0.3540404	0.5328767	0.356405	0.5126016	0.3605201	0.5420283	0.5723718	0.4152481	0	0.6017481	0.3364155	0.5700681	0.3718054	0.5298808	0.575617	0.4215648	0.723614	0.2780867	0.532896	0.459274	0.3713719	0.5635676	0.3731781	0.5760056	0.5984142	0.4100198	0.5963051	0.464568	0.3392505	0.5528237	0.3342781	0.5543311	0.3676897	0.5535997
320	solcap_snp_c1_12016	GOOD	chr05	0.1989499	0.7878315	0.2505078	0.8619058	0.4073272	0.6341756	0.2235515	0.6117347	0.272166	0.8441721	0.2476751	0.8207464	0.3600962	0.6378455	0.2797689	0.6036687	0.3204343	0.6282293	0.2624655	0.82113	0.3638271	0.022387	0.3650082	0.6401417	0.3758709	0.6529863	0.2670057	0.8260819	0.1595894	0.9848247	0.3027322	0.8070307	0.3311834	0.6078644	0.3058779	0.5545925	0.1954009	0.8125727	0.2244514	0.7972794	0.3552532	0.6416413	0.3874011	0.6052777	0.380465	0.6308529
321	solcap_snp_c1_12021	GOOD	chr10	0.06415273	1.293212	0.0257037	1.151391	0.3251638	1.055487	0.3173538	0.9836902	0.0246248	1.111404	0.2908033	1.045327	0.3146181	1.015526	0.2891948	1.113126	0.3203973	1.030163	0.3265225	0.9628295	0.3525835	1.03353	0.01342176	1.109923	0.02295345	1.072864	0.01812716	1.098728	0.02212425	1.139776	0.01761018	1.078926	0.3120765	1.097584	0.2920309	1.078761	0.02667636	1.121447	0.2909395	1.057981	0.3422118	0.9884359	0.02626895	1.161788	0.3341337	0.934696
322	solcap_snp_c1_12022	GOOD	chr10	1.379872	0.1244566	1.297376	0.1832481	1.133681	0.4521462	1.179841	0.5092704	1.262836	0.1545347	1.297229	0.4764786	1.143312	0.5247456	1.358446	0.4213289	1.240471	0.4544239	1.08438	0.5002841	1.175906	0.5769235	1.29938	0.1858177	1.273424	0.1646919	1.286926	0.1573641	1.282398	0.1479934	1.255628	0.1556794	1.268218	0.4990514	1.290364	0.4496938	1.33307	0.1311663	1.234002	0.4573777	1.127401	0.5682195	1.336001	0.159329	1.122672	0.5825164
323	solcap_snp_c1_12023	GOOD	chr10	0.02992608	1.023802	0.0359332	0.9027382	0.4333335	0.8523515	0.4301741	0.8126015	0.04281544	0.9091896	0.3965709	0.7987081	0.4886937	0.7184318	0.3432266	0.9182271	0.3966509	0.8380836	0.469256	0.6939269	0.4918442	0.7266502	0.031019	0.8790593	0.03620399	0.9109244	0.04852611	0.9252328	0.03642964	0.9277154	0.03999096	0.9153882	0.397034	0.7737845	0.3553098	0.8812247	0.04352936	0.9014331	0.4034283	0.7675545	0.441787	0.7822495	0.04969304	0.9327253	0.450207	0.7842224
324	solcap_snp_c1_12024	GOOD	chr10	1.053373	0.01920831	0.8956304	0.0129232	0.7215064	0.6261798	0.5576397	0.5892504	0.7824782	0.5383813	0.8188932	0.2732279	0.8478275	0.3115736	0.7684663	0.5771586	0.6202138	0.6444457	0.789281	0.2820777	0.7976947	0.2927441	0.7534361	0.5369924	0.7897323	0.5704991	0.7850225	0.5361451	0.8128267	0.5458821	0.7495407	0.5338784	0.8355185	0.283644	0.5916626	0.6515895	0.9593379	0.01639578	0.8460267	0.2640397	0.6277222	0.6668931	0.7715095	0.5283744	0.6379111	0.6978472
325	solcap_snp_c1_12025	GOOD	chr10	0.02042308	1.400601	0.01278799	1.266527	0.4761532	1.013202	0.5562785	1.023015	0.02075334	1.202621	0.4391903	1.014818	0.5373857	0.997871	0.4240127	1.12913	0.4712895	1.035196	0.5295753	1.008362	0.5679068	1.018165	0.02464128	1.177771	0.01760543	1.210449	0.01979594	1.19993	0.02341291	1.198367	0.01718208	1.206923	0.4943736	1.073031	0.419879	1.047831	0.01447789	1.240047	0.4692071	1.020398	0.5220938	1.013878	0.01710185	1.207061	0.4975412	1.022292
326	solcap_snp_c1_12026	GOOD	chr10	1.25858	0.1017575	1.180852	0.07061624	1.049841	0.321811	1.13549	0.3083762	1.177847	0.07121146	1.138392	0.3247413	1.122752	0.3612328	1.241094	0.3127259	1.115058	0.356832	1.070003	0.3257705	1.12131	0.3457053	1.183529	0.07371774	1.168045	0.06682094	1.261545	0.06669707	1.16933	0.06684937	1.190089	0.0693958	1.139108	0.3368409	1.209054	0.3264502	1.174021	0.06615164	1.118734	0.3266712	1.094064	0.3884204	1.281698	0.0572833	1.162831	0.364788
327	solcap_snp_c1_12027	GOOD	chr10	0.08408442	1.3724	0.115902	1.26896	0.5968662	1.013847	0.6395155	0.9571477	0.6308809	1.028131	0.08178584	1.224943	0.09854825	1.22646	0.5713249	1.090963	0.6356134	0.9907859	0.1039823	1.218997	0.09720837	1.203833	0.6256992	1.013242	0.6099479	1.056223	0.6154312	1.01677	0.623129	1.016892	0.5921327	1.009084	0.08844985	1.233672	0.6150543	0.9982833	0.07338611	1.292461	0.06645038	1.265287	0.6657066	1.018881	0.6063208	1.055326	0.6441893	1.014418
328	solcap_snp_c1_12028	GOOD	chr10	1.473638	0.01589855	1.408654	0.01558677	1.110856	0.4890621	1.147288	0.5206244	1.284315	0.4051782	1.380277	0.2841762	1.309382	0.2871902	1.261366	0.4687959	1.130606	0.5542335	1.258507	0.2497387	1.337082	0.2916232	1.285746	0.4241535	1.27094	0.4230261	1.311917	0.4051042	1.251768	0.416084	1.273434	0.4239988	1.344024	0.270629	1.208205	0.5290413	1.378793	0.007925852	1.321015	0.2600319	1.125041	0.5714324	1.306936	0.4107261	1.165901	0.5648875
329	solcap_snp_c1_12030	GOOD	chr10	0.8565657	0.8093671	0.9172472	0.6814064	0.9572312	0.5925078	0.9228306	0.5691926	0.9791703	0.6464987	0.9337999	0.6407682	0.9466774	0.6859707	0.9987247	0.6240377	0.9780855	0.5754929	0.964832	0.6236018	0.9484209	0.6750039	0.9464709	0.665379	0.9574469	0.6772668	0.9712218	0.6450951	0.9071122	0.6516272	0.9174305	0.6101487	0.9366307	0.6592433	0.9705677	0.5297188	0.9060455	0.7100095	0.9052388	0.6380864	0.9774113	0.63405	0.9927281	0.6763607	0.9883902	0.6064973
330	solcap_snp_c1_12031	GOOD	chr10	0.004779431	0.6596224	0.001732338	0.8394313	0.2534736	0.6907395	0.171677	0.7284247	0.01244103	0.8275591	0.1827175	0.6098021	0.2209856	0.7000051	0.1609582	0.6649366	0.1727431	0.6222666	0.2139562	0.670713	0.2038775	0.66412	0	0.8073739	0.006225036	0.8236127	0	0.8375848	0.007533251	0.8499447	0.002324358	0.8624241	0.198534	0.6282842	0.1762624	0.5921942	0.005585913	0.776552	0.1810073	0.6227074	0.2287275	0.739151	0.001087556	0.7864596	0.2243336	0.7153497
331	solcap_snp_c1_12032	BAD	chr10	0.7975391	0.756282	1.049528	0.6723799	0.9919509	0.6222329	1.047493	0.672739	1.108618	0.6958321	1.066288	0.6460154	1.034745	0.6403185	1.087394	0.6526139	0.9915825	0.6438048	1.124988	0.6753145	1.051714	0.6665191	1.06767	0.6950371	1.051627	0.7083405	1.087297	0.702529	1.08838	0.6999313	1.057531	0.6605226	1.058585	0.6236567	1.022482	0.6411915	1.077573	0.6446888	1.048991	0.640783	1.112854	0.7394446	1.113286	0.7006992	1.123059	0.6894922
332	solcap_snp_c1_12039	GOOD	no hit	0.01388867	0.9216833	0.02609568	0.9814188	0.6539311	0.652123	0.5484121	0.5821788	0.3405615	0.7743267	0.4086074	0.7345546	0.02227594	0.9524628	0.5557082	0.6611038	0.6325427	0.6114246	0.3607895	0.7831674	0.3509188	0.7793366	0.3503196	0.8193401	0.3432185	0.7884461	0.3677085	0.7913036	0.3315145	0.7753814	0.3490677	0.7891457	0.3979069	0.7459486	0.6091446	0.5423318	0.01928688	0.9321563	0.3590143	0.7188993	0.5888745	0.6574256	0.36271	0.8237745	0.5933098	0.6520668
333	solcap_snp_c1_12051	GOOD	chr06	0.9394326	0.4589065	0.8670157	0.4120564	0.7033367	0.6373681	0.7071003	0.6257911	0.8620459	0.4532912	0.4135738	0.8097696	0.8304067	0.4231603	0.8586841	0.4108047	1.073454	0	0.6802313	0.6270885	0.687635	0.6737058	0.9211626	0.4857396	0.7201893	0.6717154	0.8800969	0.4503013	0.8604047	0.4325215	0.7013151	0.6688891	0.6594229	0.6181958	0.4173738	0.8390967	0.6879259	0.6224101	0.9354032	0.4592193	0.7064127	0.6977177	0.8590683	0.4209572	0.8985937	0.4733888
334	solcap_snp_c1_12057	QUESTIONABLE	chr01	0.6640301	0.4036177	0.6946633	0.4601164	0.3848029	0.6748532	0.234433	0.8567892	0.5337113	0.5958902	0.4536363	0.5614472	0.3822166	0.5832541	0.5547332	0.5570521	0.4939801	0.5622908	0.6271663	0.396966	0.4845601	0.5963735	0.4865949	0.5862069	0.3561789	0.6991451	0.4223129	0.6003433	0.5314825	0.5713494	0.4999174	0.5999251	0.4551151	0.5789122	0.5224674	0.3914694	0.5536866	0.5393544	0.4440029	0.5671558	0.7035092	0.4826363	0.4138478	0.6145443	0.5060813	0.579304
335	solcap_snp_c1_12063	GOOD	chr01	0.836201	0.3962817	0.7724937	0.3975305	0.76604	0.09689725	0.8134221	0.05043941	0.6646053	0.4023317	0.6020346	0.3612637	0.7746444	0.05150009	0.6382577	0.3457237	0.6433315	0.4011576	0.7555753	0.24253	0.823653	0.06822044	0.7947341	0.05206331	0.7241064	0.2695982	0.6744807	0.2767161	0.6599482	0.3988287	0.8201374	0.05795977	0.759153	0.05994539	0.7125952	0.220626	0.684427	0.3883902	0.7360426	0.04408777	0.7812871	0.2699883	0.6582	0.2605666	0.6746012	0.4084748
336	solcap_snp_c1_12064	GOOD	chr01	0.9138399	0.5654606	0.8879123	0.522405	0.5013201	0.8144913	0.2651863	0.8245487	0.6957013	0.6959026	0.6396162	0.6819316	0.5377206	0.7320561	0.7463369	0.6480591	0.6866684	0.6963725	0.8667961	0.5020193	0.6720049	0.7359088	0.6576698	0.7142177	0.4945318	0.8336788	0.5697792	0.7451922	0.6742057	0.6870787	0.6623394	0.716268	0.5993056	0.6824251	0.7270888	0.5221827	0.7562495	0.6327546	0.6306304	0.7056776	0.9109255	0.5956042	0.575478	0.7691463	0.6679616	0.7038357
337	solcap_snp_c1_12078	GOOD	chr11	0.4635616	0.8911284	0.4603421	0.8589739	0.9753379	0.3545127	1.122471	0.0751077	0.859288	0.4924133	0.8528577	0.5243628	0.7353635	0.6900851	0.6478208	0.7179895	0.8755593	0.4986441	0.6674818	0.6850857	0.8264213	0.5507631	0.7109476	0.70691	0.8924332	0.5006084	0.8716646	0.4953734	0.6894382	0.7179058	0.9053762	0.5129628	0.8381736	0.4800406	0.7070611	0.6770598	0.684825	0.7128832	0.6840481	0.7298346	0.9292982	0.523899	0.9028576	0.4974206	0.7335545	0.6999307
338	solcap_snp_c1_12080	QUESTIONABLE	no hit	0.9079435	0.4984269	0.8841531	0.5264884	0.7779604	0.5838294	0.7420557	0.4493317	0.795152	0.5633382	0.8355455	0.5503617	0.7697628	0.5717397	0.8448741	0.5444089	0.9273099	0.4917175	0.8502262	0.553898	0.8428763	0.4775338	0.8543591	0.5729687	0.7416709	0.5730076	0.8168591	0.5518662	0.8036264	0.5845408	0.7979214	0.5253431	0.799951	0.5849544	0.8922544	0.5333551	0.8539777	0.4607905	0.7984571	0.540833	0.8282877	0.5716751	0.7908149	0.6384003	0.7832489	0.5750601
339	solcap_snp_c1_12082	QUESTIONABLE	chr08	0.09914429	0.2291549	0.1378918	0.3928021	0.2472412	0.3317589	0.25432	0.3383734	0.2810187	0.2609151	0.06152868	0.3087118	0.1644996	0.3373211	0.1435132	0.2572081	0.001591456	0.4169001	0.2626273	0.3209315	0.0176309	0.541653	0.1532312	0.3615473	0.1540417	0.3691522	0.1443992	0.4713336	0.2430265	0.2360618	0.1454127	0.4861255	0.06903336	0.3265937	0.06368419	0.2749112	0.0980222	0.3906323	0.1616446	0.2018212	0.3513305	0.137877	0.2562064	0.3449186	0.2471887	0.3462871
340	solcap_snp_c1_12106	GOOD	chr01	0.5614763	0.4002593	0.6523302	0.4298963	0.8562611	0.1472281	0.6726856	0.1165525	0.8850548	0.0285383	0.8158727	0.05430266	0.6766794	0.4303574	0.7699261	0.06340727	0.7896208	0.0520927	0.6916938	0.3977002	0.6310856	0.3767301	0.7117679	0.4435638	0.8416548	0.04185181	0.8612999	0.03190965	0.6919487	0.4559067	0.6542841	0.4135226	0.589764	0.4695503	0.5973954	0.4407851	0.744671	0.05226029	0.6282985	0.4511306	0.6926026	0.431591	0.8122658	0.03374765	0.8103669	0.03513404
341	solcap_snp_c1_12108	GOOD	chr01	0.05287647	0.8391963	0.08507822	0.9297847	0.08918051	0.869658	0.03260722	0.967744	0.04810954	0.9020129	0.01129241	0.8121946	0.06146311	0.9239053	0.04236105	0.8239138	0.03879613	0.8255089	0.08548855	0.9297711	0.06232369	0.9443621	0.06857943	0.9281062	0.05560558	0.9208073	0.0663658	0.9029223	0.0697426	0.9165252	0.04912261	0.9515395	0.04208046	0.8564706	0.03131162	0.8437749	0.04351666	0.8597263	0.02804711	0.874393	0.08021889	0.9250333	0.07594186	0.9123316	0.06187164	0.8875334
342	solcap_snp_c1_12114	GOOD	chr01	1.10685	0.7215598	0.9752964	0.5744093	0.8456993	0.7326475	0.79344	0.7467203	0.9100412	0.6290794	0.9801655	0.653115	0.7368913	0.7650456	1.050745	0.6026721	0.9759995	0.6422747	0.9464954	0.5777257	0.9843554	0.6648558	0.8054138	0.8151726	0.9176962	0.6299726	0.7234601	0.8176491	0.7100831	0.7755358	0.7514362	0.7431106	0.8628806	0.7783728	1.018081	0.6151841	0.9726095	0.5610489	1.009537	0.6016479	0.9386941	0.6407319	0.7315101	0.826418	0.9160122	0.650561
343	solcap_snp_c1_12118	GOOD	chr01	1.122098	0.5752209	1.001067	0.4743223	0.9548557	0.5141074	1.088094	0.4964641	0.7953652	0.6681436	0.7132663	0.6837756	0.9802459	0.4614497	1.002305	0.5088069	0.7576209	0.6742409	1.12973	0.04716964	1.040874	0.5129614	1.144191	0.05358713	0.7926942	0.6834047	0.9928612	0.4750785	0.9611371	0.4803241	1.118379	0.05519491	1.185557	0.04736403	0.952176	0.4797324	0.988149	0.4890836	0.97693	0.4894868	1.149439	0.05647502	1.017508	0.4882985	0.8082679	0.7002833
344	solcap_snp_c1_12131	GOOD	chr01	0.3357215	0.5450984	0.3497858	0.7328728	0.5440697	0.5674825	0.5461036	0.5131144	0.3372886	0.7202293	0.2332194	0.5898159	0.5511538	0.5562318	0.2479087	0.603468	0.2719671	0.6271669	0.311296	0.7016528	0.3381065	0.6849322	0.5613799	0.5920508	0.3342151	0.7355286	0.5388752	0.5574883	0.5515661	0.5579748	0.5601099	0.5631365	0.4426875	0.4566976	0.2242279	0.5737779	0.2924539	0.6583066	0.2866253	0.6243312	0.3500364	0.7296225	0.5200093	0.5574011	0.3112672	0.7103794
345	solcap_snp_c1_12139	QUESTIONABLE	no hit	1.095852	0.6455326	1.067182	0.5838415	0.9989454	0.607823	1.120811	0.6108829	1.024938	0.5967292	1.011925	0.6325557	1.134305	0.5950342	1.059686	0.6167676	1.039902	0.6421578	1.089248	0.5672575	1.193552	0.6637896	1.081509	0.6313896	1.068319	0.6637691	1.12391	0.6308037	1.03728	0.5725768	1.05621	0.5994821	1.018378	0.6264413	1.049432	0.6164801	1.068022	0.6154829	1.068539	0.6248801	1.108773	0.6459841	1.103112	0.6497986	1.076961	0.6407106
346	solcap_snp_c1_12152	GOOD	chr01	0.03176099	1.011922	0.03336863	0.9545156	0.7275104	0.7237862	0.4920323	0.7385168	0.4924032	0.7276552	0.6360348	0.7643314	0.02036123	0.9282778	0.01770403	1.008271	0.6200805	0.7556592	0.01568199	0.975218	0.5083781	0.7671378	0.506489	0.7897916	0.4941038	0.7624626	0.5065729	0.7473632	0.4982248	0.7428856	0.01540746	0.9436197	0.0191	0.9954175	0.6356733	0.7707477	0.01687027	0.9392447	0.6178327	0.7521979	0.5288988	0.8113375	0.5273561	0.748337	0.5332182	0.8016704
347	solcap_snp_c1_12159	GOOD	chr11	0.3990868	0.6773475	0.603135	0.8747327	0.02693062	0.8877677	0.04104735	0.927923	0.04523897	0.8752142	0.0468689	0.8034945	0.5192305	0.7633943	0.5080395	0.7048343	0.05001061	0.841001	0.5344037	0.7976899	0.6086668	0.7242177	0.5596603	0.7543172	0.06229415	0.8698329	0.0481407	0.877957	0.5565577	0.795138	0.03522546	0.9107279	0.05242101	0.8206206	0.04475754	0.8180927	0.5285966	0.8124321	0.04270483	0.8269268	0.04472806	0.8746072	0.5594448	0.7270464	0.5889789	0.8023821
348	solcap_snp_c1_1216	GOOD	chr05	0.9600105	0.06143095	0.9384478	0.07640054	0.9308247	0.2430702	0.9188546	0.08197823	0.9194843	0.08277613	0.8511883	0.07886571	0.9471334	0.06813812	0.8912681	0.06489066	0.9104428	0.0617184	0.9334521	0.08700669	0.8930368	0.08215704	0.9534552	0.06881573	0.921679	0.09215963	0.9431373	0.09033055	0.9381595	0.08693725	0.9768817	0.1061656	0.8977638	0.03928151	0.8601727	0.06084687	0.903325	0.06601004	0.8643559	0.07756424	0.9454541	0.09243937	0.9286718	0.09596006	0.9464753	0.07970968
349	solcap_snp_c1_12160	GOOD	chr11	0.4920386	0.2079445	0.6176983	0.3326798	0.6069	0.463036	0.3807983	0.4163636	0.4927703	0.5125256	0.4376528	0.4287812	0.6209791	0.3115427	0.5741993	0.2762464	0.624833	0.3011682	0.5861653	0.3159985	0.4232732	0.4962341	0.7353856	0.04225478	0.638614	0.351633	0.6801142	0.3342215	0.5946109	0.3370649	0.4939068	0.5248147	0.5013489	0.4778692	0.7214841	0.025499	0.5851439	0.3042456	0.486672	0.4616575	0.5027931	0.5381697	0.4410038	0.5191143	0.6161997	0.3488235
350	solcap_snp_c1_12161	GOOD	chr08	0.6679735	0.4512296	0.6890928	0.4961903	0.5864077	0.649725	0.4827133	0.6951257	0.6610525	0.4859837	0.6858076	0.442201	0.833201	0.0877457	0.5121971	0.6056686	0.671187	0.4541395	0.5280675	0.6560823	0.6641982	0.4978035	0.6768559	0.5016679	0.7965656	0.09726101	0.5296689	0.669194	0.8194149	0.1032877	0.3099879	0.7783456	0.5501692	0.6636415	0.5280181	0.5936307	0.6552788	0.4495474	0.6926501	0.4447012	0.6868944	0.5161243	0.4921462	0.6647716	0.4899639	0.6458904
351	solcap_snp_c1_12162	GOOD	chr08	0.9518597	0.5868418	0.8766479	0.5530503	0.7182713	0.7365839	0.7438032	0.7861953	0.9007754	0.5609314	0.9033421	0.5517169	1.137869	0.03417101	0.7584804	0.7847293	0.9369072	0.5555916	0.7063704	0.7444781	0.9228289	0.5470634	0.8716039	0.5545114	1.10359	0.014725	0.7072859	0.7530666	1.078622	0.03121504	0.4400694	0.9220511	0.7367309	0.7716921	0.748235	0.7478032	0.9199277	0.5449395	0.9228458	0.526818	0.8922119	0.5864003	0.7039509	0.7782258	0.6868861	0.790474
352	solcap_snp_c1_12166	GOOD	chr08	0.3686897	0.4731767	0.4044659	0.5344504	0.2895396	0.6536182	0.2361354	0.8046018	0.4609803	0.5980965	0.01889071	0.72243	0.2502632	0.7247807	0.3224164	0.5119979	0.1869989	0.6426529	0.4507495	0.5726418	0.2803749	0.7633322	0.4495484	0.6077221	0.260217	0.7276878	0.2587269	0.730365	0.2463406	0.6962181	0.2753837	0.7598981	0.4379815	0.3206482	0.2958341	0.4546216	0.2038956	0.658633	0.3611878	0.5137287	0.4745681	0.6283621	0.4446724	0.5690257	0.4232791	0.5811902
353	solcap_snp_c1_12169	GOOD	chr02	0.5374883	0.7198411	0.613909	0.7063572	0.3940974	0.7866293	0.386853	0.8883167	0.5886151	0.6524369	0.2912274	0.8113545	0.581319	0.6787771	0.497136	0.7300333	0.7256392	0.4470847	0.3782853	0.7797996	0.6467162	0.695836	0.3807178	0.8389615	0.3758169	0.795111	0.3964795	0.8654969	0.5590803	0.7607179	0.7476777	0.5133758	0.297071	0.8198746	0.2664447	0.8332276	0.292785	0.8068516	0.03013225	0.9845685	0.613669	0.6785184	0.608421	0.7023956	0.6236123	0.7207305
354	solcap_snp_c1_12178	GOOD	chr09	0.8306343	1.024777	0.8519834	0.8537443	0.8449143	0.8956317	0.7702433	0.8396969	0.8632436	0.8546529	0.5610287	1.128023	1.045095	0.6330431	0.5698517	1.12995	1.10589	0.6944645	1.230668	0.0358978	0.5622963	1.082885	1.077889	0.6304251	0.5991633	1.062831	0.5835745	1.04058	0.8392448	0.8353831	0.5408892	0.9998134	1.125371	0.6922411	0.8519576	0.9292939	0.8249927	0.8863481	1.128652	0.6295807	0.8693261	0.8921262	0.8831573	0.8825798	0.5514862	1.068356
355	solcap_snp_c1_12179	GOOD	chr09	0.6166744	0.9695356	0.5452073	0.9282253	0.7305484	0.7849622	0.7271678	0.7711293	0.5164762	0.9436427	0.5196857	0.9594235	0.8288713	0.7620333	0.5268801	0.9335356	0.8118058	0.7385725	0.9673512	0.5154127	0.5407106	0.965183	0.8013448	0.7600226	0.5079972	0.9612281	0.5272548	0.9419606	0.7777033	0.7847861	0.04411299	1.17744	0.7799033	0.7268264	0.5185078	0.9298198	0.5531617	0.898871	0.8423983	0.7307566	0.5354651	0.9771307	0.7773588	0.7688936	0.4839076	0.9276295
356	solcap_snp_c1_1218	GOOD	chr05	0.5090021	0.8549456	0.5806143	0.8151859	0.7957552	0.6800389	0.7188654	0.7612718	0.7445785	0.6657253	0.7211406	0.6661761	0.7243208	0.6558276	0.5511009	0.8195646	0.5524443	0.8339853	0.7114577	0.6722398	0.5502326	0.7406154	0.5397496	0.7815373	0.6902015	0.6774661	0.7141138	0.6762139	0.7173927	0.6977497	0.6828744	0.7315567	0.5873739	0.8047294	0.5029391	0.8289	0.6964661	0.6810502	0.6799915	0.7051101	0.5407205	0.7932013	0.5903301	0.8021193	0.5920192	0.8247428
357	solcap_snp_c1_12180	GOOD	chr03	1.0203	0.5805232	1.088804	0.5684387	1.239409	0.1673369	1.245366	0.08973211	1.060855	0.5767888	1.185215	0.107423	1.108441	0.5426797	1.055447	0.5289719	1.052294	0.5441571	1.256098	0.1152737	1.321662	0.1291586	1.077378	0.6140531	1.032785	0.6149182	1.237836	0.1348268	1.066283	0.5629705	1.056812	0.5788667	1.020484	0.5539078	1.003109	0.4902735	1.041432	0.5486587	1.239989	0.1215774	1.086222	0.6233798	1.101808	0.6016963	1.109543	0.5990627
358	solcap_snp_c1_12182	GOOD	chr03	0.7244249	0.5147841	0.710875	0.5233243	0.7869498	0.5499693	0.6221093	0.4626254	0.5485964	0.5965713	0.549538	0.7552229	0.5637806	0.5850498	0.9525393	0.1107199	0.4955233	0.7492601	0.61196	0.6759182	0.5866126	0.6468054	0.7992038	0.1734193	0.8915575	0.1281879	0.4773941	0.7388283	0.5360345	0.6046836	0.8513188	0.1570427	0.7985859	0.5404955	0.9714538	0.1012593	0.9328525	0.1298591	0.7855884	0.5107275	0.6793723	0.5808073	0.5409641	0.6182768	0.8222477	0.1497989
359	solcap_snp_c1_12187	GOOD	no hit	1.467932	0.7880785	1.486723	0.6161883	1.348917	0.6967904	1.533286	0.6336055	1.622197	0.5678893	1.539304	0.6309231	1.548867	0.6028089	1.301314	0.8521219	1.601642	0.7176616	1.50845	0.549696	1.612913	0.8087155	1.563776	0.7431366	1.310426	0.9634941	1.516732	0.7729071	1.315797	0.6817995	1.430147	0.7196663	1.302836	0.8233254	1.325056	0.7018418	1.528502	0.6712485	1.688856	0.1348329	1.359362	0.8638961	1.731692	0.5936592	1.559725	0.6516641
360	solcap_snp_c1_12189	GOOD	greater than two hits	1.180364	0.5205902	1.12838	0.5839329	1.119483	0.5225803	1.076975	0.4483943	1.171994	0.6270375	1.135822	0.5313307	1.057241	0.6166667	1.079201	0.5304844	1.142713	0.5650839	1.125503	0.583536	1.195554	0.4387224	1.161067	0.6039597	1.146487	0.5099792	1.169503	0.6301929	1.172334	0.6199801	1.15207	0.6033977	1.127485	0.5790589	1.087144	0.5689049	1.119757	0.5774361	1.079752	0.4718885	1.193185	0.611225	1.164423	0.6924978	1.151211	0.5734596
361	solcap_snp_c1_1219	GOOD	chr05	0.682909	0.007585879	0.9034113	0.01678593	0.861307	0.02592529	0.9226843	0.0196557	0.8484778	0.01514525	0.7723125	0.01565966	0.8575122	0.009881562	0.790668	0.01316204	0.7987158	0.009856978	0.8782356	0.0103784	0.7840909	0.0115858	0.8247319	0	0.8493822	0.00464094	0.8506253	0.002881187	0.8719633	0.01205755	0.9428679	0.006851561	0.8328245	0.0126311	0.7919107	0.01392186	0.8044714	0.01286498	0.7940841	0.01136841	0.8540949	0.01026946	0.8801239	0.005782006	0.8807968	0.003916076
362	solcap_snp_c1_12190	BAD	greater than two hits	0.8985309	0.6772637	0.8489946	0.5836863	0.8286831	0.6271803	0.7891398	0.6293998	0.7907928	0.6026387	0.8275958	0.6546288	0.8126069	0.5777953	0.851624	0.5898454	0.8149375	0.6428876	0.790547	0.6180375	0.8399915	0.6289492	0.8149164	0.6018707	0.8129334	0.5972968	0.7505683	0.6808781	0.8291709	0.545211	0.8245274	0.6276541	0.8065053	0.6542824	0.8172956	0.5525268	0.8253529	0.6082979	0.8663881	0.5272387	0.7632833	0.6793666	0.8220508	0.6145202	0.7840105	0.5781537
363	solcap_snp_c1_12208	GOOD	chr07	0.489622	0.3126161	0.684349	0.3809493	0.6452161	0.03971883	0.4913848	0.02028536	0.5780276	0.433848	0.4649053	0.3940528	0.731014	0.02437973	0.419556	0.3669876	0.2870528	0.4235764	0.5553522	0.4051178	0.5267127	0.4126864	0.5655048	0.4345968	0.7586986	0.031933	0.5560679	0.4217352	0.5509933	0.4108321	0.7609956	0.02786388	0.4569621	0.4039007	0.5556843	0.3228331	0.6738746	0.02980642	0.4798407	0.4016275	0.5679286	0.4335581	0.7984347	0.002502273	0.5524002	0.3906015
364	solcap_snp_c1_12220	GOOD	chr10	0.8200453	0.7707217	0.8141285	0.7042286	0.5654021	0.9398732	0.4995493	0.8869689	0.8463463	0.7392923	0.5082979	0.9345404	0.5479026	0.9069532	0.9126794	0.6737685	0.7702835	0.7304092	0.781952	0.726886	0.5503233	0.9370099	0.5428711	0.8855282	1.028654	0.5773978	0.5512183	0.9271708	0.8151282	0.7370936	0.8376529	0.739752	0.5002294	0.9316381	0.4833898	0.9054731	0.4935277	0.8882456	0.8201138	0.7422398	0.557277	0.9492189	0.5294905	0.9453223	0.8224358	0.7671826
365	solcap_snp_c1_12229	GOOD	chr10	1.077377	0.429305	1.039058	0.4460907	1.189913	0.1938583	1.177091	0.02995599	1.247676	0.04498663	0.9978291	0.4497487	1.212399	0.04236871	1.3105	0.05248985	1.066161	0.4511863	1.1952	0.04330844	1.230844	0.03825164	1.191113	0.03958332	1.179466	0.04716467	1.034037	0.4592071	1.185229	0.04253749	1.175007	0.04017215	1.218188	0.04513	1.038902	0.4457347	1.074778	0.4247472	1.261569	0.05207686	1.015131	0.4921167	0.9985377	0.4815079	1.155397	0.04556295
366	solcap_snp_c1_12234	GOOD	chr10	1.002806	0.5665543	0.9265524	0.4952745	0.5931387	0.8977125	0.4496084	0.8596705	0.7246751	0.709701	0.7556646	0.7346607	0.4915991	0.9102689	0.8402067	0.6807129	0.9502142	0.5063366	0.7929235	0.738948	0.5472137	0.9527274	0.5005381	0.9154615	0.9449679	0.5542194	0.7620027	0.718122	0.753011	0.7539286	0.735349	0.7254229	0.4236361	0.9101434	0.7510754	0.7022367	0.7298141	0.696787	0.7279345	0.7348612	0.788829	0.7624509	0.7864971	0.7702396	0.7422092	0.7574407
367	solcap_snp_c1_12236	GOOD	chr10	1.31598	0.8338405	1.136908	0.6702712	1.144686	0.4452865	1.389641	0.2320049	1.261708	0.2797856	1.372495	0.291306	1.335716	0.2698465	1.427083	0.2628464	1.152514	0.6994305	1.300812	0.2653312	1.373262	0.2402209	1.318422	0.2874416	1.293526	0.276018	1.107121	0.6652153	1.290139	0.2839863	1.268731	0.2643937	1.365885	0.2881207	1.191485	0.7249485	1.123065	0.6687123	1.366736	0.2667564	1.092841	0.697953	1.134495	0.698189	1.295583	0.2789265
368	solcap_snp_c1_12251	GOOD	chr02	0.1302651	0.9900081	0.1714446	1.073935	0.2803217	0.9907623	0.1295056	1.005893	0.1826457	1.019299	0.1427975	1.006953	0.1939703	0.9951149	0.1430807	0.9641868	0.1476886	0.9776795	0.1761696	1.029217	0.1538081	1.036072	0.141777	1.030477	0.1797977	1.050409	0.181492	1.055101	0.1780397	1.062159	0.1611264	1.026671	0.1556306	0.9952133	0.1340186	0.9931569	0.1314424	1.033039	0.1387219	0.9590909	0.1948231	1.020875	0.1831094	1.050979	0.1813568	1.022312
369	solcap_snp_c1_12256	GOOD	chr02	0.7058601	0.6268273	0.6282597	0.6780392	0.5441748	0.7755112	0.3838452	0.7247631	0.6176679	0.7841129	0.6983607	0.7701033	0.4847408	0.8652382	0.3393123	0.8441352	0.5010504	0.8140745	0.7138302	0.6355823	0.5694745	0.8051986	0.6128799	0.7892011	0.639244	0.8143829	0.641326	0.807024	0.5655912	0.8228837	0.3226879	0.9478304	0.4956164	0.8582623	0.5412219	0.7955449	0.5743377	0.6390514	0.6505132	0.7350893	0.3286869	0.9207897	0.6419262	0.8711513	0.5195651	0.9365033
370	solcap_snp_c1_12257	GOOD	chr02	0.6954806	0.8497176	0.5851261	0.8062618	0.8185228	0.6806501	0.7906659	0.6418163	0.5493689	0.794636	0.416826	0.8417866	0.837221	0.6581274	0.9604204	0.4742123	0.8636452	0.6575036	0.01200887	1.004258	0.6047572	0.8378078	0.5452538	0.8253037	0.5345424	0.8299474	0.5708887	0.8276462	0.7572608	0.7485365	0.9784741	0.4897649	0.7508019	0.6644687	0.7778306	0.6492379	0.5041077	0.8205652	0.6128478	0.7952776	0.9802769	0.5024763	0.5570151	0.8205156	0.8073713	0.6884176
371	solcap_snp_c1_12264	GOOD	chr02	0.4082651	0.4822407	0.4661941	0.5407566	0.5004957	0.505807	0.4826742	0.5628354	0.6289055	0.3841832	0.1697034	0.6454329	0.4672231	0.5457284	0.5287452	0.3305207	0.5201898	0.3343428	0	0.8151729	0.4910498	0.5660901	0.4544188	0.5713117	0.4836878	0.6002223	0.2610613	0.6590599	0.5538374	0.5266926	0.778505	0.01723332	0.3378717	0.4887595	0.3376333	0.4541598	0.3901842	0.5368027	0.2109655	0.6597538	0.6487877	0.4007131	0.4464726	0.5275551	0.5947533	0.3651659
372	solcap_snp_c1_12287	GOOD	chr02	0.3688144	0.2461149	0.5712015	0.418378	0.6836826	0.07894011	0.5148841	0.05086499	0.4289222	0.6709212	0.4929132	0.04511997	0.7122846	0.0678267	0.4660097	0.0452612	0.4173712	0.3376694	0.6893288	0.06201066	0.558613	0.4666118	0.5682753	0.4784413	0.6114012	0.4926794	0.7070502	0.06557496	0.6647775	0.4292568	0.5888112	0.4782294	0.4920371	0.0383786	0.4865048	0.03780577	0.4452548	0.3293085	0.5353411	0.05772531	0.7234797	0.07392757	0.5590386	0.4354596	0.5392171	0.4290589
373	solcap_snp_c1_12296	GOOD	chr02	1.1079	0.9117665	1.125407	0.7654573	0.999567	0.7559168	1.040267	0.7437268	1.078649	0.7944539	1.10275	0.7695999	1.246495	0.6437018	0.8532849	0.969744	1.122303	0.7963504	1.081917	0.7474899	1.109376	0.8352868	1.081216	0.848704	1.073193	0.8038722	0.8395123	0.9367689	0.8531814	0.9773932	0.7544908	0.9115609	1.142072	0.8412868	0.8325011	0.9408451	1.092478	0.7724383	0.8879422	0.9428743	0.836759	0.9410849	1.092208	0.8132107	1.090831	0.8357155
374	solcap_snp_c1_12305	GOOD	chr02	0.4980663	0.7319379	0.5183246	0.7837483	0.5621261	0.7778883	0.436258	0.8150862	0.9196144	0.4648852	0.6877149	0.5862378	0.4685143	0.8129638	0.02877969	0.9306918	0.7635902	0.5851577	0.4747789	0.7877144	0.4865267	0.8093117	0.02520173	0.9823907	0.4899822	0.8067875	0.7627906	0.6637604	0.4415041	0.886231	0.5027829	0.8354639	0.02883208	0.9512939	0.02201349	0.9467419	0.4790829	0.7975269	0.4631956	0.7813916	0.4919566	0.8167254	0.7208977	0.6652297	0.7327685	0.643719
375	solcap_snp_c1_12310	GOOD	chr02	0.3530734	0.5644089	0.3900619	0.7615157	0.5919145	0.6021621	0.4084204	0.5221664	0.3175315	0.7170277	0.2211372	0.6863019	0.3616678	0.6997639	0.6904951	0.3302846	0.649761	0.5085003	0.3591851	0.7318025	0.3244903	0.6766734	0.2730599	0.757829	0.5543503	0.5898658	0.5945458	0.5647797	0.5206063	0.6487896	0.7496154	0.3638628	0.2204847	0.6928926	0.5353311	0.5180511	0.2408545	0.692351	0	0.8483448	0.5595714	0.5899478	0.3657126	0.7235449	0.5723996	0.5908013
376	solcap_snp_c1_12320	GOOD	chr02	0.6155644	1.059738	0.6132249	0.9417136	0.1392204	1.17921	0.08867579	1.261065	0.09302392	1.189802	0.6117979	0.9842633	0.5922553	0.9187648	0.5971128	0.9850513	0.1093876	1.220788	0.1031297	1.179586	0.5808511	0.9939463	0.5902733	0.958414	0.1011895	1.150506	0.1026004	1.146109	0.5534449	1.007622	0.08843258	1.144646	0.6125019	0.9648705	0.6035019	0.9973968	0.08747532	1.163726	0.5814837	0.9749621	0.5990021	0.9883537	0.5830309	1.002834	0.1033322	1.147162
377	solcap_snp_c1_12329	GOOD	chr02	0.4048178	0.8084018	0.4213986	0.8437231	0.5961796	0.7222859	0.4512629	0.6388291	0.974927	0.009171717	0.7204187	0.4911371	0.1372577	0.8821878	0.4042752	0.8199725	0.4762552	0.7442243	0.1371355	0.925916	0.399855	0.880554	0.4267273	0.8575211	0.6712281	0.7138127	0.7874851	0.5385132	0.6327776	0.7678409	0.6654972	0.6781374	0.3887345	0.8444124	0.3681244	0.8088027	0.664825	0.658196	0.1194031	0.8626377	0.6825759	0.7192228	0.5152747	0.753691	0.7791239	0.5347155
378	solcap_snp_c1_12330	GOOD	chr02	0.3822019	0.767608	0.3917879	0.7880085	0.200544	0.9687606	0.01167114	0.9234209	0.7218632	0.6143752	0.3452863	0.7278677	0.01817772	0.9308193	0.004872853	0.9522468	0.3718298	0.8096985	0	0.943033	0.4157951	0.8214063	0.01286058	0.91801	0.4295026	0.8261377	0.4635237	0.7892535	0.3678889	0.8212965	0.4105409	0.7898498	0.008429249	0.944465	0.006677315	0.938403	0.3997438	0.7933738	0.006939065	0.9693447	0.4329251	0.813211	0.4363677	0.7942939	0.4167028	0.796546
379	solcap_snp_c1_12339	GOOD	chr02	0.914766	0.5155781	0.7575312	0.4505769	0.4687735	0.8097646	0.3179666	0.7394381	0.5588071	0.6436347	0.597887	0.6866241	0.5740336	0.6446052	0.3557722	0.8619109	0.3624638	0.8597912	0.5900862	0.6528113	0.764851	0.4897434	0.7428981	0.4890206	0.5597816	0.6717811	0.3349068	0.8077095	0.6762491	0.6382629	0.3315929	0.8555388	0.7414414	0.4490731	0.5721536	0.6751615	0.7579883	0.4402729	0.754198	0.4347788	0.5351187	0.6821718	0.5654403	0.6710932	0.3513458	0.8442271
380	solcap_snp_c1_12345	SEGREGATION	chr02	0.7683106	0.6022195	0.7488655	0.6288806	0.4721021	0.763892	0.4297549	0.7382693	0.0280982	0.9358146	0.4025902	0.7467133	0.729652	0.6519815	0.4396805	0.7590536	0.0224932	0.9448296	0.6854674	0.6197591	0.7292631	0.6474159	0.8624454	0.4474773	0.44519	0.8134049	0.03395161	0.9222006	0.6357069	0.6956745	0.02277633	0.948012	0.849854	0.3625327	0.6181557	0.569689	0.672681	0.5646908	0.8544325	0.4311387	0.4548627	0.8020859	0.4518288	0.828806	0.02291375	0.9314516
381	solcap_snp_c1_12354	GOOD	chr02	0.9551993	0.7312135	0.8717126	0.725355	0.6345264	0.9201619	0.6241317	0.9146605	0.109729	1.093819	0.6013819	0.8605661	0.8770949	0.7374426	0.6207158	0.8467417	0.1049856	1.077798	0.8367741	0.7184038	0.8883868	0.7860199	1.051661	0.6173219	0.5739884	0.9189661	0.09949862	1.123374	0.7832223	0.8214682	0.08163478	1.094226	1.048167	0.5515384	0.8212811	0.6999705	0.8541174	0.6967972	1.041346	0.5356979	0.5834547	0.9400674	0.5683706	0.9647867	0.09675234	1.100942
382	solcap_snp_c1_12373	GOOD	chr02	0.9118459	0.961165	0.7817509	0.751265	0.7943489	0.8524808	0.7236248	0.7268791	1.014731	0.6008631	0.8120947	0.8654743	0.5104963	0.946768	0.01281124	1.284584	0.8246037	0.8233017	1.204883	0.02936084	0.8057141	0.8295368	0.773292	0.8239162	0.9537542	0.5928223	0.8093607	0.8019956	0.71719	0.9035019	0.7901058	0.7849529	0.8130817	0.8489192	0.4744611	1.034154	0.8031752	0.8189925	0.814552	0.8255141	0.5060416	1.002839	0.8089658	0.8432724	0.7769569	0.8130231
383	solcap_snp_c1_12375	GOOD	chr02	1.077485	0.8196901	0.9767987	0.6590809	0.9873126	0.7122325	1.031911	0.7358247	1.196078	0.5164248	1.069471	0.7290326	0.7388422	0.7969574	0.07573634	1.061442	1.079132	0.7027074	1.204331	0.09812979	1.004643	0.6670619	0.9460652	0.690575	1.081985	0.5668448	0.9654528	0.6747123	0.9048616	0.7446419	0.9797601	0.6587742	1.052604	0.7190711	0.7511941	0.9109957	0.9977861	0.677356	1.051479	0.7066426	0.6323782	0.8444479	1.040322	0.6987219	1.005724	0.6825404
384	solcap_snp_c1_12377	GOOD	chr02	0.8206385	0.8891181	0.8071797	0.8208423	0.7687027	0.8585854	0.7470958	0.6989383	1.092435	0.5605559	0.7560822	0.8570825	0.5296755	0.9873358	0.01831657	1.225508	0.7459933	0.8522163	1.229162	0.02503715	0.8627002	0.8887463	0.8227232	0.8191019	1.061268	0.5731649	0.8423113	0.8124012	0.7360695	0.9031103	0.8379151	0.8302832	0.7853994	0.8230991	0.3870943	1.023823	0.8001401	0.7992396	0.7255301	0.8327741	0.5395367	1.078295	0.8126291	0.8583521	0.8010852	0.8546687
385	solcap_snp_c1_12381	GOOD	chr02	0.4104986	0.7627655	0.2992892	0.7588109	0.3819406	0.7852797	0.2191068	0.6609839	0.04473254	0.8436536	0.03348376	0.9402037	0.5046337	0.5773423	0.5403932	0.594169	0.5441369	0.6345276	0.04412311	0.8757277	0.3107861	0.6914933	0.05043647	0.8562224	0.03835673	0.8320161	0.05236758	0.8433433	0.3038213	0.7820726	0.4976219	0.5913362	0.3399487	0.7620556	0.3642813	0.7882685	0.02908981	0.854113	0.3303785	0.7621631	0.5122461	0.615316	0.3225083	0.7159171	0.3272991	0.7057721
386	solcap_snp_c1_12382	GOOD	chr02	0.4595456	0.2637426	0.592509	0.4013322	0.6098445	0.1357684	0.6912194	0.01182927	0.737515	0.02484984	0.3951404	0.323007	0.5900095	0.4195726	0.3840848	0.3022786	0.6148521	0.01412764	0.7590687	0.03237873	0.6376423	0.4680105	0.6458999	0.4410341	0.8212389	0.02372856	0.5871211	0.4330484	0.694516	0.4124036	0.7697973	0.01754188	0.5144871	0.01353739	0.3900458	0.2981359	0.5389265	0.3665863	0.4852043	0.3808865	0.7901052	0.0232774	0.5635316	0.4146353	0.715584	0.02182725
387	solcap_snp_c1_12386	GOOD	chr02	0.7285067	0.9537606	0.5459479	0.8206391	0.5038606	0.9362394	0.4971082	0.768986	0.01671586	1.039863	0.4860063	0.9269672	0.02752212	1.046393	0.03444346	1.11379	0.02830195	1.08453	0.9593995	0.519949	0.0299495	1.042006	0.5087373	0.8609368	0.7715311	0.7214655	0.5002666	0.8852894	0.477574	0.9261903	0.02143303	1.06265	0.5331666	0.8682279	0.4819304	0.9156075	0.5468395	0.9158596	0.4994338	0.8802014	0.5164912	0.8769225	0.02356714	1.014423	0.01812071	1.044487
388	solcap_snp_c1_12406	GOOD	chr12	0.1097626	1.01385	0.1390805	1.109666	0.4451903	0.8170786	0.3376492	0.8617526	0.2776907	0.9004568	0.2274245	0.9200126	0.273727	0.9296972	0.2408368	0.9256276	0.2687903	0.9223229	0.2857301	0.9146326	0.3817737	0.8567524	0.1132334	1.014943	0.2910238	0.9704275	0.3126545	0.9386058	0.2502255	0.9405126	0.2691532	0.9213392	0.2456395	0.9495438	0.1913422	0.9269261	0.09702459	1.034342	0.247368	0.9481719	0.2959318	0.9673066	0.2954474	0.9475811	0.2933551	0.9163429
389	solcap_snp_c1_12409	SEGREGATION	chr06	0.400247	0.7258208	0.3717286	0.7084589	0.7181787	0.3918386	0.8294895	0.3783138	0.5854622	0.5485483	0.5669388	0.5268462	0.5899731	0.5821813	0.7430111	0.3301473	0.3387204	0.694049	0.5942788	0.5628626	0.5820215	0.548817	0.7371165	0.3943224	0.5634864	0.5710129	0.7531061	0.3809331	0.3343292	0.6815701	0.5746168	0.5611491	0.5490813	0.5302233	0.5315754	0.4564237	0.5789808	0.5210874	0.3399458	0.6954926	0.5785714	0.5632346	0.7636174	0.3911174	0.3452311	0.7519128
390	solcap_snp_c1_12414	GOOD	chr05	0.6883175	0.6617983	0.7447619	0.5206044	0.8301554	0.600321	0.7249336	0.5901932	0.8292781	0.5841179	0.7001037	0.5567748	0.852072	0.5408301	0.7440627	0.6186047	0.5747609	0.7830722	0.801719	0.518539	0.6892589	0.6417298	0.8803258	0.5573769	0.7803087	0.6199507	1.025524	0.02403868	1.002769	0.02490279	0.7529538	0.7668256	0.5723073	0.7890943	0.7787641	0.5159158	0.9369588	0.01127589	0.8155367	0.5595984	0.8600754	0.5553448	0.8565159	0.5516654	0.6632199	0.7952654
391	solcap_snp_c1_12419	GOOD	chr05	0.03812318	0.908568	0.007887443	1.029113	0.6551456	0.9156241	0.6836045	0.8272085	0.6383412	0.9062288	0.01827961	0.9433422	0.6578746	0.7339257	0.6418476	0.8664971	0.6333122	0.7758715	0.008179995	0.9947664	0.005323865	0.7962441	0.6485283	0.7382513	0.0101179	1.091671	0	1.102788	0.006303541	1.061438	0.007824922	1.065497	0.5709931	0.7572266	0.6071131	0.6654341	0.003900704	1.039758	0.6950416	0.6957124	0.6438057	0.7520971	0.6384782	0.7268873	0.6237454	0.7864617
392	solcap_snp_c1_12420	GOOD	chr05	0.368103	1.019795	0.3051553	0.9145041	0.06790509	1.041901	0.02191211	0.9770597	0.09347885	1.007167	0.3054157	0.9292184	0.3462448	0.9149545	0.04155523	1.061849	0.3282519	0.8901008	0.335974	0.9015065	0.3911147	0.85991	0.345606	0.9032278	0.07292647	1.031073	0.09086452	1.04135	0.08503433	1.02926	0.2991079	0.9726745	0.3172576	0.9187489	0.3063601	0.8949829	0.04963268	1.0608	0.3370877	0.9430474	0.3686901	0.9415609	0.3544861	0.9241595	0.3512424	0.9300376
393	solcap_snp_c1_12424	GOOD	chr05	0.169367	0.5126751	0.218924	0.7462458	0.183899	0.6993024	0.1171758	0.7994257	0.171559	0.7569183	0.1793668	0.5548111	0.3653815	0.5753114	0.1203931	0.6703153	0.3032682	0.5940897	0.1943593	0.7195803	0.2612091	0.6705931	0.3698444	0.650259	0.00064986	0.8736097	0	0.7764317	0	0.8057411	0.2136951	0.7377185	0.2612486	0.5519962	0.2739435	0.5035167	0	0.8031619	0.3520144	0.4378697	0.3673697	0.6255739	0.3500481	0.5961344	0.3365738	0.6097717
394	solcap_snp_c1_12439	GOOD	chr05	0.4357558	1.09079	0.4129689	0.9625448	0.8299505	0.6456167	0.9165589	0.5639721	0.7433711	0.7961653	0.5264181	0.8569306	0.7269951	0.8033015	0.6626747	0.8231884	0.9433474	0.6052014	0.6374961	0.8291766	0.7926698	0.7230759	0.8850428	0.6304501	0.7013217	0.8655507	0.3453054	0.9755028	0.3325864	0.9834605	0.6935823	0.8972164	0.8374717	0.5470307	0.775365	0.5678336	0.3019435	1.038749	0.686808	0.8307003	0.9125542	0.625657	0.8649247	0.6249537	0.887035	0.581277
395	solcap_snp_c1_12440	GOOD	chr05	0.1577636	0.5280681	0.2460531	0.7459705	0.4708036	0.5576231	0.4486297	0.5878398	0.493371	0.6320869	0.1638023	0.559158	0.523163	0.6355931	0.3035275	0.5249346	0.4893706	0.3942467	0.2714351	0.7482954	0.3204085	0.7009952	0.4657736	0.6105606	0.2873089	0.7813851	0.01979511	0.8663492	0.01720305	0.8766724	0.4841858	0.7096096	0.4277642	0.3597416	0.2943191	0.4513108	0.006343422	0.8167792	0.3976932	0.502791	0.4961872	0.6506575	0.4504785	0.6164008	0.6108494	0.4433562
396	solcap_snp_c1_12441	BAD	chr05	0.09304153	0.2417299	0.1441534	0.4375802	0.2112918	0.3155302	0.1021661	0.1845898	0.2040123	0.3549055	0.1856896	0.2002434	0.2133843	0.3130648	0.1157448	0.2307382	0.1017475	0.2919713	0.1409885	0.4160555	0.0674921	0.419928	0.115091	0.4254942	0.157402	0.4332649	0.1898398	0.3997338	0.1828591	0.4063629	0.2694099	0.3115408	0.09850664	0.2780568	0.0648274	0.3370131	0.1397975	0.3566607	0.2379362	0.08774246	0.1192029	0.4423812	0.1248211	0.4307534	0.165438	0.3234618
397	solcap_snp_c1_12442	GOOD	chr05	0.2227284	0.1651138	0.2965111	0.3328872	0.07906584	0.4619767	0	0.5581169	0.1707709	0.3994299	0.004703744	0.5007143	0.1515548	0.4211328	0.1172639	0.3320525	0.1523235	0.3047402	0.1633877	0.4288455	0.1787524	0.3983414	0.1514683	0.4249708	0.1512885	0.471778	0.1506324	0.4975251	0.1571249	0.4872895	0.1396884	0.5125606	0.1252482	0.2894701	0.1030243	0.3118214	0.1163429	0.4462577	0	0.5187336	0.1618996	0.4572797	0.1521502	0.4181737	0.1752091	0.3610173
398	solcap_snp_c1_12443	GOOD	chr05	0.8099414	0.4293626	0.9369077	0.4810078	1.025827	0.0428047	1.147105	0.008059506	1.072529	0.02269894	0.7761466	0.4929546	0.9521759	0.5328959	1.012563	0.008185113	0.8661395	0.4917994	0.9586994	0.5108906	0.8493503	0.5912583	0.9477777	0.5364513	1.073363	0.02658853	1.05044	0.02268749	1.067597	0.02079026	1.027096	0.5367149	0.7928117	0.4449171	0.8403409	0.428843	1.118403	0.008073797	0.8139225	0.5281469	1.029522	0.5812702	0.9406469	0.5389752	0.9196784	0.5448228
399	solcap_snp_c1_12444	GOOD	chr05	0.6694824	0.3220764	0.6621798	0.3598383	0.6999763	0.3269322	0.6100814	0.3420913	0.6492394	0.4069243	0.4028131	0.551421	0.6629154	0.412818	0.57032	0.3530512	0.7236515	0.01497854	0.6740168	0.3823928	0.778236	0.04630672	0.8033285	0.03414552	0.6713086	0.4174352	0.4952651	0.6099144	0.5099889	0.6028376	0.6008469	0.5555617	0.6407011	0.01079371	0.6674705	0.02253745	0.4732821	0.5703368	0.440046	0.5695713	0.7967409	0.03717911	0.8019959	0.03164145	0.7399315	0.03174008
400	solcap_snp_c1_12445	GOOD	chr05	0.3935404	0.1724927	0.5082	0.2488331	0.5775416	0.1810527	0.609687	0.2765349	0.5533971	0.2537009	0.2708553	0.3289219	0.5425873	0.2729926	0.3925118	0.1961736	0.5212164	0.009483055	0.5660748	0.2692246	0.6382883	0.03805923	0.6716368	0.03579689	0.5615379	0.2832781	0.4864675	0.4454283	0.4937903	0.4712179	0.527864	0.424454	0.4912885	0.02384729	0.5284423	0.0241762	0.3866449	0.3818573	0.2962283	0.4045326	0.6689302	0.03551389	0.6680839	0.03846908	0.6364737	0.04175749
401	solcap_snp_c1_12446	GOOD	chr05	0.1175058	0.7560181	0.1484461	0.8379565	0.4559718	0.6272291	0.515077	0.6812965	0.5206723	0.6628755	0.1022583	0.70355	0.4392343	0.6837403	0.3540813	0.58603	0.4693907	0.4532638	0.1419423	0.8714686	0.1983405	0.8367304	0.4254292	0.7251142	0.3056632	0.8467717	0.02241698	0.9373681	0.01613539	0.9663958	0.395306	0.7818958	0.4124901	0.4147862	0.2433095	0.5627895	0.01718193	0.926663	0.3472524	0.5714172	0.4616267	0.7934072	0.4188283	0.711495	0.593789	0.4693577
402	solcap_snp_c1_12447	GOOD	chr05	0.1287567	0.5841127	0.1668651	0.7284814	0.3778236	0.5632679	0.3520292	0.5859663	0.4023894	0.5735635	0.1022753	0.6217468	0.3684254	0.5959449	0.239779	0.4706748	0.3852552	0.3734215	0.1858668	0.73612	0.2204084	0.6597207	0.377035	0.6399181	0.2376008	0.7713292	0.00758122	0.7950492	0.01849629	0.830767	0.3593317	0.6805519	0.3511524	0.34499	0.2152485	0.4895619	0.01009009	0.7852181	0.2944916	0.4904429	0.4140504	0.7005699	0.3622396	0.6396208	0.4921155	0.391065
403	solcap_snp_c1_12448	GOOD	chr05	0.3348407	0.1931794	0.4052953	0.3184834	0.3303303	0.2480205	0.2081986	0.3445925	0.254807	0.3949678	0.1359435	0.4043937	0.2540298	0.3697585	0.1817406	0.2636211	0.2216354	0	0.4177118	0.319324	0.4619302	0	0.4543068	0.003869445	0.4350005	0.3641327	0.4024933	0.5062661	0.4038762	0.4909361	0.2345991	0.5504996	0.1815938	0.004122706	0.3273076	0.001748296	0.390473	0.4593438	0	0.5599123	0.4769392	0.005684991	0.4212755	0.005074128	0.2426153	0
404	solcap_snp_c1_12449	SEGREGATION	chr05	0.3035948	0.4850345	0.3845462	0.623446	0.5823972	0.2242014	0.6311529	0.007571945	0.4424374	0.4958249	0.6149346	0	0.425952	0.4834607	0.2519396	0.3753865	0.000994421	0.4517812	0.6201958	0.4226162	0.4160151	0.5051761	0.3761108	0.4861721	0.6107571	0.4569398	0.8128356	0.4236695	0.7741151	0.4178911	0.6512741	0.4469914	0.001735426	0.4055035	0.2294373	0.3355281	0.6970302	0.3890955	0.5684966	0.001854375	0.3975766	0.5276569	0.3637896	0.4832712	0.007624332	0.5239836
405	solcap_snp_c1_12454	GOOD	chr05	0.259325	0.5361918	0.377708	0.7581469	0.5578439	0.6219774	0.3801687	0.7134452	0.3679695	0.7637299	0.5163186	0.5025045	0.3739997	0.7526324	0.08540293	0.7103347	0.09542535	0.7524192	0.66357	0.5992299	0.4704549	0.6574106	0.4909458	0.7946589	0.4520868	0.7461107	0.4639492	0.7279692	0.4600573	0.7209705	0.1140613	0.9648333	0.2777505	0.6339017	0.5175589	0.467639	0.3962386	0.6435034	0.09723064	0.7367294	0.4738639	0.7752134	0.1051629	0.8812277	0.3656544	0.7845058
406	solcap_snp_c1_12455	GOOD	chr05	0.6213153	0.553857	0.6497656	0.6450859	0.6032789	0.6905167	0.4499547	0.750317	0.651981	0.6353723	0.6801963	0.5738171	0.6381391	0.6250996	0.5638297	0.6402251	0.5531155	0.6868163	0.6514558	0.630649	0.4965826	0.6719177	0.5071934	0.7826726	0.4865352	0.7486035	0.5158424	0.7488214	0.4898306	0.7507653	0.4322852	0.8016466	0.6748996	0.5896319	0.6816626	0.5822241	0.4877514	0.6746264	0.5349253	0.6565664	0.5005256	0.7769479	0.5366818	0.7523379	0.6699595	0.6696027
407	solcap_snp_c1_12456	GOOD	chr05	0.9956257	0.007549943	0.9982251	0.01053581	0.9762834	0.025165	1.011132	0.007717397	0.9671594	0.01408317	0.9880246	0.006382765	1.007459	0.006066899	0.9383145	0.006609006	0.9388118	0.000817495	0.9705122	0.01268959	0.8946044	0	0.9678711	0.007566274	0.9316224	0.007273172	0.9365634	0.002942388	0.9835935	0.01160794	1.010556	0.01264258	0.9903838	0.007630367	0.9813992	0.006923317	0.9466459	0.01017475	0.9334913	0.005882134	0.9544477	0.01244002	0.9782507	0.01588095	1.007727	0.003075605
408	solcap_snp_c1_1249	GOOD	chr05	0.9720683	0.004565904	0.9571599	0.03417236	0.7901849	0.6097046	0.7835131	0.6122905	0.7846835	0.5441661	0.7891577	0.5565837	0.7581828	0.5413102	0.9801407	0.001620822	0.92223	0.02334668	0.7512948	0.5263645	0.8552505	0.002881625	0.8719547	0.02417869	0.7651746	0.5358956	0.7919273	0.5440036	0.797615	0.5562649	0.8426405	0.5327308	0.9403936	0.02857313	0.9514123	0.006851156	0.7992628	0.5665095	0.7581598	0.5320939	0.9113128	0.01224138	0.943966	0.02934778	0.9426589	0.01547392
409	solcap_snp_c1_1250	GOOD	chr05	0.08882745	1.132882	0.08490973	1.101017	0.1859861	1.055256	0.04853496	1.109544	0.07846659	1.057323	0.06683601	1.136085	0.05621787	1.124622	0.06523705	1.129808	0.07226011	1.131135	0.07169554	1.140006	0.05615388	1.067071	0.07549665	1.066065	0.07227749	1.079414	0.05700302	1.090613	0.06423935	1.085103	0.0544728	1.089631	0.07338262	1.149838	0.067178	1.126995	0.06550919	1.116968	0.07817089	1.123473	0.06820311	1.08465	0.06621521	1.098581	0.07606297	1.113962
410	solcap_snp_c1_12508	GOOD	chr02	0.3078113	0.8185866	0.2667813	0.774999	0.2710859	0.8303897	0.2533328	0.9099436	0.4205079	0.6147085	0.02793173	0.8546196	0.4568202	0.6328385	0.3987564	0.6533962	0.2339109	0.7743002	0.03289146	0.8749651	0.4411534	0.640159	0.03538709	0.9280459	0.02779215	0.9107091	0.03144397	0.9125828	0.4035556	0.720975	0.2504835	0.7858865	0.2259742	0.7740552	0.2026184	0.7270221	0.4073101	0.6120444	0.4455637	0.679401	0.4194639	0.6334656	0.2602828	0.815125	0.4470069	0.6737308
411	solcap_snp_c1_12509	GOOD	chr02	0.4463873	0.5575564	0.5273491	0.6073167	0.7002474	0.3943873	0.6379369	0.3746008	0.2851162	0.7512874	0.7411587	0	0.2895687	0.7442057	0.4239399	0.5722119	0.4598868	0.5945622	0.7963602	0.00543697	0.4981587	0.6001899	0.6665843	0.4212394	0.6644654	0.4342992	0.8246832	0	0.647944	0.5621086	0.6718588	0.4061029	0.4333466	0.5759201	0.5813307	0.3519465	0.2747804	0.7249261	0.454421	0.57306	0.52935	0.6181087	0.4828673	0.5974353	0.4830829	0.6007638
412	solcap_snp_c1_1251	GOOD	chr05	1.245136	0.5802116	1.147966	0.5226653	0.8934691	0.7735008	1.003901	0.7833421	0.9500882	0.7067026	0.9734467	0.7385153	0.958246	0.7602167	1.124028	0.6159445	1.136768	0.5707499	0.9858259	0.725569	1.077044	0.6694934	1.098774	0.6225481	0.9310361	0.8281065	0.9523199	0.758708	0.97036	0.6718143	0.987761	0.7380551	1.150942	0.5622762	1.144243	0.5364421	0.9621161	0.7238744	1.001627	0.712351	1.112932	0.6125227	1.141637	0.5972846	1.124484	0.6035416
413	solcap_snp_c1_1252	GOOD	chr05	0.3394415	0.7547661	0.407501	0.8145102	0.48762	0.7779902	0.3025894	0.7587733	0.3270738	0.8225352	0.2866009	0.7926474	0.4521137	0.7733933	0.430007	0.7482436	0.3920396	0.7571296	0.3082425	0.8211134	0.4111353	0.6796277	0.4645498	0.7838613	0.4446425	0.7867833	0.4013683	0.8253161	0.1928464	0.8847505	0.4349528	0.8331607	0.405411	0.7962133	0.394556	0.7936289	0.3513197	0.7647856	0.3012075	0.8016898	0.463824	0.7912056	0.4114058	0.8082962	0.4265209	0.8060799
414	solcap_snp_c1_12564	GOOD	chr04	0.7777104	1.2117	0.795933	1.141789	0.3509856	1.385114	0.124279	1.388023	0.7853267	1.288133	0.2392645	1.466188	0.1871272	1.491547	1.075271	0.9648505	0.2327232	1.501048	0.8145148	1.151556	0.151586	1.537751	0.1632704	1.517416	0.1587625	1.500477	0.1861284	1.52712	0.8104347	1.205202	0.7806529	1.137069	0.7619777	1.199632	0.2159197	1.453407	0.7903305	1.184274	0.8476579	1.062686	0.169036	1.547216	0.1763718	1.537056	0.7813625	1.223578
415	solcap_snp_c1_12584	GOOD	no hit	0.8398664	0.00070143	0.8425367	0.004909269	0.8955786	0.04212565	0.8237677	0.006413003	0.8148037	0.006184502	0.8618317	0.001573034	0.8572765	0.005510882	0.8911682	0	0.8861778	0.001818602	0.8478446	0	0.856145	0.008712063	0.8366874	0.001800115	0.8296239	0.003380229	0.8407994	0	0.845239	0.002298207	0.8591231	0.000878467	0.8534313	0	0.8562067	0	0.8546984	0.006456579	0.8659838	0.001039249	0.8625764	0.007469514	0.8707802	0.00424506	0.8337088	0.006470054
416	solcap_snp_c1_12588	GOOD	no hit	0.9109004	0.5070087	0.8010378	0.4713125	0.9518284	0.04718625	0.9852843	0.002132329	0.9315318	0.004822138	0.8374783	0.4927162	0.9790674	0.007179955	0.8982467	0.4429798	0.8357489	0.4782111	0.9202381	0.003479117	0.966336	0.006923484	0.9564437	0.001373005	0.9258675	0.003514134	0.7593517	0.4341398	0.9338627	0.008611756	0.9168314	0.006879192	0.8081945	0.4743582	0.7852877	0.4616174	0.8169415	0.4826091	0.8561231	0.4960424	0.9453955	0.002176732	0.9524069	0.001873192	0.7737246	0.4663585
417	solcap_snp_c1_12597	GOOD	chr07	0.2044793	0.8594261	0.2912915	0.9015397	0.3662099	0.8171148	0.2207756	0.7584652	0.3581931	0.9380614	0.3896871	0.5169694	0.01514216	1.06616	0.3733211	0.672357	0.2402678	0.712419	0.01419317	0.9753028	0.2981945	0.9271625	0.3373671	0.9020603	0.007211079	1.003022	0.3773316	0.8156024	0.340754	0.8021507	0.5817841	0.7674612	0.004495258	0.927987	0.1995041	0.6722367	0.2541951	0.8778237	0.22885	0.8841503	0.3616556	0.9386075	0.3350269	0.9135097	0.3270315	0.7870009
418	solcap_snp_c1_12619	SEGREGATION	chr10	0.5777523	0.1330527	0.7558628	0.1902323	0.5404398	0.3623561	0.2505629	0.2639302	0.6517274	0.3165274	0.2821039	0.367286	0.7946694	0.2025782	0.4630982	0.3403521	0.5172293	0.305678	0.637027	0.2952906	0.6962278	0.2071709	0.6423681	0.3386	0.8924849	0.07574064	0.4187564	0.411429	0.7808654	0.1974121	0.6456881	0.2990945	0.5260273	0.2902783	0.4934964	0.2596876	0.306399	0.3582216	0.6373351	0.1781518	0.627001	0.3278424	0.6013466	0.3104374	0.7733547	0.2153042
419	solcap_snp_c1_1264	GOOD	chr11	0.05358861	1.352778	0.03167186	1.227024	0.5893516	0.9878131	0.6026337	0.918304	0.5768568	0.9535167	0.04186279	1.27223	0.04210491	1.276705	0.5874761	1.005101	0.669121	1.043509	0.03311943	1.242981	0.5618378	0.9870569	0.03913884	1.257906	0.04218272	1.177681	0.5360715	1.023578	0.5738176	0.9765588	0.5377865	0.9963375	0.03959352	1.250061	0.03202146	1.347442	0.5628713	0.9944973	0.5939038	1.001666	0.03852813	1.226497	0.5321243	1.009593	0.5229013	1.020195
420	solcap_snp_c1_12644	GOOD	chr10	0.7352523	1.010593	0.6822121	0.9374428	1.097664	0.6537727	1.146237	0.5237585	0.9749008	0.8021086	1.163646	0.5216413	0.6560189	0.9826767	1.144827	0.6985588	1.000099	0.7703808	0.9916533	0.8117792	0.6853243	1.030455	0.9612091	0.8312039	0.03219494	1.244876	1.201982	0.5992198	0.6569113	0.9997775	0.9800394	0.8083826	0.9966925	0.7478231	0.9708257	0.7369388	1.205746	0.5410505	0.6765701	0.9345371	1.014402	0.8698063	0.9763916	0.8476121	0.6707613	1.028113
421	solcap_snp_c1_12685	SEGREGATION	chr09	0.5910485	0.9639072	0.5314701	0.7930065	0.584205	0.9182419	0.3575047	0.8194523	0.5099625	0.8178322	0.4136582	0.9831485	0.191904	0.9933963	0.4246272	0.9898323	0.549015	0.8495492	0.1612157	1.011611	0.6898603	0.7986566	0.5264332	0.8299042	0.415619	0.9338709	0.6580675	0.7729774	0.4022737	0.9468364	0.7507932	0.5845608	0.5524495	0.8387588	0.5250652	0.8348481	0.1824051	1.078075	0.5635407	0.8603101	0.1680977	1.033645	0.3955164	0.9393484	0.631576	0.7791182
422	solcap_snp_c1_12691	GOOD	chr06	0.7083391	0.3529498	0.5925634	0.3956211	0.3476771	0.6852469	0.287591	0.7769334	0.4154149	0.5667443	0.4625389	0.5441139	0.5782663	0.3777439	0.4384449	0.5180237	0.6094276	0.3459156	0.4464033	0.5811359	0.2731077	0.7280797	0.4478298	0.6294258	0.5320588	0.3969492	0.4344599	0.5735866	0.5641034	0.3856019	0.5940648	0.4164394	0.4444482	0.5354336	0.4267494	0.5086955	0.4537904	0.5480826	0.4385663	0.5363083	0.5899695	0.4160035	0.2503277	0.6986165	0.4361058	0.565999
423	solcap_snp_c1_12702	GOOD	chr12	0.05278628	0.7791381	0.05975569	0.7648565	0.7920244	0.4875775	0.7778778	0.4675015	0.4833778	0.5663197	0.4677016	0.5814822	0.4749433	0.6006284	0.4699704	0.6159381	0.4674495	0.5993271	0.5283647	0.568162	0.751078	0.4478493	0.04907999	0.7248679	0.4811314	0.5955575	0.5071996	0.5956343	0.4678727	0.5927983	0.4774533	0.5766677	0.4288049	0.6166012	0.4593607	0.5983687	0.04614618	0.7667207	0.4817171	0.6074951	0.4911684	0.6096967	0.5172999	0.5817318	0.5217958	0.6064738
424	solcap_snp_c1_1271	GOOD	chr11	0.924246	0.859787	0.6940429	0.7729623	0.677332	0.8370497	0.6065553	0.7665709	0.7016609	0.7859254	0.7920743	0.8175758	0.9155847	0.56984	0.7819401	0.841002	0.4751031	0.9939161	0.7383631	0.7829366	0.8855446	0.5899354	0.6924005	0.8113736	0.7056158	0.8012068	0.4565273	0.9512851	0.4341418	0.9719744	0.436258	0.959528	0.4981199	1.036748	0.7694563	0.8047488	0.4579134	0.9667976	0.7343224	0.7979695	1.069784	0.02295115	0.8890948	0.613231	0.7120736	0.8558561
425	solcap_snp_c1_12728	BAD	chr09	0.09614804	0.4916742	0.0973723	0.4392774	0.2029939	0.2597503	0.0762503	0.3653415	0.2237923	0.3935791	0.1519968	0.3032764	0.2072504	0.3572109	0.130775	0.2924618	0.1503836	0.3423031	0.1820092	0.3753147	0.2237897	0.3929106	0.1936881	0.3906814	0.1889213	0.3757433	0.1914846	0.3379528	0.2079861	0.3586649	0.1698013	0.3546217	0.1421094	0.2985004	0.1188311	0.2753731	0.1065003	0.329522	0.1357538	0.3300029	0.1925122	0.3930942	0.2219744	0.3401363	0.2121781	0.3429519
426	solcap_snp_c1_12745	GOOD	chr03	0.001607438	0.8968172	0.01011212	1.003171	0.04345341	0.9126589	0.01203892	0.9804622	0.002754033	0.9112785	0.000369133	0.8623925	0.013909	0.9409901	0.000450783	0.8739546	0	0.8865589	0	0.8992352	0.006241884	0.9296287	0.004483129	0.9276618	0.01430472	0.9200406	0	0.9040101	0	0.9449927	0.01311058	0.9430758	0.002335506	0.8958464	0.004021484	0.891496	0.003981416	0.9007343	0.005589935	0.8567597	0	0.9153274	0.01128415	0.9266375	0.01142839	0.9153823
427	solcap_snp_c1_12749	GOOD	no hit	1.112731	0.8464977	0.9718604	0.7475334	0.7248621	0.932617	0.7206249	0.9831795	0.9709697	0.7597218	1.236662	0.5903339	0.668555	0.9659619	0.7416663	0.9896654	0.7424482	0.9837616	0.6477745	0.9637839	0.6566961	1.000274	0.6480057	0.9653342	0.6111421	0.9516103	1.104807	0.5736992	0.9313506	0.7509716	0.6256493	0.9611726	0.7183476	0.9662645	1.03854	0.74233	0.02259913	1.258934	1.024149	0.7612905	0.6369678	0.9522473	0.02212069	1.220532	0.9273285	0.8186099
428	solcap_snp_c1_12751	GOOD	no hit	1.212272	0.007986532	1.316167	0	1.221925	0.06529737	1.251204	0.00406791	1.342796	0.02520046	1.176368	0.006961111	1.374755	0.02093562	1.276157	0.006565392	1.299611	0.004378921	1.324004	0.02521169	1.471196	0.008900881	1.33795	0.02099869	1.367511	0.01962794	1.327789	0.01767853	1.371663	0.01861777	1.369558	0.02125347	1.255372	0.004448778	1.228192	0.01042769	1.287497	0.004604978	1.288786	0.000123674	1.383305	0.009088421	1.339832	0.02334047	1.396131	0.02428869
429	solcap_snp_c1_12771	GOOD	chr02	0.6212608	0.8529794	0.5905333	0.8765004	0.8284475	0.6684197	0.8601627	0.666221	1.054685	0.5366789	0.620598	0.7768757	1.101078	0.4742076	0.8133515	0.6385529	0.84439	0.6587785	0.620744	0.8667393	1.126189	0.5139645	0.6101142	0.8839871	0.04431147	1.136025	0.6269695	0.8196645	0.8345919	0.7913021	0.8675479	0.6777324	0.5089722	0.8521084	0.4824958	0.8360447	0.8229633	0.7111575	1.080273	0.449612	0.8785019	0.7372155	0.9292441	0.7353888	0.8894104	0.7119828
430	solcap_snp_c1_12786	GOOD	chr09	0.9150503	0.7628665	0.8166267	0.713885	0.2726426	1.035147	0.01986285	1.100977	0.5555134	0.8577508	0.6395082	0.8480865	0.01871816	1.125878	0.6326172	0.8318864	0.5974895	0.8588859	0.0110829	1.14367	0.6515615	0.8808849	0.02385164	1.080267	0.8105913	0.7572779	0.8510075	0.6957989	0.808565	0.7347375	0.5827464	0.8654134	0.5738522	0.8794502	0.6193256	0.8493003	0.5972851	0.8540603	0.8835495	0.6567984	0.6026991	0.856665	0.5792857	0.9207976	0.8496641	0.7496215
431	solcap_snp_c1_12797	GOOD	chr09	0.4675895	0.686793	0.502375	0.6533548	0.6710541	0.551847	0.5705312	0.4209995	0.6751325	0.4680125	0.3988285	0.6816752	0.8510043	0.01773183	0.4097728	0.6734028	0.5985116	0.4599317	0.8391088	0.0239505	0.4779212	0.6373894	0.8448968	0.01869413	0.4846873	0.6691518	0.2996262	0.7880896	0.4959078	0.6772513	0.5062812	0.6625696	0.6069085	0.4851569	0.4195859	0.6824198	0.6055554	0.4767668	0.2297386	0.817525	0.5156719	0.6803073	0.4917146	0.6459355	0.2867332	0.8124658
432	solcap_snp_c1_12798	GOOD	chr09	0.9596599	0.722286	0.8823248	0.6593089	0.6814231	0.7832528	0.5488463	0.8427603	0.5583766	0.8421148	0.8776665	0.6723992	0.04850657	1.042206	0.8514266	0.6323538	0.5988718	0.8316612	0.04401585	1.100945	0.8597032	0.710491	0.05323125	1.024223	0.8083837	0.6620087	1.03611	0.4736485	0.8257176	0.6639927	0.8314819	0.6872925	0.55933	0.8079162	0.8470891	0.6200619	0.5786177	0.8316131	1.05404	0.4305201	0.8499408	0.700331	0.8377927	0.7028467	1.010876	0.4963506
433	solcap_snp_c1_12802	GOOD	chr09	0.8051211	0.632533	0.8310232	0.6262797	1.105347	0.2589322	1.095689	0.004534099	1.030795	0.4429117	0.9431136	0.3965958	1.194204	0	0.9561677	0.3941529	0.989159	0.4065935	1.21453	0.006504409	1.026229	0.4163789	1.179812	0	0.7955154	0.6445674	0.8088009	0.6454979	0.7920403	0.6522955	1.005172	0.4265832	1.006548	0.4203812	0.9966344	0.3666724	1.010497	0.4121141	0.7957425	0.6118196	1.009991	0.4728863	1.010781	0.4467793	0.7866498	0.6564814
434	solcap_snp_c1_12821	GOOD	chr03	0.6075101	0.3032251	0.7233359	0.4362093	0.8543316	0.03656765	0.9091284	0.04410694	0.6132521	0.6246572	0.6251357	0.35646	0.8800914	0.07074109	0.7648349	0.04175425	0.5795084	0.4167468	0.7348009	0.4368911	0.7805883	0.4604259	0.8911717	0.07150804	0.8923882	0.06666816	0.7368442	0.4393178	0.7402474	0.4414175	0.9212896	0.06486954	0.71258	0.04210151	0.7910344	0.04113016	0.8058558	0.05260718	0.791935	0.04350718	0.7631624	0.4927849	0.7763758	0.4774969	0.8763319	0.06239033
435	solcap_snp_c1_12825	GOOD	chr03	0.7383525	0.782903	0.7143999	0.7221684	1.016078	0.5111691	1.016449	0.466424	0.9437584	0.4894345	0.9586539	0.4900793	0.9746583	0.4967338	0.6986366	0.789804	1.063886	0.0325937	0.8911698	0.5215586	0.7387396	0.79008	0.9273927	0.5076622	0.7047307	0.7717625	0.9519383	0.5082018	0.9329455	0.5038385	0.9382066	0.4939542	0.6883305	0.7612659	0.7895473	0.6953521	0.708321	0.7413083	0.7313721	0.7374609	0.9142241	0.5789403	0.9871353	0.5214445	0.8242034	0.7025292
436	solcap_snp_c1_12835	GOOD	chr05	0.3585994	0.6117544	0.3329648	0.6743117	0.4378673	0.5958481	0.3347108	0.6247762	0.3221153	0.5803572	0.5615846	0.5018477	0.3556882	0.6162419	0.3508128	0.6437416	0	0.8405001	0.5138456	0.486053	0.007277376	0.7909208	0.01120347	0.7869591	0.3340485	0.6796296	0.532251	0.5072011	0.5126257	0.5164191	0.5336569	0.6422001	0.003412623	0.7576462	0.001416801	0.7460786	0.5286709	0.5206192	0.5917753	0.4145608	0.3043432	0.6414405	0.349307	0.6127616	0.002100743	0.7427802
437	solcap_snp_c1_12858	GOOD	chr01	0.4913809	0.8617984	0.3962777	0.8210109	0.6444714	0.6655332	0.5909351	0.653313	0.5688248	0.679962	0.5172503	0.6522499	0.3159322	0.8601072	0.6022989	0.6468463	0.5620928	0.6639823	0.5702909	0.6421797	0.5870981	0.6878231	0.5783158	0.7080702	0.5661831	0.7108237	0.5613928	0.659521	0.3138364	0.8475263	0.3611116	0.8337457	0.36949	0.8280629	0.52846	0.6405329	0.5787333	0.6465786	0.5341166	0.6463531	0.5746647	0.6951913	0.3056287	0.8338885	0.5708584	0.7005839
438	solcap_snp_c1_1286	GOOD	chr11	1.129336	0.6584025	1.037535	0.5468677	1.212778	0.06612577	1.146768	0.04685798	1.255157	0.06239927	1.27495	0.0670235	1.074083	0.5369765	1.316652	0.08409864	1.247424	0.07699111	1.062813	0.5291016	1.253565	0.06392074	1.077323	0.5843543	1.216947	0.05107912	1.114163	0.5466834	1.240703	0.06135964	1.115711	0.5380087	1.061943	0.551959	1.104171	0.5129574	1.062457	0.5327564	1.283073	0.08011799	1.24341	0.06492953	1.334256	0.05799366	1.089567	0.5867189
439	solcap_snp_c1_12877	GOOD	chr04	0.5441918	1.03979	0.5417778	0.9174339	0.5359724	0.9657496	0.5248467	0.9073284	0.03826991	1.169651	0.03013463	1.111954	0.5604193	0.9455346	0.4247632	0.8906067	0.7364905	0.7337869	0.5389808	0.9435077	0.5533208	0.985912	0.8508664	0.7865595	0.8434241	0.7837288	0.5546725	0.9656994	0.5523368	0.9607198	0.02452635	1.169226	0.02166783	1.132309	0.6954774	0.7212914	0.0206409	1.131444	0.02483741	1.060938	0.8464774	0.8157604	0.5536152	0.9327306	0.5411046	0.9845831
440	solcap_snp_c1_12887	GOOD	chr04	0.6084394	0.7284297	0.6786928	0.7182104	0.1494594	1.014233	0.02651288	1.035988	0.3798207	0.9407194	0.3761987	0.8542022	0.6439924	0.6814833	0.3618576	0.8500043	0.4127179	0.9197322	0.3950482	0.88625	0.3643584	0.9048917	0.3929632	0.9028923	0.6441362	0.7183877	0.3967187	0.8777672	0.02617734	1.073218	0.405078	0.8991508	0.03172978	1.027658	0.3476442	0.8545802	0.3871275	0.8910514	0.397148	0.7660912	0.3977924	0.9040614	0.6559147	0.7100716	0.398127	0.8931786
441	solcap_snp_c1_12895	GOOD	chr12	0.4525194	0.6981181	0.5009651	0.801613	0.4616013	0.9416237	0.4858003	1.060264	0.8872486	0.5566158	0.3807508	0.8557714	0.4639736	0.9289413	0.01486848	0.8445733	0.4330594	0.8753891	0.4735639	0.9074033	0.02795229	1.007116	0.7005242	0.7539449	0.45584	0.8622439	0.7197876	0.7997788	0.7095395	0.5785768	0.7208394	0.7512693	0.01973443	0.9865538	0.6613312	0.5295462	0.4421676	0.7922382	0.02316742	0.9687662	0.7286414	0.604561	0.02118572	1.142956	0.02026393	1.130893
442	solcap_snp_c1_12896	GOOD	chr11	0.9594185	0.5268756	0.9609785	0.5547072	0.9486837	0.5812998	0.8284118	0.5614849	0.7339351	0.7657435	0.7493179	0.7329731	1.082183	0.09021497	0.9110259	0.5359188	0.7653695	0.7655793	1.086969	0.09830829	0.9143311	0.5760355	0.9486578	0.5745055	0.9057187	0.5827459	0.790941	0.7581296	0.7829323	0.7354523	0.7802368	0.748459	1.033183	0.5158365	1.16811	0.1214695	0.9242281	0.4910844	0.9272071	0.5543151	0.9089524	0.5957316	0.9756721	0.5412847	0.9794758	0.5865691
443	solcap_snp_c1_12899	GOOD	chr11	0.3075266	0.7234065	0.3529377	0.8075159	0.4016894	0.8216158	0.2422803	0.6846576	0.5242293	0.6627157	0.6035616	0.6332436	0.0410517	0.9217935	0.3260607	0.7811776	0.5769091	0.6297605	0.02557896	0.9635265	0.3227376	0.826926	0.3210821	0.8338637	0.3471023	0.8248296	0.5643644	0.6451976	0.5453044	0.6722934	0.5276946	0.6514412	0.3544679	0.7777793	0.02007477	0.9603477	0.3276553	0.774134	0.3491465	0.7574649	0.3519978	0.8546101	0.3440208	0.8493969	0.3458848	0.8485425
444	solcap_snp_c1_129	GOOD	chr03	1.258217	0.008342036	1.111199	0.006183213	1.117957	0	1.124673	0	1.116163	0.00520756	1.142499	0.01114689	1.103497	0.00445725	1.140961	0.001369831	1.117434	0.005168689	1.06752	0.002937486	1.166201	0.008123102	1.130337	0.003946472	1.091291	0.003751352	1.089477	0.003149025	1.127709	0.008120972	1.07502	0.01485468	1.12176	0.005628385	1.127608	0.007893619	1.166638	0.002533527	1.131091	0.002936964	1.139535	0.003347103	1.100867	0.00589589	1.082345	0.01709026
445	solcap_snp_c1_12912	GOOD	chr05	0.2904624	0.9077358	0.2412172	0.942494	0.06301953	1.139092	0.0316277	1.035394	0.07894254	1.136829	0.2343859	0.9419817	0.2724509	1.000871	0.04616048	1.095951	0.264501	0.9886654	0.07164119	1.141661	0.2612006	0.8654882	0.07100914	1.134524	0.06532011	1.140006	0.07264378	1.045235	0.05457512	1.10295	0.2300607	1.037671	0.2610834	1.030245	0.2228985	0.9624914	0.04138709	1.082518	0.2322722	0.9594638	0.2482628	0.9706838	0.2405946	0.9497468	0.2552676	0.9971802
446	solcap_snp_c1_12922	GOOD	chr06	0.04003771	1.011662	0.03831067	1.024148	0.3104879	0.8452823	0.346573	0.927694	0.03001003	1.026284	0.02397068	0.9167814	0.02449293	0.9580628	0.02206557	0.9635415	0.03092629	0.9492562	0.03226769	0.9728814	0.3264405	0.9109014	0.0402195	0.9931047	0.03938581	0.9793709	0.03800448	1.038408	0.02532169	1.007684	0.03977418	1.018869	0.3054079	0.8080217	0.2779729	0.7732026	0.03273926	1.016192	0.02277108	0.9804281	0.04100687	1.045838	0.04015735	1.007376	0.3192661	0.8274283
447	solcap_snp_c1_12926	GOOD	chr01	1.10468	0.008321663	0.9327489	0.02199432	1.00166	0.07400675	1.01209	0	0.9209881	0.01917508	0.9538018	0.005847844	0.8860188	0.0113308	1.028119	0.009150419	1.021363	0.005136515	0.8591599	0.02802372	0.9102938	0.007017474	0.91618	0.009248432	0.8866754	0.01434845	0.9065583	0.01142591	0.919008	0.01809413	0.8519747	0.009191711	0.9955833	0.01088992	1.025996	0.0070754	0.9423652	0.008641045	0.9950926	0.007320439	0.8911879	0.01199897	0.9542176	0.01586272	0.8660671	0.01126405
448	solcap_snp_c1_12938	GOOD	chr01	0.003132648	0.9459805	0.01410593	1.004143	0.4474245	0.7516946	0.3892952	0.8678833	0.4365411	0.8105546	0.3485304	0.756318	0.0112582	1.006219	0.009591828	0.9115091	0.3828644	0.762436	0.01657933	0.9798508	0.4416679	0.8652824	0.4236906	0.8218929	0.4134999	0.7990687	0.4242865	0.790284	0.4163474	0.81514	0.02290381	0.9861648	0.007345953	0.967064	0.3753231	0.7558111	0.01281352	0.938481	0.3810306	0.7747473	0.419789	0.8074539	0.4035813	0.8252932	0.4237498	0.8105512
449	solcap_snp_c1_12945	GOOD	chr04	0.7579864	0.7540762	0.6994169	0.6634634	0.5464084	0.8108534	0.4524483	0.9042722	0.3938626	0.8765383	0.3986919	0.8822471	0.4233204	0.820985	0.4398393	0.8624392	0.8558888	0.4715956	0.6849305	0.6612269	0.7137618	0.6947902	0.706557	0.6909285	0.6807632	0.6960036	0.8776788	0.4770542	0.4236998	0.802254	0.01338938	1.014858	0.008172317	1.046503	0.3856176	0.8646967	0.4220825	0.8648059	0.007550361	0.9782143	0.8878493	0.5087216	0.6778991	0.6933009	0.674513	0.6762489
450	solcap_snp_c1_12966	GOOD	chr05	0.7588525	1.063376	0.7034639	0.9312053	0.2462445	1.16868	0.09537891	1.181695	0.09996564	1.156304	0.08895963	1.18169	0.7010388	0.9414868	0.7299595	0.956	0.09510087	1.200355	0.0967521	1.179008	0.7582421	0.8892782	0.6920983	0.9752994	0.6728325	0.958144	0.6914068	0.9891741	0.107401	1.183942	0.6439843	0.9809235	0.7543267	1.006228	0.07421532	1.229821	0.6968262	0.8994741	0.09750446	1.186262	0.7193348	0.9971115	0.1067048	1.202377	0.0924095	1.177136
451	solcap_snp_c1_12976	GOOD	chr07	0.9602607	0.419286	1.012343	0.4275809	0.702364	0.7676108	0.4970389	0.7858431	0.8285772	0.653783	1.036743	0.4483307	0.8510368	0.6352593	0.8504131	0.6363563	0.5635313	0.833329	1.015911	0.4339632	0.8226652	0.6215848	0.8692581	0.6586586	0.5860758	0.7899159	0.8234139	0.6495827	0.5925806	0.8250608	1.032358	0.4499267	0.6478471	0.8448858	0.8071637	0.6388699	0.8578156	0.6251848	1.029606	0.4494414	0.5692169	0.8641941	0.8322837	0.6928121	0.8438647	0.6612769
452	solcap_snp_c1_12978	GOOD	chr07	0.8714835	0.8094093	0.8553894	0.7135025	0.2897529	1.010329	0.009733794	0.9988529	0.007882319	1.154621	0.8041861	0.7555986	0.5734902	0.9216542	0.5737697	0.9167109	0.591597	0.8455915	0.5724521	0.9189432	0.5590996	0.9211901	0.5359031	0.9050822	0.5870417	0.8810511	0.5460563	0.8952997	0.5780089	0.8372559	0.5183917	0.9594992	0.5741495	0.8598678	0.5607265	0.9362582	0.589161	0.8994622	0.5469283	0.9242662	0.5360354	0.8275183	0.5186026	0.9144784	0.5185322	0.9514378
453	solcap_snp_c1_12981	GOOD	chr10	0.4638912	0.9593154	0.363187	0.8142905	0.1049591	0.9586298	0.03384396	0.9739929	0.02961631	0.9154074	0.03442438	1.039089	0.3287562	0.7942008	0.3299913	0.9261141	0.02714531	0.9899747	0.3234993	0.7971588	0.02098855	0.9433597	0.03495646	0.9078668	0.03133021	0.9289496	0.02781031	0.9174747	0.03291321	0.9327617	0.3052353	0.7840258	0.03038093	0.9848239	0.02769505	1.049833	0.03371778	1.006876	0.03709148	1.01876	0.03480182	0.9063387	0.0233309	0.9047134	0.02739069	0.9279286
454	solcap_snp_c1_13006	GOOD	chr10	1.028212	0.2967742	0.9723673	0.416907	1.16054	0.04218765	1.208346	0.01552497	1.184556	0.01985993	1.006999	0.3431516	1.192857	0.009643704	1.106504	0.3235863	1.007846	0.3654971	1.150959	0.01676597	1.211578	0.008747525	1.127691	0.0114861	1.144581	0.01658988	0.9823667	0.4460484	1.162877	0.02191685	1.172261	0.02360895	1.024258	0.3448719	1.027864	0.2952334	1.019282	0.3712285	0.9854982	0.3501598	1.209451	0.02167419	1.177536	0.01000532	0.996142	0.4476123
455	solcap_snp_c1_1301	SEGREGATION	chr11	0	0.3074913	0	0.5371653	0.2904826	0.3091443	0.185305	0.2845101	0.1676122	0.3869166	0.0810686	0.3039488	0	0.586768	0.156885	0.282493	0.1813279	0.1848361	0.1479905	0.4809303	0.1322596	0.4486709	0.1622955	0.5042918	0.1735073	0.4268193	0.3169051	0.2394507	0.1544144	0.4031803	0.1764986	0.4241015	0.09455374	0.3286408	0.07082249	0.3704677	0.1812486	0.3062527	0.09026387	0.4304937	0	0.5889724	0.1511272	0.4806988	0.1445609	0.4769823
456	solcap_snp_c1_13017	BAD	chr10	0.8256432	1.131737	0.860824	0.9492222	0.8059067	1.010291	0.5876847	0.9917695	0.8802684	1.029092	0.8404713	1.046914	0.8410078	1.060022	0.9640716	1.064316	0.8709424	1.046441	0.8158359	1.007493	0.8372229	1.135421	0.8419067	1.133478	0.8182305	1.051007	0.8801401	1.081739	0.7945784	1.047898	0.7023935	1.064333	0.8882276	1.030878	0.7369441	1.075541	0.8422087	1.005024	0.8282159	1.012775	0.7526052	1.178824	0.8244601	1.114988	0.8513966	1.100923
457	solcap_snp_c1_13025	GOOD	chr10	0.264869	0.5444934	0.3112522	0.6596702	0.01594117	0.7985104	0.009463216	0.8892858	0.2955751	0.6781368	0.2038016	0.6076618	0.3160108	0.6977997	0.2046544	0.6570516	0.009381723	0.7315028	0.3007222	0.6590388	0.318734	0.6935656	0.3039441	0.6758765	0.02541251	0.8353677	0.0214896	0.7892981	0.3126201	0.6807042	0.03119768	0.822817	0.01222031	0.7649995	0.01002548	0.6899975	0.009888396	0.7986078	0.280849	0.7012126	0.01621544	0.8161143	0.2775462	0.6656994	0.01747307	0.7982356
458	solcap_snp_c1_1304	GOOD	chr11	0.3929777	0.4135711	0.4189087	0.5608188	0.5732914	0.4142531	0.5017973	0.443685	0.5191303	0.4733051	0.4342616	0.4299317	0.3679712	0.6501511	0.4296093	0.3952428	0.5109574	0.2623301	0.4415831	0.5345579	0.4451783	0.5254289	0.5292545	0.4680736	0.5338407	0.4789095	0.6013687	0.2928658	0.5024123	0.4678992	0.4996402	0.4577057	0.4527704	0.4413681	0.3357604	0.5036297	0.4769115	0.437783	0.3838744	0.5359874	0.3627104	0.6631846	0.4659824	0.5597026	0.4374808	0.5723618
459	solcap_snp_c1_13043	GOOD	chr08	1.08533	0.2790482	0.9182565	0.3029058	0.9306466	0.3912071	1.00569	0.2907506	0.9127502	0.3318393	0.9532379	0.2583042	0.9404506	0.3115344	0.8001913	0.4368484	0.7833743	0.4538251	1.121195	0.05556434	0.7726596	0.5207798	0.9208421	0.3371458	0.723888	0.5053341	0.787835	0.4966709	0.9267382	0.3439612	0.90452	0.3247544	0.8163044	0.4516631	1.101478	0.03651015	1.065265	0.04327555	1.082805	0.03521636	0.9573554	0.3701681	0.7882481	0.522243	0.9212094	0.3444293
460	solcap_snp_c1_13052	GOOD	chr03	0.8839985	0.9567916	0.7241238	0.8039891	0.8242464	0.8516328	0.8052746	0.7647684	0.4764009	0.9218825	0.5199249	0.9933278	0.5025723	0.9351789	0.9396586	0.7630171	0.6152366	0.8961499	0.6988452	0.8178012	0.7065932	0.8420852	0.7563033	0.817229	0.807853	0.7491956	0.485282	0.9192804	0.471384	0.89996	0.8458063	0.7355438	0.7443507	0.8411274	0.7376721	0.8915403	0.8512194	0.7163222	0.7201144	0.8384516	0.6938216	0.8383737	0.5632924	0.9168236	0.710554	0.8775156
461	solcap_snp_c1_13059	GOOD	chr03	0.4784202	0.7668885	0.4873441	0.8076918	0.4995938	0.8206362	0.4246139	0.811982	0.7165574	0.7008617	0.3817988	0.7589946	0.7196545	0.6856018	0.4424174	0.8099888	0.4774444	0.8058687	0.04907134	0.9852102	0.05653382	0.978044	0.7177898	0.708743	0.4845394	0.8516759	0.4705605	0.8311126	0.7128236	0.7123838	0.4861967	0.8345587	0.419955	0.7761515	0.6405928	0.6139309	0.46616	0.8112056	0.4314337	0.7779517	0.5025653	0.87909	0.7163653	0.7057167	0.7048662	0.7163236
462	solcap_snp_c1_13066	GOOD	chr12	0.9354426	0.5551735	0.9049052	0.4787159	0.1548483	1.087972	0.01492013	0.8805218	0.7113056	0.7406949	0.4998178	0.9550187	0.4461995	0.9029128	0.4735684	0.9529777	0.4877357	0.920034	0.7054024	0.6877585	0.7212846	0.7846205	0.4573963	0.9046853	0.6771549	0.7392735	0.7112884	0.7250444	0.6913005	0.7158909	0.679814	0.7044636	0.4650139	0.9080333	0.7480812	0.7132817	0.7164758	0.7208419	0.4538233	0.8957774	0.7119021	0.7642808	0.4457228	0.9293604	0.7174985	0.7576129
463	solcap_snp_c1_13068	GOOD	chr05	0.7993804	0.7033009	0.8391531	0.6875457	0.6641468	0.8238955	0.4864984	0.796722	0.7655255	0.6445417	0.7811688	0.677255	0.5203459	0.8433785	0.4816395	0.8805531	0.558603	0.8302601	0.8101029	0.6334136	0.007644107	1.000756	0.5540689	0.8228594	0.4875935	0.8828262	0.7629712	0.6927184	0.9689615	0.4481259	0.6936244	0.7645254	0.5662045	0.8502687	0.5135226	0.8166581	0.7539784	0.6836079	0.7650419	0.6523791	0.5264026	0.8835639	0.5137033	0.8418752	0.5418729	0.8804363
464	solcap_snp_c1_13077	GOOD	chr04	0.8528194	0.5794675	0.6617878	0.5743805	0.8853418	0.397312	0.8119943	0.3749396	0.8995527	0.3895763	0.8548864	0.4013108	0.6689242	0.6033884	0.4622384	0.7541592	0.6850657	0.5841529	0.6643255	0.5808913	0.8138352	0.4173548	0.631583	0.6112638	0.6068947	0.6168939	0.8515878	0.4427327	0.6808701	0.6157845	0.7948017	0.4237735	0.8544691	0.4074752	0.703803	0.5704213	0.8646505	0.3850546	0.7702462	0.4768717	0.6575155	0.6468651	0.6177063	0.5981819	0.656378	0.6169719
465	solcap_snp_c1_13079	GOOD	chr04	0.528502	0.9423693	0.4342586	0.8731058	0.4225145	0.8964732	0.4389205	0.8427453	0.02872837	1.070498	0.3835034	0.9074342	0.6770915	0.6968453	0.8418131	0.4765745	0.4162395	0.8720517	0.6837892	0.6960216	0.4457769	0.8895399	0.4155818	0.8653984	0.4284404	0.8757596	0.01771706	0.9906702	0.4006924	0.8415616	0.4323046	0.8681128	0.3538397	0.8459871	0.3606	0.8459757	0.01220101	1.056694	0.4598123	0.7617067	0.4483789	0.8862556	0.4115945	0.8676674	0.6747544	0.733381
466	solcap_snp_c1_13085	GOOD	chr04	0.9325501	0.8009374	0.9430287	0.7336941	0.8662227	0.8016567	0.8131648	0.7432173	1.021333	0.7201976	1.071472	0.5563712	0.8711864	0.7744254	0.599642	0.9218799	0.6230756	0.934429	0.9143237	0.7466985	1.105513	0.6081704	0.6354866	0.9589519	0.9101517	0.7953526	0.9030645	0.7555324	0.9032429	0.7683008	0.9168792	0.7771277	1.046347	0.5176871	0.591644	0.9342881	0.8695439	0.7329254	0.6788342	0.8497549	0.630988	0.9536924	0.8938853	0.7789778	0.8893758	0.7878414
467	solcap_snp_c1_13099	GOOD	chr08	0.2414297	0.585766	0.3022908	0.591749	0.373979	0.5442976	0.1929388	0.5974013	0.2044073	0.7502031	0.1497722	0.6960583	0.4059789	0.3967622	0.1198343	0.680873	0.2606037	0.583557	0.3452387	0.6000476	0.165844	0.7286913	0.3113935	0.6097903	0.3239573	0.6388998	0.3240195	0.6097865	0.3177989	0.5999954	0.4345186	0.4167902	0.2622815	0.5930477	0.3516688	0.3568462	0.3347461	0.4066368	0.2671818	0.5710537	0.3026124	0.6241925	0.2064081	0.7182921	0.1872287	0.7035179
468	solcap_snp_c1_13116	GOOD	chr08	0.4386233	0.8654545	0.4801236	0.8736459	0.7340246	0.7663549	0.6593336	0.6943201	0.7290936	0.7070383	0.6319203	0.6449627	0.4679968	0.9027528	0.8244388	0.4525418	0.6737034	0.6806445	0.4520508	0.8834004	0.6899148	0.7148247	0.7297109	0.7637624	0.7214808	0.7592902	0.7208014	0.7380438	0.4700118	0.8669373	0.46336	0.9209633	0.6528807	0.6836817	0.364468	0.8594652	0.4295744	0.8720045	0.4291257	0.8395905	0.7322309	0.7726706	0.6966193	0.7060848	0.7188164	0.7368277
469	solcap_snp_c1_13124	GOOD	chr04	0.4382903	0.4199607	0.4980447	0.4946482	0.08368134	0.7568295	0	0.7527224	0.2583531	0.6680488	0.2545475	0.5812804	0.4913084	0.4947789	0.2575847	0.5919524	0.272944	0.6221992	0.2684787	0.6223021	0.286975	0.6362928	0.2863149	0.6443045	0.477234	0.494792	0.2839035	0.6217603	0.004267179	0.7588263	0.2759129	0.6516856	0.001338286	0.7571466	0.2279438	0.5783237	0.2752203	0.6263177	0.2994101	0.5332487	0.302487	0.6529357	0.4852181	0.5015611	0.2924809	0.6178916
470	solcap_snp_c1_13125	GOOD	chr04	0.5262506	0.5026333	0.6527875	0.5848317	0.9629459	0.07266364	0.9105693	0	0.8566347	0.3351903	0.7038665	0.345276	0.6297024	0.5650031	0.6895885	0.3326886	0.7413815	0.3499761	0.8265526	0.3597893	0.8048659	0.3713843	0.7824186	0.3901014	0.5979131	0.5937052	0.7769752	0.3596232	0.8786731	0	0.8202102	0.371473	0.8873397	0	0.6898652	0.2979031	0.791966	0.3785102	0.5983406	0.3821458	0.8091256	0.4104787	0.6378618	0.6054905	0.7886028	0.4020939
471	solcap_snp_c1_13135	GOOD	chr06	0.6315717	0.6747184	0.6282975	0.6691092	0.5191243	0.7654936	0.3950125	0.8257084	0.3807731	0.8474034	0.3538619	0.8196706	0.3695105	0.8478783	0.3324052	0.8181245	0.366853	0.8775457	0.784992	0.4551393	0.4097208	0.8878614	0.6207601	0.7190538	0.4090406	0.8739018	0.8019504	0.4865842	0.01057419	1.020447	0.3859834	0.8443224	0.5647957	0.6475186	0.3065779	0.7782729	0.791777	0.4781455	0.01560457	1.024045	0.3976183	0.88685	0.6147251	0.6883626	0.5799589	0.6793954
472	solcap_snp_c1_13155	GOOD	chr06	0.7863972	0.7020076	0.890295	0.6927928	1.088163	0.2876055	1.155661	0.09859309	1.151461	0.5541565	1.057496	0.1167586	1.140432	0.5257846	0.9565252	0.4769772	1.000522	0.5043368	0.888899	0.7606479	1.120023	0.5328216	1.092523	0.5789396	1.249276	0.1102744	0.8929462	0.7747378	1.292104	0.1173249	1.304212	0.09300344	0.9129648	0.5052156	1.089149	0.09307717	0.728786	0.7108478	1.172356	0.1245632	1.149126	0.5708036	0.9340584	0.755673	0.8992381	0.7413761
473	solcap_snp_c1_13166	SEGREGATION	greater than two hits	0.8015735	0.616758	0.9102622	0.5839447	1.059765	0.467248	0.984679	0.4337635	1.160949	0.5898865	0.9393162	0.6089751	1.036001	0.4215002	0.9837004	0.003545176	0.9603044	0.5824521	0.810177	0.6039799	0.8656086	0.7604666	1.010563	0.5936534	1.153027	0.4108943	1.079587	0.6746898	1.026994	0.5675004	0.8962187	0.6921277	0.9621133	0.4820398	0.9039024	0.5298238	1.00472	0.5042354	0.7401158	0.6623448	1.021698	0.6383061	1.149717	0.3957877	1.01633	0.4434999
474	solcap_snp_c1_13172	GOOD	chr04	0.7529785	1.119988	0.7818398	0.8954373	0.5712205	0.989264	0.4690857	0.8813237	0.4990627	1.123326	0.01882345	1.271614	0.8232404	0.8299225	0.9204343	0.5521127	0.7112535	0.9257737	0.8027776	0.8856526	0.5688919	1.143817	0.8061437	0.9259993	0.8210872	0.8647559	0.4998911	1.061844	0.7870133	0.8463619	0.5172511	1.066851	0.3987376	1.013575	0.6642362	0.9647592	0.8129504	0.8744559	0.4715333	1.041656	0.8243635	0.9726154	0.7733171	0.8272015	0.7858046	0.8709245
475	solcap_snp_c1_1318	SEGREGATION	chr11	0.7913998	1.009928	0.7619699	0.9197802	0.505043	1.143293	0.1179345	1.098498	0.7360611	0.9349974	0.7821077	0.9392826	0.167265	1.224636	0.1674689	1.179758	0.793473	0.9051807	0.1457562	1.185787	0.238203	1.23365	0.7568591	0.973483	0.7502365	0.9726454	0.750288	0.9509124	0.7272416	0.9569632	0.6939647	0.9571209	0.7699515	0.9157187	0.1274242	1.250849	0.1502643	1.17998	0.2027703	1.222649	0.2217212	1.194686	0.2326371	1.2268	0.2166404	1.255315
476	solcap_snp_c1_13186	GOOD	chr02	1.123645	0.5688315	1.045641	0.4768755	1.050302	0.4919017	0.980967	0.4027216	1.122197	0.1620716	1.185883	0.1237203	0.930917	0.6497878	0.9067448	0.666922	0.9469377	0.6849062	1.021874	0.4712657	0.9983456	0.5007178	1.145643	0.1429709	1.121868	0.1259825	1.142044	0.1620693	1.037156	0.4681188	0.8750886	0.6651017	1.03038	0.4897162	1.07548	0.4716038	1.149997	0.1242357	1.063514	0.4884067	0.9116936	0.6945191	1.073406	0.4987781	1.031795	0.4925822
477	solcap_snp_c1_13187	GOOD	chr02	1.003639	0.7582826	0.9100487	0.6608636	0.777796	0.7942969	0.6737319	0.7614028	0.3646775	0.9646546	0.7362152	0.8130731	1.093538	0.4974443	1.191629	0.4510798	0.9475812	0.7094871	0.7167498	0.8125502	0.9058336	0.7019359	0.6390201	0.8432733	0.3065242	1.013416	0.6960776	0.8172396	0.8498616	0.7775925	0.8980562	0.6707481	0.9477259	0.6839908	0.9590509	0.6589019	0.6643752	0.8354003	0.9408675	0.6852736	0.9050719	0.7113779	0.8618287	0.6811253	0.7458608	0.8096606
478	solcap_snp_c1_13189	GOOD	chr02	1.035034	0.6163877	1.10905	0.5841023	1.144842	0.5078195	1.073884	0.5246454	1.210094	0.01105002	1.175711	0.006726992	0.8966708	0.8253445	0.9330691	0.7838156	0.9474936	0.7712669	1.029036	0.576021	1.172128	0.5882057	1.200819	0.01316257	1.19218	0	1.216057	0.000560166	1.127784	0.577051	0.9282418	0.842634	1.07061	0.5516227	1.053918	0.5189201	1.190052	0	1.044109	0.5906165	0.9490116	0.8410634	1.080945	0.5607294	1.159042	0.5752842
479	solcap_snp_c1_13229	GOOD	chr08	0.8596501	0.7781197	0.8666628	0.6967686	0.7568434	0.8021441	0.7814285	0.7996626	0.5555847	0.9249945	0.9390994	0.4824747	0.527469	0.8557274	0.7859747	0.7954349	0.5613668	0.8842178	0.5861349	0.9513309	0.624064	0.9660284	0.09855739	1.168399	0.8589603	0.7792053	0.9983001	0.5348942	0.8117498	0.7342948	0.7826552	0.7648854	0.4995562	0.9180806	0.5002455	0.9049906	0.8320982	0.7383085	0.5372481	0.9192768	0.888921	0.8298647	0.7918458	0.7810006	0.8364826	0.8161874
480	solcap_snp_c1_1323	GOOD	chr11	0.8770443	0.746139	0.9872103	0.673556	0.9414791	0.7026988	0.7792121	0.6096898	1.002921	0.695907	0.7366319	0.9504567	1.17714	0.07843608	0.9460807	0.6847199	0.7504213	0.9537413	0.9558324	0.6441899	1.05414	0.07021806	0.9944979	0.6984422	0.8267616	0.9983287	0.7892055	0.9070733	0.7812104	0.9303946	0.9741465	0.6719847	0.8147463	0.8855346	0.9740831	0.6470052	0.951405	0.6872522	1.163172	0.05707813	1.141488	0.07738572	1.158026	0.0775704	1.147182	0.0730304
481	solcap_snp_c1_13230	GOOD	no hit	1.057371	0.1343742	0.902109	0.06459612	0.8069124	0.279863	0.7486785	0.2062611	0.7913906	0.2569189	0.9451986	0.1061851	1.024642	0.0672299	0.8754561	0.320608	1.001642	0.103792	0.8421043	0.2353457	0.8533416	0.06025608	0.8100625	0.2610037	0.9199144	0.06564432	0.9695529	0.06511017	0.9357012	0.07507986	0.8655999	0.2446905	0.8618504	0.3110668	0.812873	0.2945018	0.9578202	0.08930787	0.8135703	0.3041624	0.8139295	0.2636368	0.7748193	0.2507943	0.8393196	0.2708873
482	solcap_snp_c1_13233	GOOD	chr02	0.04328526	1.120519	0.05597619	1.127611	0.2214188	1.08549	0.04324702	1.092544	0.05427452	1.149728	0.03914925	1.041304	0.05821782	1.103424	0.03811246	1.099759	0.03099976	1.107401	0.06196601	1.129167	0.04286509	1.14391	0.06412516	1.12568	0.06014096	1.124932	0.06630877	1.115238	0.07862951	1.184647	0.05910238	1.138471	0.04315381	1.096473	0.03069583	1.089664	0.04308096	1.122882	0.0347598	1.097399	0.05678334	1.136995	0.04780108	1.100577	0.05219223	1.112949
483	solcap_snp_c1_13236	GOOD	chr02	0.6505286	1.002094	0.5290037	0.893875	0.5740277	0.9315199	0.4249377	0.8317478	0.4809295	0.9032119	0.8224928	0.7750293	0.8118865	0.6845478	0.5592833	0.8901318	0.5829847	0.8711323	0.4883178	0.9169295	0.4752868	0.9280217	0.4768665	0.9541182	0.01582146	1.120509	0.7775306	0.7562213	0.4608808	0.96005	0.02182016	1.05153	0.52408	0.9299711	0.5000655	0.9267966	0.5124913	0.9333819	0.8416373	0.7538697	0.01274118	1.07605	0.7654186	0.7192689	0.4663328	0.9218596
484	solcap_snp_c1_13240	GOOD	chr02	0.5786863	0.894757	0.5503445	0.8683975	0.5721154	0.9026052	0.4904363	0.849876	0.008481096	1.125698	0.003921231	1.085944	0.7957755	0.713426	0.8110996	0.6603923	0.7721411	0.6890608	0.5306172	0.8819298	0.5243044	0.968139	0.003680018	1.116284	0.004326239	1.11062	0.003754794	1.11392	0.5064209	0.9530517	0.8449299	0.6836516	0.4820211	0.8433788	0.4599429	0.8145307	0.000265171	1.084595	0.4929298	0.8486124	0.8483431	0.7444968	0.5165382	0.9211686	0.5191805	0.9071754
485	solcap_snp_c1_13243	GOOD	chr10	0.02249193	0.8811511	0.0259807	0.9836051	0.7915456	0.5006549	0.7718847	0.3757801	0.400868	0.7561696	0.5502358	0.5740532	0.6136228	0.6088829	0.5095878	0.6771233	0.3511015	0.7509221	0.6051705	0.6092268	0.4029669	0.799929	0.6174867	0.6214751	0.02237246	0.9518127	0.6090104	0.636303	0.3820276	0.8030714	0.6352173	0.6261818	0.5722643	0.5945305	0.2929353	0.7187887	0.5914646	0.6058329	0.3470249	0.7402439	0.6618259	0.6465003	0.3918486	0.7755696	0.3848117	0.8161909
486	solcap_snp_c1_13246	GOOD	chr10	1.398224	0.06527453	1.248782	0.0635645	1.056774	0.06077359	1.029358	0.03168046	1.236709	0.06923784	1.198218	0.05400498	1.129389	0.05258985	1.351258	0.0587138	1.292098	0.05818771	1.104146	0.05708028	1.20471	0.06326593	1.116338	0.07490779	1.209613	0.07351189	1.149589	0.06402739	1.206366	0.07138973	1.106987	0.05824114	1.248368	0.05344982	1.311939	0.05157322	1.212961	0.05023323	1.266538	0.05692611	1.137996	0.07274776	1.176323	0.07031029	1.199138	0.06712536
487	solcap_snp_c1_13268	GOOD	chr10	1.091048	0.657649	1.046227	0.5737485	1.11673	0.2581511	1.230489	0.02664902	1.245604	0.04259632	1.20412	0.05129715	1.247246	0.03446118	1.272767	0.05477602	0.970096	0.5247341	1.233977	0.03371872	1.275399	0.0367478	1.225385	0.03532527	1.206262	0.04131664	1.04189	0.6018299	1.22536	0.0472016	1.244294	0.03097212	1.214395	0.04408522	0.9890242	0.5126711	1.012828	0.5704567	1.191744	0.04613237	1.017037	0.5980853	1.065591	0.5855351	1.252988	0.0419152
488	solcap_snp_c1_13289	GOOD	chr01	0.9318423	0.6700507	0.8072196	0.6433265	0.8226618	0.6688699	0.7851439	0.735907	0.5027515	0.7870239	0.989157	0.4530903	0.9389325	0.4775087	1.031853	0.4740877	1.053175	0.4751469	0.7173095	0.6490239	0.5206946	0.841122	0.7023458	0.683359	0.7718902	0.6874462	0.7662024	0.6728438	0.5076052	0.8392301	0.6956388	0.6706365	0.102419	1.008818	1.021627	0.4603383	0.989525	0.4734006	0.8270048	0.6569259	0.7302756	0.6794531	0.7232299	0.6927885	0.7300958	0.6835436
489	solcap_snp_c1_13293	GOOD	chr01	0.6371949	0.6160521	0.6021883	0.5868958	0.5057365	0.7055151	0.4007876	0.793569	0.3900021	0.7268494	0.7563207	0.397621	0.6395007	0.5805739	0.5911086	0.6069962	0.760054	0.4001773	0.3853518	0.7394158	0.390153	0.7250834	0.4046108	0.7491173	0.6042022	0.6262745	0.653596	0.5790892	0.3881859	0.730311	0.3563973	0.7698174	0.006184383	0.9208149	0.5697122	0.579752	0.5638021	0.5694368	0.5746273	0.6095188	0.5837761	0.5743889	0.4178143	0.7870156	0.6189224	0.5992503
490	solcap_snp_c1_13296	GOOD	chr01	0.0108056	1.172838	0.01230538	1.08948	0.09707622	1.096355	0.02200462	0.9692391	0.01210777	1.095977	0.01072679	1.114307	0.01053366	1.113574	0.01072184	1.097252	0.01183268	1.110451	0.01896768	1.137894	0.01123435	1.097714	0.01176224	1.100224	0.00814758	1.06566	0.008229449	1.11141	0.01537277	1.068486	0.01243077	1.103253	0.01196852	1.103318	0.0106417	1.153412	0.01131017	1.090908	0.01238482	1.101898	0.01326164	1.121415	0.01044381	1.084912	0.008602952	1.104829
491	solcap_snp_c1_13304	GOOD	chr01	0.777921	0.3958488	0.7887856	0.417623	0.882622	0.1655679	0.8544488	0.1737164	0.9230967	0.1715778	0.7178062	0.3962551	0.773405	0.4316827	0.7324476	0.3893905	0.725376	0.4090358	0.9327897	0.167773	0.8978338	0.1822786	0.9178854	0.1828195	0.7961423	0.4749411	0.9435768	0.1863993	0.9193571	0.1860174	0.7597962	0.4347108	0.9567465	0.137787	0.7517077	0.377517	0.7185804	0.3954383	0.7380524	0.3936131	0.8039109	0.472162	0.9563171	0.1607699	0.8003994	0.458098
492	solcap_snp_c1_1331	GOOD	chr11	0.7745219	0.4775582	0.8822924	0.5042517	0.76047	0.709902	0.6243797	0.656899	0.7363622	0.7747659	0.5436642	0.644629	0.7310085	0.7719867	0.7414721	0.451626	0.7775736	0.473393	0.9194543	0.5373511	0.7404407	0.8009133	0.7176523	0.7860229	0.7333074	0.7896937	1.117113	0.02801992	0.9063228	0.5436303	0.9124337	0.537486	0.7726448	0.4717173	0.5450146	0.6288999	0.9655518	0.02371892	0.5910571	0.6877944	0.4738039	0.9194015	0.6958073	0.7751294	0.8696327	0.5292838
493	solcap_snp_c1_13318	GOOD	chr01	0.8487453	0.7837055	0.9027163	0.6940145	0.787416	0.7064403	0.7232042	0.684175	0.7160932	0.9753944	0.9823338	0.4918465	1.206935	0.5178331	0.9741029	0.4767907	1.02426	0.5098763	0.9268585	0.7462652	0.7646735	0.9949834	0.8952757	0.7579572	0.9501442	0.8029294	0.9693875	0.7374168	0.6322356	0.9534207	0.8683623	0.7647743	0.1610127	1.084136	0.8152246	0.4312282	1.068449	0.5133439	0.7673546	0.7319592	0.9741409	0.8358623	0.93023	0.8059591	0.9302263	0.7886916
494	solcap_snp_c1_13349	GOOD	chr04	0.4268887	0.5406755	0.543184	0.6507171	0.6016845	0.639863	0.4025397	0.6018354	0.5392875	0.7416993	0.6130512	0.4039847	0.7138318	0.4871144	0.4224183	0.5972828	0.4674042	0.5934843	0.7685661	0.5041205	0.5325499	0.6579614	0.5611281	0.6771949	0.573969	0.6973222	0.6031121	0.6722398	0.5794979	0.6839483	0.6194729	0.6837293	0.4755822	0.6044249	0.4530326	0.5755401	0.4759142	0.6040701	0.31423	0.6752569	0.5896708	0.7072505	0.5812984	0.6865665	0.5333548	0.6827316
495	solcap_snp_c1_13378	GOOD	chr07	0.4868067	0.8853258	0.4352514	0.8083231	0.6378505	0.7455418	0.4637884	0.5075523	0.6820556	0.7218322	0.3427335	0.8351765	0.404555	0.9221781	0.5832129	0.699096	0.3602154	0.8858114	0.7196978	0.7259284	0.6591488	0.7499721	0.6668765	0.7427709	0.3707644	0.884132	0.4068065	0.8925033	0.3970621	0.9221815	0.7303368	0.6712673	0.02846491	1.017305	0.02170246	0.9927294	0.6132941	0.7086797	0.8588384	0.5100564	0.4240228	0.927317	0.7075562	0.7088599	0.4109547	0.9061832
496	solcap_snp_c1_13385	GOOD	chr07	0.4492281	0.2902874	0.5238473	0.3614874	0.4634784	0.2928102	0.2942648	0.2684126	0.4368361	0.3277755	0.3831469	0.3750238	0.4020026	0.3111902	0.5772501	0.04556627	0.4645597	0.3407115	0.5578185	0.05930451	0.4501986	0.04392136	0.5713643	0.04163346	0.6570904	0.03054304	0.417365	0.497712	0.5343415	0.3086684	0.422442	0.3627989	0.525345	0.2981271	0.3935405	0.5086768	0.4612465	0.04141109	0.5081093	0.02981162	0.4011301	0.4985584	0.4382844	0.4879366	0.4312444	0.3560041
497	solcap_snp_c1_13395	BAD	chr07	0.01083771	0.9618949	0.0233634	1.026071	0.5248531	0.6449901	0.3704816	0.6507665	0.02123857	0.8797458	0.176487	0.9488974	0.392255	0.799087	0.4074422	0.7601594	0.4639186	0.7367157	0.1975854	0.9271857	0.3987703	0.8051546	0.4101921	0.6684761	0.4667323	0.7130548	0.3602465	0.7816479	0.4027886	0.5836766	0.1876966	0.9565494	0.2183839	0.7766368	0.009236849	0.8071886	0.352711	0.8538846	0.3343407	0.8193743	0.2432191	0.8547608	0.3703931	0.7977933	0.2323381	0.902408
498	solcap_snp_c1_13396	GOOD	chr04	1.131706	0.02407157	1.009283	0.03128582	0.9121832	0.4790464	0.8591581	0.4800209	0.8429307	0.4537022	0.8428139	0.5257747	0.8197547	0.4817006	0.8764727	0.5086218	1.064571	0.03188372	1.001168	0.04318049	1.022617	0.03100199	0.980792	0.03763394	0.7568446	0.5031034	0.9985347	0.04006994	0.9585148	0.03905478	0.9804021	0.03816711	0.8659168	0.5330745	1.104386	0.03130849	1.044955	0.02628986	0.9942131	0.01970495	0.9720128	0.04200397	0.890449	0.5193488	0.803044	0.5144276
499	solcap_snp_c1_1341	GOOD	chr09	0.7910987	0.3263515	0.8025334	0.3784306	0.9790764	0.01453872	0.9461154	0.02290873	0.7716538	0.3736469	0.9176118	0.01932439	0.792176	0.395171	0.7850959	0.3471658	0.7926896	0.3565183	0.9169257	0.02735887	0.9507123	0.01668133	0.80242	0.4111316	0.9344877	0.02780176	0.9281352	0.01832587	0.9162998	0.017967	0.7800268	0.3752821	0.7972674	0.3606125	0.9244334	0.02272156	0.921596	0.02457732	0.7796559	0.3651363	0.9188606	0.02360437	0.9307872	0.01825318	0.786139	0.3833429
500	solcap_snp_c1_13422	GOOD	chr06	1.002952	0.6234766	0.9478467	0.6232458	1.062689	0.5421614	1.098373	0.4310631	0.6625569	0.8362652	1.116902	0.4444029	1.156894	0.4644876	1.1576	0.4704896	1.184133	0.4369606	1.296814	0.1547214	1.148508	0.5084235	0.9273344	0.7266268	0.944396	0.6981287	0.9361172	0.6987026	1.171886	0.4727464	0.9144393	0.640061	1.297852	0.1857991	1.158182	0.4388779	0.7361709	0.7866029	1.203628	0.4556423	0.9332976	0.6926948	1.131584	0.5439671	1.322544	0.1725895
501	solcap_snp_c1_13429	GOOD	chr01	0.02763031	0.8500229	0.05947919	0.8731636	0.3176923	0.7632928	0.1798821	0.6211546	0.2400119	0.7628025	0.2334148	0.7445724	0.2352607	0.805592	0.03644142	0.8533514	0.2236153	0.7264694	0.02504119	0.9026005	0.1757865	0.720709	0.02650783	0.8898734	0.2300179	0.76814	0.2261228	0.7729745	0.03795416	0.8988155	0.02784037	0.8676466	0.0351522	0.9264705	0.2366825	0.7720658	0.02676504	0.8151537	0.2075503	0.7431223	0.2075147	0.763497	0.2175442	0.778989	0.2165714	0.755297
502	solcap_snp_c1_13430	GOOD	chr01	0.9794936	0.4811417	0.8512217	0.4138772	0.7097222	0.6051478	0.6831266	0.5607188	0.7062417	0.6044118	0.7034166	0.6378452	0.8825719	0.3779224	0.7115738	0.6204273	0.7050498	0.6209676	0.6952413	0.5873232	0.7040435	0.6058425	0.8651894	0.4097865	0.6642238	0.6405346	0.6974767	0.6209106	1.002204	0.01287798	0.8430486	0.3938313	0.8903508	0.381394	0.7364479	0.5772946	0.6829814	0.5915346	0.6935045	0.5629321	0.7207782	0.633918	0.8630612	0.4049214	0.6555665	0.6140531
503	solcap_snp_c1_13459	GOOD	chr02	1.164977	0.08975353	1.104312	0.0816747	1.074393	0.08393361	1.164333	0.07734165	1.11714	0.08305874	1.106086	0.08178621	1.157031	0.07085659	1.106721	0.06148028	1.089554	0.06877468	1.108869	0.08020904	1.12335	0.06540502	1.116235	0.09353983	1.160938	0.08532964	1.128083	0.08191449	1.157251	0.0922214	1.091662	0.06741342	1.085966	0.07898876	1.102442	0.06649475	1.146741	0.08385239	1.112558	0.06473358	1.103117	0.06669132	1.133122	0.06930094	1.160725	0.07463829
504	solcap_snp_c1_13465	GOOD	chr02	1.10234	0.02716491	1.166065	0.0408041	1.179339	0.05153341	1.159734	0.03696429	1.150247	0.03222166	1.120134	0.03558234	1.166775	0.03550424	1.126899	0.03179935	1.166304	0.03913598	1.135781	0.03642393	1.150687	0.03109233	1.152893	0.04673662	1.103418	0.04308808	1.110488	0.03593518	1.191824	0.04666565	1.14365	0.02892891	1.127814	0.03588779	1.113167	0.0337332	1.182302	0.03637889	1.134848	0.03494563	1.158687	0.04229768	1.131202	0.0348774	1.144106	0.03678128
505	solcap_snp_c1_13472	SEGREGATION	chr02	1.139755	0.5771855	0.9515077	0.471043	0.9157299	0.08259843	0.978286	0.01968125	0.955209	0.03263422	1.034788	0.03095383	0.9802749	0.4702697	0.8150119	0.4698155	0.9376662	0.4967738	0.9483736	0.4924873	1.14453	0	0.9540793	0.03515338	0.8896043	0.03273322	0.7295722	0.5151213	1.045134	0.02996216	0.7827402	0.5227754	0.9952188	0.02425852	0.8287809	0.4661417	0.9550754	0.02357841	1.157075	0	0.9935255	0.03210539	1.096773	0.000289855	0.7176019	0.5230538
506	solcap_snp_c1_13481	GOOD	chr07	0.4701063	0.61989	0.4349574	0.7104874	0.6443788	0.603117	0.6818309	0.4691873	0.662782	0.5512384	0.3833959	0.7132575	0.6759696	0.5748406	0.4115462	0.7200153	0.7273589	0.5401832	0.4268734	0.7379963	0.4480875	0.6814722	0.425765	0.7386833	0.6791097	0.584632	0.423196	0.7482922	0.6740606	0.5921617	0.4327516	0.7365253	0.8603568	0.3698627	0.6325266	0.5505032	0.4288999	0.6986009	0.004882585	0.8699412	0.7054453	0.5782447	0.4161924	0.7257281	0.6826863	0.6122057
507	solcap_snp_c1_13482	GOOD	chr07	0.8052909	0.7451054	0.7401435	0.6447312	0.92177	0.490207	0.8985993	0.4428641	0.7080141	0.6634322	0.7382013	0.6872887	0.735774	0.6816764	0.7574537	0.6860598	1.087962	0.006901694	0.4578657	0.8599305	0.7449224	0.6658708	0.708032	0.6746863	0.8678551	0.4835397	0.9093131	0.4745509	0.8961254	0.4602655	0.7106856	0.675311	0.9105369	0.472307	0.9500757	0.4455106	0.7334026	0.6752315	0.5034881	0.837851	1.045592	0.0174714	0.9231761	0.4823114	0.8824247	0.4907855
508	solcap_snp_c1_13483	GOOD	chr07	0.382258	0.764423	0.3308769	0.7799648	0.3469714	0.7957511	0.3357461	0.7685736	0.3448577	0.7506716	0.3115048	0.8063052	0.3320293	0.7219189	0.2942005	0.780977	0.5360808	0.6501976	0.3261046	0.7180193	0.3422931	0.7067083	0.3508685	0.7585334	0.5325143	0.6385588	0.06013072	0.8552644	0.3238488	0.7382281	0.3276942	0.730355	0.504727	0.6483411	0.2753341	0.7995906	0.3152009	0.7655197	0.02625977	0.9237791	0.3497081	0.7447673	0.04550054	0.8837861	0.5162334	0.5971285
509	solcap_snp_c1_13506	GOOD	chr03	0.7643769	0.9695863	0.6501309	0.8146625	0.6343068	0.8856824	0.5799319	0.8729919	0.7994403	0.5990447	0.3890656	1.045593	0.6649461	0.8063201	0.6577734	0.8512723	0.6851728	0.8602875	0.5744008	0.8046531	0.7952697	0.623877	0.7533198	0.6661583	0.4341957	1.021004	0.4403362	0.9909973	0.5944653	0.8521208	0.8050908	0.6221327	0.6371561	0.8812643	0.6403801	0.8472088	0.5687951	0.8631316	0.6784726	0.8572925	0.6679642	0.878973	0.8370101	0.6398589	0.6175621	0.8032652
510	solcap_snp_c1_13515	GOOD	chr09	0.9978667	0.5782316	0.8829592	0.5133622	0.7378913	0.7353673	0.6696613	0.6593303	0.8850091	0.5397086	0.9554706	0.5353251	0.7440239	0.7235684	0.7406736	0.6982644	0.9157821	0.5052814	0.7507188	0.7465184	0.7265324	0.7358267	0.689535	0.7306688	0.8618284	0.5411111	0.9006484	0.5280496	0.8543482	0.5288503	0.8390208	0.5191481	0.9345636	0.5291287	0.9272463	0.5182043	0.9079031	0.5036242	0.7570489	0.7197835	0.7101925	0.7443763	0.4760916	0.8754411	0.9127304	0.5448275
511	solcap_snp_c1_13524	GOOD	chr10	0.7595046	0.6542667	0.7093415	0.635062	0.7960902	0.5956211	0.6610786	0.6168038	0.4487912	0.8130745	0.7123992	0.6169905	0.4460971	0.7739651	1.000014	0.3834076	0.6775333	0.6012654	0.8520869	0.4278361	0.7083699	0.6502917	0.460548	0.823418	0.007507069	0.9876983	0.7101552	0.6536479	0.4461597	0.8066204	0.7032261	0.649132	0.8830127	0.4232507	0.9061845	0.3758577	0.8929508	0.4248642	0.6808317	0.601708	0.4622162	0.8301119	0.4329577	0.8012409	0.6633509	0.6487855
512	solcap_snp_c1_13526	GOOD	chr10	1.039221	0.3640323	0.9438991	0.4787513	0.8598154	0.5205131	0.6828665	0.575231	0.5943941	0.6329079	0.9183403	0.3857158	0.6707242	0.6445739	1.094034	0.3247819	0.9320619	0.3940016	0.9237634	0.4389686	0.920551	0.4410948	0.6256331	0.6399724	0.008435288	0.8435111	0.6497138	0.6457905	0.6400567	0.6297555	0.6300309	0.6362486	0.9906567	0.4014267	0.9766285	0.3836804	0.924844	0.365736	0.9493443	0.3902113	0.6074319	0.6536682	0.6434826	0.6570224	0.9229189	0.5007169
513	solcap_snp_c1_13530	GOOD	chr10	0.6701273	0.6357878	0.522432	0.5400214	0.5753884	0.5986876	0.5459959	0.5106821	0.7068101	0.4181966	0.573149	0.5365952	0.7327448	0.4164517	0.3782806	0.7234	0.6099076	0.5678654	0.3471251	0.7060737	0.5760398	0.5593646	0.678811	0.4814142	0.8163237	0.1484954	0.5608522	0.6232758	0.7330249	0.3698302	0.6002601	0.5967902	0.3894371	0.7210839	0.4037007	0.6631287	0.381024	0.7317211	0.6095192	0.5209681	0.7082859	0.4303081	0.6890111	0.4586771	0.5556158	0.6121742
514	solcap_snp_c1_13531	GOOD	chr10	0.603591	0.8001163	0.5763902	0.7294843	0.6322259	0.6758342	0.5562635	0.7676442	0.3196107	0.8284086	0.5400244	0.7614924	0.3177416	0.8343872	0.7718505	0.4885435	0.5378472	0.7162288	0.676951	0.4979815	0.5250465	0.701638	0.3322842	0.8372546	0.02845663	0.9764053	0.5244103	0.7181672	0.3259598	0.8479104	0.4731296	0.656823	0.7510574	0.5666549	0.7122169	0.5117984	0.685883	0.5329874	0.5383655	0.7403798	0.3472099	0.8627897	0.3219958	0.8433172	0.5067673	0.7066607
515	solcap_snp_c1_13584	GOOD	chr08	1.303836	0.005468749	1.186891	0.005102319	1.180823	0.1418594	1.233281	0.003172473	1.164878	0.01154983	1.198821	0.002211105	1.166134	0.005919782	1.246409	0.005296275	1.225189	0.002106194	1.192119	0.007778639	1.187951	0.00350973	1.185217	0.001229941	1.131038	0.001710293	1.162538	0.002471878	1.162508	0.006194661	1.168326	0.006463184	1.218228	0.003007664	1.210194	0.004939849	1.152861	0.00397455	1.208502	0.000394545	1.136723	0.004599025	1.199697	0	1.155828	0.004444599
516	solcap_snp_c1_13586	GOOD	chr08	0.6556989	0.9691523	0.6037459	0.878706	0.8289614	0.8297291	0.8868195	0.7118143	0.8744828	0.7132438	0.8394153	0.7206401	0.8712826	0.7601767	0.04469053	1.153522	0.6008826	0.909937	0.8771356	0.715378	0.5914972	0.9501295	0.5923843	0.9373072	0.5811493	0.933195	0.5781262	0.9169728	1.059448	0.5366704	0.04089899	1.124935	0.04136257	1.138741	0.598526	0.9184506	0.8851734	0.7107942	0.9016633	0.733408	0.8837211	0.7660611	0.5888661	0.9324288	0.5909231	0.9267531
517	solcap_snp_c1_13594	GOOD	chr07	0.6357843	0.2371968	0.7522011	0.3177547	0.7454373	0.2466996	0.6908895	0.3009152	0.7791035	0.3115089	0.6826947	0.28317	0.7324832	0.3111011	0.696695	0.3033673	0.5291741	0.535989	0.8489401	0.006596141	0.5904368	0.5681366	0.6434411	0.5287051	0.582343	0.5705065	0.8069292	0.3230717	0.6073951	0.5037479	0.8268202	0	0.720832	0.3038584	0.6999269	0.2580481	0.767841	0.3319603	0.7097049	0.2998194	0.7644987	0.3577743	0.8388094	0.3354354	0.7714616	0.3476984
518	solcap_snp_c1_13599	GOOD	chr06	0.02520087	0.7028464	0.04884644	0.862141	0.003832225	0.8260506	0.03095758	0.791931	0.03754259	0.8421239	0.007103587	0.7151535	0.0326197	0.8479013	0.02470082	0.7317296	0.03007081	0.7606887	0.004739846	0.8830987	0.03694704	0.8239203	0.009079659	0.8822392	0.03170244	0.8844429	0.03700371	0.8513752	0.01731783	0.8917934	0.02911379	0.8987516	0.02957335	0.7740636	0.02496484	0.7524872	0.009244964	0.7646316	0.0203637	0.788034	0.03536939	0.8677091	0.03395007	0.8445437	0.03001617	0.8595157
519	solcap_snp_c1_13603	GOOD	chr04	0.5037296	0.7416096	0.4512798	0.7125291	1.045263	0.1486347	0.9651733	0.0582496	0.9793858	0.5310709	0.9741662	0.4352892	0.8775169	0.4718533	0.7146997	0.6436942	0.9268574	0.02238079	0.8388582	0.4441571	0.7850795	0.4923538	0.915754	0.04901891	0.8438285	0.5340835	1.025441	0.05907429	0.9379301	0.4135151	0.873563	0.619496	0.8984982	0.5902259	0.9854493	0.02650496	0.960303	0.4174555	0.7060437	0.7172615	0.9262559	0.0529049	0.8734059	0.4891542	0.7399703	0.6778008
520	solcap_snp_c1_13612	GOOD	chr09	1.320655	0.1229588	1.276107	0.1764176	1.108911	0.4847499	1.115785	0.472322	1.251353	0.1632674	1.330829	0.1422119	1.138914	0.482147	1.328105	0.1220126	1.341644	0.1268328	1.225152	0.1335338	1.306863	0.1344098	1.098685	0.5063058	1.06024	0.4923353	1.258366	0.143356	1.257788	0.1631424	1.07509	0.4846412	1.37344	0.1501974	1.346177	0.1386299	1.315972	0.1387497	1.276145	0.1344619	1.254338	0.1589545	1.245254	0.1435426	1.06897	0.4942873
521	solcap_snp_c1_13626	GOOD	chr04	0.4389021	0.6459348	0.4272579	0.6881515	0.4622231	0.7088934	0.3752033	0.7603946	0.3744698	0.7168449	0	0.8205549	0.002795801	0.8254666	0.00254504	0.8873495	0.6203371	0.6015301	0.4091162	0.7100896	0.4108779	0.6963614	0.662167	0.4932543	0.4048527	0.7042893	0.3996267	0.7285702	0.4011849	0.663449	0.3927692	0.7021803	0.004626613	0.9006487	0.596422	0.5755613	0.651685	0.4341037	0.7277746	0.2824236	0.3965952	0.7418235	0.4023467	0.7462715	0.6282445	0.5672358
522	solcap_snp_c1_13636	GOOD	chr06	0.1967224	0.1403363	0.3228572	0.2762885	0.23366	0.2986171	0.1785267	0.3187842	0.2889899	0.239311	0.09800384	0.2523387	0.2865587	0.2599833	0.1044457	0.26207	0.1232822	0.2862261	0.1956342	0.3926527	0.3063504	0.2330228	0.2892121	0.2490177	0.2129309	0.3779547	0.2941265	0.2447526	0.1974951	0.371503	0.2048549	0.3968918	0.101534	0.2911759	0.1021738	0.2265427	0.2756718	0.07956216	0.1314138	0.2893345	0.3968512	0.08500808	0.196333	0.3765139	0.1094958	0.4461064
523	solcap_snp_c1_13638	GOOD	chr06	0.9254968	0.4655623	0.9973512	0.4738444	1.003867	0.5010982	1.062424	0.539189	0.9445066	0.4840371	1.082451	0.1021136	0.9242799	0.4737339	0.9916835	0.4763098	1.000404	0.4915763	1.099315	0.1313513	1.196883	0.1507359	0.9051151	0.4915135	0.813462	0.7269664	0.9641589	0.5131581	0.9916291	0.5119981	0.7986147	0.6587218	1.12777	0.1147296	0.7618039	0.6387258	0.8049973	0.6587647	1.01124	0.4842204	0.7675172	0.6820841	1.115777	0.1446678	1.194486	0.1385204
524	solcap_snp_c1_13641	GOOD	chr06	0.5914399	0.9769817	0.4577126	0.9572006	0.4951671	0.9282795	0.3432417	0.8888734	0.3977471	0.9386726	0.03036673	1.02862	0.3884416	0.938316	0.4528139	0.9067734	0.435537	0.8884467	0.03835938	1.068697	0.04328972	1.094981	0.420385	0.9824436	0.5820684	0.8321419	0.4367703	0.970453	0.4124444	0.9563636	0.6376196	0.8405222	0.03210257	1.033137	0.6938723	0.7546571	0.6516452	0.7867373	0.4387263	0.8859454	0.6789812	0.8836369	0.04400471	1.11091	0.03808871	1.121734
525	solcap_snp_c1_13644	SEGREGATION	chr06	0.6827188	0.4121817	0.7291086	0.5274434	0.5725789	0.595347	0.4937333	0.6676915	0.7333807	0.5359445	0.6610356	0.421223	0.7315358	0.5497437	0.6265326	0.4243169	0.4090053	0.5908661	0.7014908	0.4993816	0.7348408	0.5024412	0.7042006	0.5542753	0.4438793	0.7039897	0.4884677	0.6963659	0.4228228	0.6750631	0.4443547	0.724501	0.6679155	0.446871	0.348404	0.5902956	0.6989402	0.4828596	0.6775898	0.4695001	0.485978	0.7074	0.7055116	0.4995061	0.4509858	0.6714771
526	solcap_snp_c1_13651	GOOD	chr03	0.4778015	1.228414	0.3308435	1.090502	0.5777627	1.064548	0.517446	1.03649	0.2981697	1.109084	0.3777432	1.256483	0.5084417	1.028464	0.3542061	1.153333	0.355141	1.138966	0.6684889	0.9254327	0.6883857	0.9879667	0.3303087	1.126305	0.5056667	1.036035	0.313473	1.118714	0.3017897	1.108063	0.2785484	1.086727	0.5300145	1.066288	0.3257117	1.20946	0.536287	1.028299	0.343798	1.12734	0.5022103	1.060258	0.5189707	1.077135	0.3138205	1.127015
527	solcap_snp_c1_13652	GOOD	chr03	0.635824	1.076853	0.5483848	1.005129	0.7155309	0.8523113	0.7318126	0.8861886	0.475943	1.053199	0.5053165	1.000211	0.7514471	0.9142038	0.5298172	0.951128	0.5533584	1.023767	0.87584	0.6602222	0.8972406	0.7160234	0.4815164	1.077726	0.6926851	0.9022713	0.4720775	1.04382	0.4603396	1.067644	0.4619743	1.043646	0.775526	0.8357449	0.5148151	0.997982	0.7836629	0.8331862	0.5330783	0.9895278	0.7336972	0.9402183	0.4720305	1.078632	0.4590595	1.103525
528	solcap_snp_c1_13658	GOOD	chr07	0.872358	0.4397875	1.014216	0.3962543	1.101331	0.01018166	1.145309	0.001801015	0.9664435	0.3278771	1.019045	0.4064724	0.9527658	0.006369125	1.041296	0.3671025	1.141705	0.3779898	1.006002	0.3355125	0.9296303	0.3464952	0.9685578	0.3488373	0.9285055	0	0.9732284	0.3263242	1.016916	0.3513275	1.092044	0.006125474	1.089105	0.350662	1.059203	0.3227173	1.171402	0.004023169	0.9764141	0.3778027	0.9531204	0.3633156	1.037565	0	0.9445833	0.2955741
529	solcap_snp_c1_13663	GOOD	chr07	0.6312894	0.9243169	0.628586	0.7427627	0.456303	0.9676815	0.2672507	0.8742814	0.4137798	0.9275975	0.7230047	0.6003326	0.09093209	1.097191	0.5555851	0.7968238	0.3745643	0.917042	0.6041534	0.7713914	0.5737681	0.7693937	0.4064826	0.9750738	0.4228474	0.9952912	0.794667	0.6150414	0.3956418	0.9548138	0.3994422	0.9087706	0.5669361	0.7628469	0.5665413	0.8089516	0.5666671	0.7864352	0.5754488	0.7954562	0.4078647	0.9816261	0.6251656	0.8234169	0.4108927	0.9505725
530	solcap_snp_c1_13671	GOOD	chr07	0.4216736	0.429838	0.5714359	0.4878599	0.3809875	0.8112726	0.2262459	0.8620102	0.3340824	0.7557799	0.5655102	0.3372814	0.02489365	0.9547014	0.4290745	0.3717279	0.2891625	0.5330686	0.522916	0.5978454	0.5031515	0.540343	0.3294708	0.7522461	0.3199701	0.7653466	0.6631662	0.4096359	0.3225283	0.8044448	0.3002969	0.7586582	0.4710374	0.3643702	0.3972581	0.4867646	0.4627747	0.3995098	0.4317798	0.4425713	0.3221252	0.8027099	0.4733359	0.6260729	0.3354885	0.7072014
531	solcap_snp_c1_13681	GOOD	no hit	0.4452299	0.7193605	0.552572	0.7353709	0.7338294	0.3506483	0.7014335	0.003942378	0.4633872	0.6576828	0.4890869	0.7528232	0.708351	0.02084439	0.6738053	0.4330792	0.5450376	0.7532704	0.6130723	0.4110794	0.5997685	0.4087941	0.6084674	0.428333	0.601921	0.419755	0.6040872	0.3960697	0.6564994	0.4335144	0.607273	0.372372	0.7093298	0.5070847	0.6331752	0.4557287	0.6214634	0.4157127	0.6253919	0.4827647	0.5998317	0.4346647	0.740083	0.0076488	0.6205325	0.3964046
532	solcap_snp_c1_13682	GOOD	no hit	1.047407	0.9854339	0.9797907	0.8248219	0.4560555	1.165285	0.04910104	1.38772	0.9132392	0.8428428	1.014742	0.8805266	0.03721968	1.293062	0.647511	1.160004	1.013518	0.8660877	0.5895416	1.011134	0.6676055	1.100636	0.606334	1.029718	0.6064016	1.064337	0.6254334	1.023528	0.6217332	1.052315	0.5977516	1.026051	0.7114195	1.148738	0.6685171	1.091123	0.6619492	1.054628	0.6865125	1.035969	0.6438564	1.090623	0.0410747	1.272251	0.6344553	1.127313
533	solcap_snp_c1_13683	GOOD	no hit	0.6978492	0.8153603	0.7051627	0.7392378	0.3248863	1.000021	0.0327817	1.213854	0.6283371	0.7170228	0.7628058	0.8925894	0.04109597	1.085438	0.4282775	1.111247	0.8092044	0.797861	0.4038598	0.8784752	0.4864661	0.8897367	0.4111224	0.9158078	0.4023075	0.9430553	0.4154329	0.9028553	0.4274634	0.8917142	0.3832993	0.8085972	0.5139776	1.091866	0.4760926	0.9819145	0.4436461	0.9276675	0.5006771	0.9691944	0.4293417	0.8796543	0.04512098	1.124785	0.3921089	0.8980799
534	solcap_snp_c1_13686	GOOD	chr01	1.134319	0.4676728	1.065296	0.4107633	1.15538	0.07876185	1.157235	0	1.157262	0.000935504	1.212779	0	1.026629	0.4213052	1.235012	0	1.230921	0	1.033467	0.4241035	1.025149	0.4373308	1.013479	0.4502852	1.196103	0.003323493	1.185382	0	1.176015	0	1.005705	0.4189506	1.066635	0.4250014	1.086745	0.4037824	1.205208	0	1.010654	0.40857	1.018137	0.4601552	1.16977	0.004778962	1.207634	0
535	solcap_snp_c1_13697	GOOD	chr12	0.65291	0.4974832	0.5633964	0.5061859	0.621551	0.5811793	0.6103505	0.5021417	0.5912196	0.5321566	0.392381	0.696896	0.3713836	0.642399	0.6067013	0.5316508	0.6914903	0.5743473	0.6918412	0.3218414	0.601756	0.4855433	0.4195472	0.7273782	0.3942821	0.6840382	0.5855997	0.5402725	0.6006608	0.5466464	0.6064532	0.5437323	0.3622777	0.6666204	0.81536	0.3364069	0.9397315	0.00712574	0.6440204	0.5462066	0.3983376	0.673005	0.7926085	0.3561029	0.3772864	0.6447548
536	solcap_snp_c1_13698	GOOD	chr12	0.253722	0.001660133	0.3244864	0.005927545	0.3138362	0.1740717	0.1418659	0.1079834	0.2483709	0.1867096	0.2654116	0.003115329	0.2445466	0.1633825	0.1833511	0.1315887	0.2696375	0.000689996	0.2697328	0.1652666	0.2050658	0.1393709	0.2200941	0.1763046	0.1841078	0.3505424	0.3039065	0.01161449	0.2976564	0.005924415	0.3223639	0.004011142	0.2708703	0.001803561	0.2904826	0	0.2748994	0.004505689	0.2190442	0.1532474	0.2256941	0.1759278	0.2982384	0.001875234	0.228915	0.1725253
537	solcap_snp_c1_13742	GOOD	chr08	0.7837921	0.08954404	0.75732	0.1063187	0.8220472	0.1087719	0.7229477	0.08858687	0.7298843	0.1133326	0.7619711	0.1064746	0.726404	0.1047755	0.7535067	0.1108	0.7411106	0.1308752	0.7190294	0.1070247	0.7501484	0.1218775	0.7130955	0.1305298	0.7218059	0.122943	0.7300767	0.1146662	0.6979471	0.1217738	0.7232008	0.1317261	0.7263247	0.1073503	0.7400798	0.09820991	0.7806128	0.1103003	0.7960182	0.1146871	0.7169803	0.1340307	0.7000529	0.1341487	0.728315	0.1125677
538	solcap_snp_c1_13754	GOOD	chr12	0.5734412	0	0.6830574	0	0.7996031	0	0.6460811	0	0.6970084	0	0.6420763	0	0.7409056	0	0.6534342	0	0.709534	0	0.6500289	0	0.7621908	0	0.6982884	0	0.7237582	0	0.7010459	0	0.7040585	0	0.7494575	0	0.6503658	0	0.5982282	0	0.730222	0	0.7188346	0	0.737793	0	0.7069353	0	0.7258784	0
539	solcap_snp_c1_13762	GOOD	chr12	0.156651	0.6184173	0.1554236	0.6935576	0.3185848	0.5345855	0.1787741	0.4570252	0.1464217	0.6763966	0.2743783	0.5524271	0.1649	0.6644952	0.1466668	0.6087147	0.2670397	0.5265831	0.3074824	0.5154064	0.2310391	0.501321	0.288232	0.5620983	0.160936	0.6936677	0.1553227	0.6851739	0.1551702	0.6849114	0.2756761	0.5485516	0.1541561	0.6855958	0.166363	0.66576	0.2605996	0.505038	0.1594428	0.6513904	0.1587444	0.6772071	0.3849435	0.3603239	0.3840486	0.3741408
540	solcap_snp_c1_13764	GOOD	greater than two hits	1.416655	0.487694	1.339645	0.3835879	1.242111	0.4683958	1.222045	0.3777348	1.165736	0.4883641	1.454156	0.4351715	1.323026	0.4469092	1.328678	0.4379708	1.446246	0.4429075	1.207693	0.4360324	1.382791	0.4737547	1.216284	0.5023449	1.208579	0.4599996	1.263388	0.4808622	1.245	0.4575875	1.28425	0.4444337	1.383072	0.4139664	1.404976	0.4282655	1.308905	0.4564852	1.383092	0.4211973	1.278269	0.5096051	1.372803	0.4291126	1.308017	0.4338736
541	solcap_snp_c1_13765	QUESTIONABLE	greater than two hits	1.194707	0.5738425	1.074731	0.5081097	1.111099	0.3815797	1.180453	0.3342698	1.162997	0.02665221	1.120065	0.5555373	1.098915	0.3426742	1.213065	0.3573971	1.043002	0.514124	1.095941	0.2472528	1.100624	0.4863561	1.151199	0.2591571	1.115615	0.470586	1.141628	0.3523954	1.066218	0.4364512	1.031729	0.4992694	1.151929	0.5217656	1.147755	0.4128212	1.115507	0.3517653	1.151937	0.4246847	1.101058	0.3834582	1.101115	0.5619447	1.07833	0.54171
542	solcap_snp_c1_13767	GOOD	chr12	0.01455394	1.076722	0.01322938	1.012128	0.02695697	1.075255	0.004001203	0.9679531	0.004191966	1.018966	0.0143191	1.069566	0.01687653	0.9860494	0.01430189	1.082969	0.01242011	1.046494	0.01496095	1.015416	0.005144136	1.017334	0.01876917	0.9669809	0.004687805	1.009574	0.007021081	0.9868346	0.01268449	0.9810201	0.001182103	0.9934618	0.01861075	1.063298	0.01635804	1.119752	0.01373905	1.05561	0.01572631	1.052111	0.008760477	0.9699973	0	0.9459479	0.007041321	1.005063
543	solcap_snp_c1_13769	GOOD	chr02	0.2487168	0.8263949	0.3064989	0.9267464	0.2889954	0.8755966	0.2539854	0.8544169	0.01225412	1.055275	0.01672381	1.031509	0.3103334	0.9166881	0.01207887	1.00407	0.01747951	1.025533	0.4919423	0.8590308	0.3173445	0.8859907	0.2998522	0.9382547	0.3269816	0.8831223	0.01828612	1.080379	0.2770062	1.000125	0.01646154	1.055314	0.3836607	0.8387547	0.2038065	0.922967	0.4117018	0.8114089	0.4358369	0.6728553	0.2947764	0.9299704	0.01584616	1.010066	0.003882792	1.030226
544	solcap_snp_c1_13782	GOOD	chr03	0.6599144	0.8872358	0.502625	0.849913	0.06968265	1.103766	0.008505414	0.9850445	0.4470106	0.8264061	0.01790217	1.105331	0.4890588	0.8608718	0.5581176	0.8216092	0.5421903	0.825702	0.00882233	1.010126	0.01740932	1.032585	0.4858399	0.8537094	0.4633028	0.8352043	0.008855999	1.039513	0.4651682	0.8321726	0.4720404	0.8011537	0.5466364	0.8734457	0.5457305	0.8838325	0.5615256	0.7933702	0.5253692	0.8530523	0.472839	0.8646907	0.5026599	0.8679909	0.4589379	0.8661304
545	solcap_snp_c1_13783	GOOD	chr09	0.883809	0.4868507	1.04139	0.5326653	1.132935	0.0188567	1.249075	0.01450708	1.021301	0.5566719	0.9341553	0.5219505	1.248479	0.01553015	1.15441	0.0186236	1.143466	0.01217472	1.009291	0.5281467	1.112195	0.5428067	1.02956	0.5615054	1.211665	0.0111563	1.172672	0.009674063	1.20049	0.004240485	1.19881	0.01190898	1.197192	0.008901112	1.219971	0.01093233	0.9803332	0.5417643	1.200311	0.009774137	1.034857	0.5565622	1.053419	0.5536913	1.265494	0.009354819
546	solcap_snp_c1_13785	GOOD	chr09	0.1679424	1.33501	0.1434507	1.293895	0.2728407	1.213646	0.1006057	1.396545	0.08435244	1.151609	0.1376559	1.252282	0.1047425	1.219215	0.1514045	1.285001	0.1393441	1.320631	0.1033489	1.215474	0.07463618	1.225646	0.09457229	1.181712	0.09500293	1.209356	0.1080084	1.203657	0.09508817	1.212145	0.08992604	1.204132	0.1355332	1.301064	0.122802	1.320838	0.1104048	1.242764	0.1101387	1.258408	0.08321499	1.226127	0.07481954	1.187616	0.1026811	1.255585
547	solcap_snp_c1_13786	GOOD	chr09	1.192119	0.8321432	1.102624	0.7395656	1.21626	0.5000333	1.323597	0.5735187	0.7570894	0.9925194	1.39315	0.5239258	1.056484	0.7470568	1.53639	0.1416173	1.453474	0.5317749	1.05078	0.7437975	0.7691602	1.020969	1.064407	0.8140184	1.065307	0.7838616	1.287265	0.5524655	1.061256	0.7570367	1.234739	0.5349771	1.420616	0.4972084	1.426364	0.4716517	1.179458	0.7185063	1.205914	0.6907911	0.756873	1.014615	0.7593503	1.027944	1.282557	0.5709275
548	solcap_snp_c1_13805	GOOD	chr06	1.093184	0.5010538	1.01519	0.4303719	1.154247	0.04493602	1.219721	0.00937677	0.9540775	0.4236856	0.8021447	0.7080502	1.1338	0.001709351	1.230821	0	1.203074	0	1.105438	0	1.007611	0.4350454	1.144504	0	0.9572561	0.4837581	1.16073	0	0.9484327	0.4119147	0.931508	0.4480914	1.202837	0	1.050648	0.4539151	1.166794	0	1.03054	0.4305758	1.006978	0.4667026	1.13215	0.003948083	1.160328	0
549	solcap_snp_c1_13809	GOOD	chr12	0.3340576	0.251241	0.3997712	0.3397636	0.6288967	0	0.6208175	0	0.5885004	0	0.4510444	0	0.5896937	0	0.2088323	0.4673553	0.4983759	0	0.5891722	0	0.4879	0.3601999	0.5663198	0	0.4822662	0.3674704	0.5885651	0	0.4493074	0.3446727	0.4675946	0.3589712	0.346416	0.2616236	0.323547	0.2542954	0.3905714	0.3290729	0.4071958	0.3268408	0.4942585	0.3849353	0.5808444	0	0.5774418	0
550	solcap_snp_c1_13810	GOOD	chr01	0.01886551	1.176746	0.004735243	1.11792	0.05141515	1.10548	0.005482023	1.08781	0.008539007	1.059056	0.01722496	1.095519	0	1.089457	0.0137893	1.13288	0.01587554	1.140692	0.007451868	1.091252	0.008910093	1.074654	0.006093004	1.100783	0.004605152	1.064792	0.003101377	1.074071	0.008861484	1.097203	0.002493511	1.103083	0.01504981	1.144666	0.01080488	1.133199	0.01316845	1.107144	0.01557622	1.116032	0.008130344	1.101069	0.01694195	1.10107	0.00659126	1.077302
551	solcap_snp_c1_1383	GOOD	chr09	1.235378	0.02364272	1.107402	0.02414035	1.172335	0.02073825	1.153055	0.02462109	1.119767	0.03066615	1.197333	0.02969653	1.121954	0.04054491	1.212932	0.01793243	1.163589	0.02220148	1.110609	0.02704633	1.133501	0.03336203	1.103526	0.01954698	1.133516	0.02748724	1.132341	0.02727968	1.120045	0.03560386	1.157602	0.03101783	1.252222	0.01728685	1.225743	0.02814797	1.194017	0.0261708	1.173763	0.0246873	1.054695	0.02778726	1.152008	0.03087404	1.128473	0.0260221
552	solcap_snp_c1_13843	GOOD	chr03	1.292254	0.3998829	1.26779	0.402237	1.019204	0.5694168	1.088723	0.5575444	1.093865	0.6047397	1.192431	0.3582154	1.330606	0.4375057	1.259502	0.3496157	1.25026	0.3650114	1.018593	0.5941978	1.12141	0.6573751	0.8286009	0.8052686	1.451856	0.06778497	1.284949	0.4322735	1.088767	0.6221305	1.113201	0.6325899	1.238261	0.353518	1.271541	0.3330137	1.073563	0.5508378	1.257318	0.3659278	1.287742	0.4604675	1.171744	0.6433222	1.294561	0.4198257
553	solcap_snp_c1_13847	GOOD	chr03	0.3119657	0.8460616	0.3135304	0.9202735	0.5060413	0.722056	0.4704295	0.6638728	0.5916734	0.7830712	0.2176267	0.7716193	0.3379911	0.9391011	0.2385187	0.8376479	0.2630995	0.8712543	0.5927387	0.7478808	0.5545025	0.7980465	0.7499183	0.5599666	0.04247678	1.071073	0.363668	0.9342729	0.5756359	0.7411518	0.5888109	0.7354624	0.2300514	0.8217266	0.2064631	0.7965596	0.5201882	0.703724	0.2702293	0.8468821	0.3522697	0.9766937	0.543137	0.7530863	0.3362102	0.9315826
554	solcap_snp_c1_13859	GOOD	chr04	0.005817713	0.7771798	0.01967859	0.8935674	0.05219945	0.8703417	0.01081166	0.771672	0.02101866	0.9376217	0.01103285	0.9149377	0.01373088	0.9084245	0.008883039	0.8492894	0.01111085	0.8105302	0.006903042	0.890609	0.006749414	0.7871171	0.02158488	0.926635	0.01460627	0.9038045	0.008934857	0.8744633	0.01406545	0.9153912	0.01230951	0.9002641	0.00783071	0.8677035	0.005142385	0.880806	0.005931996	0.8453608	0.00938626	0.8060814	0.01226427	0.8625365	0.01501238	0.8474631	0.01983428	0.8530833
555	solcap_snp_c1_1386	GOOD	chr09	0.6932891	0.06167474	0.8000095	0.08422135	0.876753	0.1028193	0.8155857	0.07875312	0.8193113	0.06171617	0.7207488	0.06567413	0.6286418	0.05396654	0.6877943	0.06433453	0.5826079	0.04043844	0.4041961	0.02958116	0.9450031	0.0539974	0.6688588	0.03522438	0.921469	0.07670505	0.9455553	0.06361817	0.8047404	0.06612019	0.943406	0.0683783	0.6238929	0.04619981	0.7245754	0.05437132	0.6743562	0.08096005	0.5990735	0.03981732	0.8146569	0.07481468	0.8176385	0.05542657	0.9709608	0.06963128
556	solcap_snp_c1_13860	GOOD	chr04	0.4389102	1.044698	0.386766	0.949622	0.3980624	0.9926771	0.3608571	0.9430343	0.3441748	0.9858735	0.3649613	1.011359	0	1.154148	0.6728349	0.8151585	0.6594468	0.8009673	0.3929867	0.9359807	0.3802989	0.96852	0.001617481	1.11936	0.3861725	0.9755904	0.3859294	0.9614993	0.3855951	0.9590122	0.3854446	0.9543648	0.6533734	0.8362802	0.6151972	0.802073	0.006145656	1.160257	0.4359532	0.8717217	0.6518447	0.8243175	0.3857591	0.9662709	0.4052552	1.022935
557	solcap_snp_c1_13863	GOOD	chr07	0.5418087	0.91985	0.4519948	0.830478	0.008627334	1.114902	0.009010365	0.9080568	0	1.02204	0.001074529	1.06981	0.4272169	0.8332067	0.000582003	1.081106	0.004874616	1.100583	0.006913853	1.013271	0.4367644	0.8226841	0.008214579	1.023934	0.427792	0.8490482	0.004740852	1.020391	0.4356084	0.8415198	0	1.064353	0.465275	0.8736662	0	1.078662	0.4880987	0.8704686	0.4865535	0.8692002	0.004393023	1.036081	0.001320398	1.024627	0	1.011424
558	solcap_snp_c1_13871	GOOD	chr06	0.2951545	0.7199984	0.2953191	0.7504041	0.05621637	0.9145484	0.01446857	0.8362536	0.02512121	0.9227363	0.02859977	0.8363615	0.2705657	0.743026	0.2234341	0.7216455	0.2442717	0.7129754	0.03652009	0.9020231	0.03228084	0.9091154	0.2755511	0.7570021	0.2759085	0.8058743	0.03030902	0.8995103	0.2723266	0.7589676	0.281002	0.7613964	0.2210813	0.6895943	0.2120337	0.6667395	0.01883218	0.8813334	0.2620516	0.7590156	0.02792973	0.9545984	0.03329409	0.8992383	0.2703553	0.7750872
559	solcap_snp_c1_13883	GOOD	chr09	0.8041975	1.291144	0.7321267	1.109598	0.9224086	0.9968112	0.9098696	0.9084851	0.6875246	1.049587	0.7232503	1.096058	0.8583971	0.9740483	0.7132265	1.114185	0.9182373	0.9877573	1.012361	0.7373989	0.938318	0.9168266	0.8833268	0.9595913	0.6462995	1.083941	0.7130166	1.020226	0.942274	0.9840126	0.03900389	1.178394	1.075224	0.7907702	0.9396057	1.018808	0.7318904	1.161694	0.9534	1.011376	0.6906928	1.075518	0.9329829	0.9425129	0.708665	1.070052
560	solcap_snp_c1_13884	BAD	chr09	1.064813	0.8034022	1.088711	0.7070186	0.9584491	0.8075873	0.9971437	0.720212	1.084133	0.6884596	0.9576767	0.8019703	1.10107	0.691509	0.9614859	0.8306131	1.093533	0.7265978	1.136675	0.6391922	1.037133	0.8146223	1.082025	0.7198814	0.9830497	0.8840494	0.9772673	0.8466246	0.9356104	0.8154198	1.054876	0.7435375	1.078349	0.6560436	1.056058	0.704578	1.066401	0.6986573	1.111463	0.6769239	1.128997	0.7651454	0.997615	0.8430727	0.9271033	0.8228889
561	solcap_snp_c1_13885	BAD	chr09	0.4168983	0.7414667	0.5100561	0.7568607	0.4173972	0.8419988	0.1504439	0.6979623	0.2128756	0.9020535	0.1901745	0.8595728	0.08329619	0.9904996	0.2121939	0.7721069	0.1295956	0.8878759	0.1932917	0.9470384	0.4208134	0.7344199	0.1652533	0.9732412	0.4750063	0.7942054	0.5799173	0.7227869	0.4837489	0.7860404	0.5484547	0.7097163	0.1978087	0.943781	0.2235434	0.8144965	0.09781855	0.8563618	0.1853024	0.8813909	0.252214	0.8331483	0.2848366	0.8857189	0.5822259	0.6841371
562	solcap_snp_c1_13886	GOOD	chr09	0.008052097	0.7181678	0.009972251	0.7504669	0.05933168	0.7745892	0.01524953	0.7423208	0.01063878	0.7405472	0.007975533	0.7465955	0.01151893	0.7186555	0.0112547	0.7519794	0.004341464	0.7133827	0.01279343	0.7051787	0.009973797	0.8098814	0.01106708	0.7490975	0.004606558	0.7897546	0.01328736	0.7828081	0.01185187	0.7887398	0.01470302	0.6954357	0.004113996	0.7309094	0.001313715	0.6809749	0.006361632	0.6981313	0.005373096	0.7123879	0.01241693	0.7132472	0.01461745	0.8022492	0.003180881	0.7918317
563	solcap_snp_c1_13887	GOOD	chr02	0.433515	0.9003054	0.4695894	0.8621619	0.01930028	1.065277	0.009936803	1.049596	0.01229719	1.055476	0.4273659	0.9200413	0.4423896	0.8516403	0.4005716	0.9195638	0.0151049	1.084699	0.01373082	1.038534	0.4418799	0.8925707	0.4794015	0.8874314	0.0226783	1.059781	0.461688	0.8600278	0.4283463	0.957582	0.01458808	1.052351	0.4141016	0.905156	0.3838854	0.879726	0.4194635	0.8790684	0.4576613	0.8968564	0.005938232	1.024536	0.4325452	0.8651117	0.02193496	1.016482
564	solcap_snp_c1_1391	GOOD	chr09	1.174004	0.04960755	1.089351	0.07516611	1.05786	0.07440283	1.051556	0.05948714	1.066617	0.08755495	0.9933767	0.06135099	1.110536	0.08167662	1.010055	0.0534454	1.039554	0.08269106	1.084911	0.06655036	1.07977	0.07751717	1.067652	0.0978946	1.065217	0.09923296	1.076146	0.08265059	1.041436	0.1012303	1.059303	0.09829795	1.027759	0.05135256	1.042187	0.06753948	1.064608	0.06321687	1.049504	0.08355721	1.056597	0.05619009	1.023778	0.07367694	1.07002	0.08007125
565	solcap_snp_c1_13910	GOOD	chr02	0.6145148	0.9672625	0.5479831	0.908713	0.5689189	0.87635	0.5353934	0.9520593	0.06348117	1.097102	0.06529202	1.19266	0.4994287	0.8834493	0.8249909	0.7485712	0.8509449	0.7333032	0.5045008	0.8944572	0.5007262	0.9184176	0.06082626	1.103828	0.06505238	1.109049	0.06547666	1.067898	0.4580868	0.9663721	0.7086825	0.7203083	0.529215	0.9346938	0.5152686	0.9290708	0.05576702	1.09865	0.05376824	1.135029	0.7215662	0.7693842	0.4978122	0.9305109	0.4573953	0.8840364
566	solcap_snp_c1_13911	GOOD	chr02	0.5183652	0.89347	0.4955038	0.8410577	0.5807238	0.8278353	0.4864015	0.7926387	0.0353921	1.070987	0.0506293	1.021116	0.5265895	0.8288209	0.7737365	0.690635	0.7570305	0.6743887	0.5008917	0.8695306	0.5160061	0.8254657	0.0461244	1.000156	0.03903671	1.011749	0.04528115	1.034376	0.4552346	0.9036462	0.7895862	0.6965289	0.4813153	0.8346149	0.44958	0.8385668	0.03287807	0.9914387	0.04449982	1.020837	0.7806717	0.6920381	0.5109842	0.8675587	0.4938731	0.8237242
567	solcap_snp_c1_13912	GOOD	chr02	0.3764113	0.8602253	0.4595437	0.8488307	0.6630009	0.7123228	0.4520233	0.7114215	0.3918555	0.9551864	0.320356	0.8518765	0.6004132	0.7253765	0.5595433	0.6803286	0.6637419	0.5165021	0.6497148	0.6710523	0.3982922	0.9054906	0.1191306	1.059256	0.1323635	0.9914914	0.4436389	0.9233289	0.3900118	0.9478865	0.5776647	0.7620902	0.4433972	0.8144184	0.4004887	0.828342	0.1016359	1.025354	0.3586565	0.8429552	0.5690382	0.8085186	0.6112745	0.7577752	0.5909526	0.794983
568	solcap_snp_c1_13920	GOOD	chr02	0.531391	0.8081517	0.4276052	0.8249614	0.4378293	0.8834808	0.3825515	0.8717456	0.01354131	0.9714468	0.01531475	0.9865011	0.3873143	0.8236616	0.6430414	0.673546	0.6814557	0.6301985	0.3870601	0.8392398	0.3944756	0.8410748	0.01459457	0.9973241	0.009072563	1.005279	0.01626781	0.9774384	0.3511919	0.9011257	0.6203294	0.6692589	0.3705032	0.8438904	0.4082788	0.8267516	0.008195253	1.025403	0.007531073	0.9734176	0.6147566	0.750388	0.3882208	0.7698134	0.3663577	0.8456065
569	solcap_snp_c1_13923	GOOD	chr02	1.878357	0.4066648	1.780021	0.3000213	1.525786	0.473864	1.675032	0.2376509	1.832615	0.3084652	1.883956	0.3188525	1.868279	0.2906637	1.845192	0.3004455	1.840193	0.300193	1.823579	0.2830754	2.097049	0.3674087	1.923152	0.3594684	1.943754	0.3455031	1.86085	0.3225556	1.917671	0.3368296	1.764347	0.2912804	1.754342	0.3079448	1.579739	0.2752206	1.820737	0.2981781	1.906055	0.322637	1.934316	0.3458301	1.87869	0.3081748	1.867645	0.3179777
570	solcap_snp_c1_13929	GOOD	chr02	0.760273	0.7328332	0.8802294	0.7310839	0.962782	0.5829049	1.071728	0.5282739	0.5748606	0.9529353	0.4460468	0.8717926	0.8478153	0.7522826	0.9606966	0.5086864	0.8246545	0.7299935	1.054701	0.5425813	0.8831654	0.805908	0.8533042	0.7983041	0.9988461	0.5785866	0.5463015	0.9138478	0.9736205	0.7183586	1.036242	0.5312256	0.9287789	0.4873299	0.9025815	0.4635587	0.7875227	0.7507958	0.7725765	0.7386983	1.286738	0.08539962	0.5499212	0.9432073	0.816423	0.7805367
571	solcap_snp_c1_1394	GOOD	chr09	0.1089513	1.081661	0.1010799	1.079454	0.1273003	1.097124	0.07299867	1.125042	0.1142334	1.046313	0.08614375	1.046881	0.09975939	1.053553	0.0808944	1.069851	0.09069785	1.090135	0.1072662	1.053046	0.09602576	1.029833	0.1113583	1.128351	0.09160939	1.059113	0.1015384	1.06325	0.1055012	1.061851	0.09329428	1.024747	0.07444058	1.070698	0.06191678	1.04945	0.08233422	1.081436	0.08887918	1.031074	0.08394071	1.024501	0.0959667	1.094042	0.09590038	1.110943
572	solcap_snp_c1_13941	GOOD	chr05	0.7466649	0.460154	0.8753183	0.4799114	1.042226	0	0.9090174	0	0.8987821	0.5081874	0.9828991	0	1.081585	0.001904194	0.9857826	0	0.8329726	0.4393996	0.8800377	0.4971213	0.9563365	0.002097912	0.9119378	0.5138808	1.001037	0	1.056778	0	0.8398739	0.5003922	1.082921	0	0.8659886	0.4582536	0.8393175	0.4372956	0.9644763	0	1.018186	0	1.062136	0	1.061916	0	0.9196217	0.4892607
573	solcap_snp_c1_13951	GOOD	chr06	0.5179241	0.8424793	0.5151184	0.8782284	0.4938585	0.8716514	0.358976	0.8087997	0.7549964	0.7537686	0.9120072	0.4804686	0.5102146	0.9295442	0.0191216	1.053877	0.0196501	1.048177	0.02362003	1.117368	0.4985714	0.9663218	0.4778206	0.9468463	0.9181088	0.5705098	0.03195202	1.099174	0.4694603	0.8982422	0.4954158	0.9242625	0.46661	0.8381876	0.7170072	0.6435237	0.01981216	1.088092	0.9227613	0.4234296	0.5047994	0.9373466	0.03102829	1.097191	0.467258	0.9083226
574	solcap_snp_c1_13954	SEGREGATION	chr06	0.9057599	0.7772483	0.8049038	0.6986641	0.6415526	0.6843044	0.4967405	0.5799583	0.7953521	0.5795035	0.8721712	0.5970513	0.5518677	0.6142364	1.10251	0.04011432	0.5860589	0.7954091	0.8070459	0.5653642	0.0523245	1.081698	0.5880415	0.6673529	1.008399	0.04157116	0.5317613	0.8472664	0.7892474	0.5806317	1.029774	0.03639548	0.8551711	0.58956	1.02383	0.5222335	0.5988438	0.8038034	1.10142	0.03456019	0.5655568	0.7114391	0.5240098	0.831855	0.7814643	0.7342528
575	solcap_snp_c1_13962	GOOD	chr02	1.216802	0.7799784	1.080817	0.5912142	1.227928	0.09729832	1.269355	0.02685839	0.8620558	0.7881857	1.380387	0.04858589	1.242063	0.02944834	1.39654	0.04429886	1.094673	0.6430926	1.294974	0.03084409	1.047234	0.6462455	1.057116	0.5944781	1.069675	0.5909349	1.267613	0.03237886	1.115075	0.5582818	1.038893	0.6203322	1.342147	0.04026439	1.441045	0.04137173	1.139339	0.6038371	1.395131	0.04301678	1.25378	0.02061704	1.048301	0.6106586	1.085346	0.6239354
576	solcap_snp_c1_13996	GOOD	chr09	1.072703	0.3960565	0.9746703	0.4272946	0.9575844	0.4562487	0.9187026	0.3879199	0.9711361	0.4185514	1.1356	0.04786579	0.8232743	0.6283767	0.9738978	0.3908117	1.011445	0.4095805	0.7881391	0.6329314	0.9998533	0.4498186	0.8030757	0.6460153	1.011343	0.4822239	1.104977	0.05299436	0.9414486	0.4276259	1.117919	0.04887801	1.03834	0.408735	1.154086	0.03272143	0.9829786	0.3878899	0.9536514	0.3922511	0.9504727	0.4457886	0.8026904	0.6827115	1.13839	0.04258248
577	solcap_snp_c1_13998	GOOD	chr07	0.8520599	0.5275504	0.7834722	0.4761888	0.8218285	0.5162883	0.7531313	0.3945701	0.6513206	0.7056	1.004022	0.1070407	0.8573673	0.4833468	1.015299	0.1223129	0.8068112	0.5100892	0.9746019	0.1346575	0.7979828	0.4922525	0.636699	0.7446831	0.8307546	0.5420876	0.8271499	0.4686244	0.6210871	0.6632203	0.93373	0.1355365	0.6503747	0.7466348	0.606736	0.7177119	0.9717474	0.1114403	1.000071	0.1174106	0.6127339	0.6786346	0.8606282	0.4907479	0.8153513	0.5390024
578	solcap_snp_c1_14038	GOOD	no hit	0.6142416	0.7926723	0.5561401	0.7046639	0.8610017	0.1669939	0.8594852	0.02797217	0.7618594	0.4730123	0.6708328	0.5006443	0.5030594	0.653381	0.7425595	0.5188039	0.7001554	0.5088369	0.6990767	0.4808019	0.6809986	0.5075952	0.6517303	0.5055817	0.4898181	0.7088485	0.671949	0.4813581	0.8380733	0.0324542	0.6630229	0.4696671	0.909008	0.03409081	0.7141417	0.4854737	0.7212126	0.5118867	0.5609689	0.535031	0.6757511	0.5272936	0.4994438	0.7060428	0.6786098	0.4939947
579	solcap_snp_c1_14039	GOOD	no hit	0.0103351	0.9062513	0.01410342	0.9845976	0.4660351	0.7611884	0.4101302	0.7265224	0.3766597	0.8315223	0.339167	0.7423435	0.3979669	0.7650458	0.3612829	0.7802154	0.007177259	0.9583954	0.01043819	0.9620242	0	1.030273	0.006368151	0.9764737	0.3995597	0.7995143	0.006150076	0.9675224	0.003017921	0.9408296	0.00615233	0.9464854	0.3615515	0.7693149	0	0.8760486	0.01105637	0.9377649	0.004514535	0.8321592	0	0.9379565	0.3980886	0.8272394	0.4240912	0.8177942
580	solcap_snp_c1_14044	GOOD	chr01	0.9110233	0.6819928	0.7885476	0.5813071	0.7218573	0.7592969	0.6408511	0.7723677	0.9574617	0.09937125	0.8123751	0.5322373	0.6464942	0.7300515	0.7987871	0.5475205	0.8619951	0.5617864	0.6177287	0.7642612	0.6557602	0.7913663	0.6458122	0.760416	0.956534	0.1111077	0.6602009	0.7775761	0.7523155	0.5280091	0.6212832	0.7532272	0.394007	0.8932048	0.9645159	0.08028203	0.7897941	0.5725783	0.6633579	0.775126	0.6129643	0.8059251	0.9490483	0.09418383	0.6288761	0.7378907
581	solcap_snp_c1_14045	GOOD	chr10	0.8373776	0.465241	0.7473105	0.3863163	0.7665567	0.5381017	0.5719226	0.5356432	0.6491327	0.5453556	0.9130412	0.05045813	0.6615132	0.5157684	0.8534051	0.3833932	0.7772855	0.4223953	0.8284535	0.03291637	0.6954769	0.4164958	0.6276275	0.5422896	0.621727	0.5531495	0.6310861	0.5265912	0.6329237	0.5381806	0.6381254	0.5107442	0.8006635	0.4079276	0.7533337	0.5552035	0.772523	0.4153219	0.7879756	0.4184113	0.6564562	0.5519379	0.6812087	0.5508448	0.7619163	0.4049423
582	solcap_snp_c1_14046	SEGREGATION	chr10	0.5202233	0.9345948	0.4397045	0.8501406	0.4285454	0.930589	0.3214393	0.9075072	0.301103	0.8633199	0.5833167	0.8598464	0.3064865	0.857802	0.4924715	0.9385694	0.4585049	0.8810003	0.5316052	0.7485619	0.4500305	0.858351	0.299107	0.8414012	0.2879771	0.8631311	0.2916689	0.8509786	0.3037181	0.8430519	0.2901379	0.8668798	0.4228908	0.8951247	0.2991855	0.9456819	0.4323642	0.8703918	0.4383498	0.8810697	0.3120533	0.885053	0.3102282	0.8694894	0.4331035	0.8660484
583	solcap_snp_c1_14047	GOOD	chr10	0.9098746	0.6141598	1.080502	0.6045558	0.8789381	0.8096324	0.9561082	0.8999216	0.8928531	0.8535635	1.24669	0.004350124	0.9066758	0.8417488	1.165585	0.5488366	1.140501	0.6442356	1.327075	0.01056292	1.231579	0.7034162	0.8765593	0.8890668	0.8564295	0.9035779	0.8800163	0.8477555	0.840732	0.85102	0.8779938	0.8307558	1.062346	0.5972841	0.8258064	0.824151	1.10246	0.6032926	1.076524	0.6187016	0.9331325	0.9541891	0.8593034	0.8792261	1.101351	0.6728393
584	solcap_snp_c1_14048	GOOD	chr10	0.3204737	0.2324672	0.486739	0.351343	0.4166687	0.4597676	0.3812518	0.5546035	0.3939193	0.5578107	0.4693697	0.01060217	0.3324428	0.5558396	0.4342316	0.3077527	0.4404384	0.3497153	0.6026198	0.01195505	0.5959362	0.4063155	0.3935249	0.5439398	0.4024789	0.6030034	0.3905185	0.5633174	0.3611711	0.5243447	0.403307	0.5572276	0.3529768	0.3058896	0.2461476	0.4659276	0.4437436	0.3752986	0.4489576	0.3858872	0.4523072	0.562881	0.382773	0.5593869	0.5647366	0.3755446
585	solcap_snp_c1_14053	GOOD	chr10	0.9755027	0.4552322	0.8676022	0.444469	0.769658	0.6334701	0.7107368	0.643235	0.6683032	0.6403811	1.02232	0.009603481	0.6968928	0.6648868	0.9549151	0.4229214	0.8553306	0.4713223	1.029999	0.02071862	0.890563	0.4771015	0.7177915	0.7024826	0.6815945	0.7093074	0.7024243	0.6510421	0.6590463	0.6646603	0.7104697	0.6851177	0.8834797	0.4751553	0.6933585	0.674798	0.8710977	0.4609672	0.8781655	0.467268	0.6884506	0.6919059	0.4821303	0.826821	0.8499268	0.4778306
586	solcap_snp_c1_14083	GOOD	chr11	0.5471975	0.2878785	0.7307941	0.4393489	0.9496152	0.09990679	0.9426669	0.008244236	0.8179435	0.4677714	0.5956308	0.388898	1.021306	0	0.7704508	0	0.6961431	0.4247432	1.014148	0	0.9380739	0.5550787	0.9626469	0	0.7836878	0.514399	0.8384364	0.5151852	0.9799884	0	1.044842	0	0.6159176	0.3905947	0.5995776	0.3759093	0.7435483	0.4630529	0.8967178	0	0.8999074	0.5585327	0.7821342	0.46033	0.7664369	0.4659291
587	solcap_snp_c1_14084	GOOD	chr11	0.6128196	0.4008844	0.8372333	0.51305	1.009096	0.02774272	0.9546911	0.02881105	1.049847	0.03115249	0.9148673	0.04033924	0.8983723	0.5654054	0.6871327	0.4702357	0.9447964	0.0360818	0.8689573	0.5481899	0.9324785	0.5792971	0.8542429	0.5689632	1.014255	0.03707601	1.073865	0.03669984	1.000301	0.04042355	0.9160132	0.5751771	0.9125275	0.03513932	0.7277312	0.4259305	0.9815057	0.04340129	0.9380205	0.04179269	1.075726	0.04578564	0.9233947	0.5517791	0.8648535	0.5411455
588	solcap_snp_c1_14086	GOOD	chr05	0.8099477	0.5294942	0.8954425	0.5229375	1.045628	0.1799241	0.9267062	0.0662925	1.124247	0.08366439	1.016307	0.06044017	0.9107329	0.5485036	0.8870159	0.5523873	1.077591	0.07196642	1.097353	0.06774112	0.7963392	0.6299266	0.9108234	0.564877	0.9062722	0.5750788	0.8920645	0.5322556	1.069579	0.07858361	1.015643	0.5124843	1.045249	0.06431421	1.050035	0.05104904	0.8561489	0.5596272	1.037357	0.07397579	0.9222521	0.5809797	1.097022	0.07260756	1.102104	0.07504661
589	solcap_snp_c1_14089	GOOD	chr01	0.4254691	0.7788262	0.447869	0.887952	0.4688154	0.8763545	0.4338976	0.8230502	0.4492685	0.898854	0.01107928	0.9811763	0.9437346	0.4996748	0.3536102	0.8176979	0.3847477	0.8310369	0.4602076	0.877843	0.7446801	0.7196449	0.01308389	1.054234	0.741933	0.7381089	0.4494566	0.8641037	0.4395055	0.8893408	0.4554369	0.8814582	0.3404714	0.8258607	0.3316681	0.8158342	0.4073868	0.855812	0.6783693	0.6923421	0.4557552	0.9049307	0.4200489	0.8635622	0.4230789	0.8793433
590	solcap_snp_c1_14108	GOOD	chr08	0.009774389	1.068459	0.021165	1.07401	0.5708625	0.8523511	0.4216882	0.8495792	0.4473486	0.8613116	0.01070733	1.122506	0.4428407	0.8568763	0.009572761	1.108991	0.44711	0.8699268	0.4309677	0.8338406	0.4584098	0.9012105	0.4330074	0.8430828	0.004556639	1.022798	0.01770092	1.044053	0.4419976	0.8701619	0.01524202	1.060739	0.008434068	1.100441	0.4468761	0.8945587	0.4582696	0.8805845	0.4544652	0.8762009	0.01310448	1.089062	0.007778543	1.088951	0.01516703	1.025826
591	solcap_snp_c1_14127	GOOD	chr05	0.6125566	0.4103917	0.6278515	0.4287884	0.5241435	0.5894815	0.4541063	0.6326435	0.5212045	0.6759807	0.5008346	0.3946609	0.4878835	0.6419584	0.3719726	0.6227558	0.7071351	0	0.4999503	0.6391101	0.7385837	5.80E-05	0.6624754	0.4496287	0.4921283	0.6789999	0.491485	0.6601706	0.4839904	0.6587642	0.6392508	0.6010996	0.5458925	0.4122691	0.5623453	0.388903	0.5594527	0.4242467	0.4243087	0.6287593	0.6587823	0.455487	0.4766794	0.6310325	0.6623763	0.4357083
592	solcap_snp_c1_14142	SEGREGATION	chr02	0.09098557	0.8962396	0.2192673	0.8636641	0.6605844	0.6307356	0.5644764	0.564925	0.3042279	0.7707844	0.3513466	0.8121027	0.6249158	0.612607	0.2890294	0.8275205	0.3072065	0.8336189	0.5737131	0.6405081	0.2809514	0.7486154	0.6168734	0.6719654	0.3075136	0.7842362	0.3240473	0.8302021	0.5558027	0.7037655	0.230426	0.8124784	0.6239184	0.6852564	0.5522181	0.6901561	0.5633714	0.6468972	0.5896213	0.6918554	0.5749819	0.648914	0.3784987	0.7634497	0.3695664	0.820269
593	solcap_snp_c1_14166	GOOD	chr08	0.4017344	0.4811047	0.3780707	0.4872694	0.4429037	0.5212863	0.3922457	0.5437219	0.3309835	0.4864314	0.3331548	0.5069159	0.4896069	0.3407393	0.3460223	0.4995269	0.6731148	0.01015614	0.3321656	0.4883581	0.6427652	0.000522058	0.5094723	0.3295459	0.4836732	0.3444724	0.3628893	0.4865624	0.3285488	0.4961965	0.3578896	0.4944173	0.4766973	0.3039518	0.3300118	0.458432	0.365555	0.4951133	0.3664888	0.5181522	0.2168678	0.6579396	0.3495285	0.4898576	0.1914228	0.620516
594	solcap_snp_c1_14174	GOOD	no hit	0.8415436	0.3888609	0.7606649	0.5568373	0.949428	0.3757193	0.8222497	0.3007192	0.6575925	0.5302615	0.7417518	0.4817678	0.4391195	0.6417886	0.9160901	0.3112345	0.4979545	0.6487691	0.6658725	0.4805118	0.4193461	0.6578697	0.4458188	0.6928017	0.4253412	0.6604917	0.8404236	0.347446	0.682021	0.5459339	0.8386381	0.3424011	0.7862762	0.5134494	0.7147642	0.4519784	0.7090775	0.4825993	0.7096128	0.4738199	0.8312954	0.3832536	0.8377926	0.3473312	0.865335	0.3580872
595	solcap_snp_c1_14197	GOOD	chr12	1.081957	0.6444478	0.9328911	0.561666	1.095619	0.2899946	1.220972	0.05741987	1.124318	0.06685252	0.9882075	0.5481521	0.9873924	0.5292827	1.248624	0.07872948	1.054793	0.5930227	1.10789	0.05031306	1.151613	0.06016355	0.9360257	0.569777	1.096785	0.06692569	1.149002	0.06431603	1.116855	0.06926987	1.183939	0.05957819	1.02381	0.5432607	1.198179	0.05510215	1.206153	0.07428885	1.038819	0.5630873	1.145293	0.06884477	0.9481162	0.5424173	1.182652	0.07369992
596	solcap_snp_c1_1420	GOOD	chr09	0.875908	0.4684895	0.9067787	0.4599843	1.07586	0	1.061878	0	0.9217272	0.4743534	1.056566	0	0.9446736	0.465367	0.8927284	0.4497943	0.889241	0.4595285	1.087465	0	1.078148	0	0.921711	0.4855336	1.09859	0	1.113527	0	1.077629	0	0.8933807	0.451375	1.062278	0	1.078734	0	1.041965	0	0.8831021	0.4476695	1.107461	0	1.088839	0	0.901213	0.4625461
597	solcap_snp_c1_14205	GOOD	chr09	0.6036015	0.1993254	0.4810425	0.3164818	0.6883378	0.1976371	0.553021	0.1245878	0.6520272	0.2017421	0.6441469	0.1837428	0.6292649	0.1843804	0.5218296	0.3022397	0.6605152	0.2130135	0.4519696	0.298662	0.6043698	0.164967	0.2561529	0.4567015	0.7311903	0.005006026	0.6249481	0.2093866	0.7682536	0.01119334	0.6451788	0.1931302	0.4608644	0.3326424	0.4635645	0.2989661	0.648262	0.1767285	0.4949541	0.3173272	0.6007733	0.1936038	0.6018367	0.1861295	0.7323896	0.004382384
598	solcap_snp_c1_14211	GOOD	chr01	0.720215	0.3954082	0.6199948	0.4873562	0.8051439	0.1691128	0.7881195	0.1565487	0.727004	0.1508474	0.6015152	0.4384869	0.6050047	0.4905142	0.6715001	0.4109555	0.6115952	0.466823	0.7690662	0.1591943	0.716909	0.1511594	0.7349856	0.1575505	0.5998057	0.5408812	0.7358392	0.1658925	0.750987	0.1445392	0.6010427	0.4950336	0.8083181	0.1307614	0.5995459	0.4234034	0.6358519	0.4509779	0.6444806	0.4489538	0.6043268	0.5224237	0.721169	0.1443933	0.5929505	0.4915797
599	solcap_snp_c1_14213	GOOD	chr04	0.00872732	1.092624	0.01292654	1.048923	0.03641808	1.020146	0.01667033	0.9718767	0.004529658	0.9762914	0.005779285	1.030986	0.01644986	1.023067	0.005660031	0.9842781	0.00953183	0.9602352	0.003670683	0.9826123	0.0190943	1.006493	0.0041143	0.9302198	0.009609971	0.9752702	0.007397823	0.9334083	0.008832284	0.9783387	0.002111792	0.9884863	0.008860447	1.017695	0.005937118	0.9596837	0.009270274	1.013549	0.009190459	0.9037931	0.005004263	0.9529303	0.01001985	0.9796965	0.005462942	0.9431395
600	solcap_snp_c1_14219	GOOD	chr01	0.009400045	0.8425794	0.006259471	0.8784117	0.00521298	0.9380248	0.01296514	0.9397922	0.02043422	0.893308	0.00522497	0.9166716	0.01386333	0.8363919	0.001185569	0.9492499	0.006441819	0.9549924	0.01151697	0.8401099	0.01339016	0.8816277	0	0.8446248	0	0.9386226	0.005900031	0.8627034	0.01006099	0.9097319	0.01208818	0.8487493	0.003277044	0.8860444	0.004278148	0.906868	0.001138272	0.8188602	0.002780814	0.8964406	0.007071731	0.8693922	0.003701638	0.9530041	0.01008207	0.9331996
601	solcap_snp_c1_1422	GOOD	chr09	0.4467945	0.002123089	0.6777337	0	0.6858298	0	0.541869	0.008740694	0.7284367	0.000577477	0.4609661	0.003472215	0.7068304	0.004730642	0.465322	0.002928228	0.54027	0.002694495	0.6944118	0.003072826	0.7211487	0.005214402	0.7245087	0.005304745	0.7091087	0.002451709	0.7088657	0.00529104	0.674569	0.009411699	0.7386076	0	0.4676901	0.008532147	0.4530436	0.003266544	0.5642648	0.001092054	0.5815167	0.006878187	0.7527731	0	0.6675206	0.002194406	0.6858336	0.000734801
602	solcap_snp_c1_14236	GOOD	chr10	0.08972057	1.226094	0.07978304	1.313258	0.6043434	1.091085	0.5298465	0.917987	0.05751043	1.209215	0.5164986	0.9707623	0.5600782	1.02228	0.4766769	1.022199	0.5392335	0.9794449	0.5438898	1.023113	0.06192628	1.248708	0.05699928	1.243148	0.05076882	1.265849	0.05809582	1.262821	0.06116872	1.25645	0.05513639	1.252048	0.05379652	1.171634	0.4939633	1.00186	0.05950935	1.246275	0.574398	1.012519	0.5703434	1.061337	0.05404836	1.215243	0.5163724	1.037437
603	solcap_snp_c1_14238	SEGREGATION	chr01	0.4563209	0.683174	0.3636866	0.6825259	0.404609	0.5686182	0.3721959	0.5904981	0.3568756	0.5605904	0.3595479	0.5916132	0.3724459	0.6815166	0.5717802	0.5140689	0.3722931	0.6052201	0.5343308	0.5111207	0.3896139	0.6579301	0.3486434	0.6240325	0.3356637	0.6390744	0.3684833	0.6229674	0.02452654	0.7902881	0.3612474	0.7222545	0.3783114	0.6847605	0.3526103	0.5013584	0.5836445	0.5385419	0.3682953	0.618906	0.3593452	0.6361255	0.02236087	0.7608563	0.3558249	0.627882
604	solcap_snp_c1_14246	BAD	chr01	0	0.1960837	0	0.4032583	0.02429271	0.2108408	0.01859838	0.2317339	0.03426994	0.2899275	0.01344023	0.1658055	0	0.3585358	0	0.1863662	0.01125888	0.1970642	0	0.3258768	0.01955562	0.2616998	0.03607352	0.3238845	0.03413754	0.3177865	0.02611958	0.2974734	0.0334105	0.3451848	0	0.3967223	0	0.2773532	0.01575741	0.172594	0	0.2275543	0.01227584	0.1790522	0.02733245	0.300661	0.03754463	0.3357955	0.02581867	0.2842356
605	solcap_snp_c1_14248	GOOD	chr01	0.04566057	0.6841488	0.04220122	0.847798	0.3768499	0.5798024	0.2712294	0.5818725	0.3358734	0.6739138	0.2618995	0.5624363	0.04842744	0.8639557	0.03324315	0.7272027	0.2909767	0.6033161	0.05702347	0.7628403	0.3231022	0.6427017	0.3671928	0.7129904	0.3246685	0.7135779	0.3398163	0.6988763	0.3335246	0.6472602	0.04756443	0.8419883	0.0368349	0.7555232	0.2614129	0.5676333	0.03490174	0.741469	0.267723	0.5882562	0.3347518	0.7069408	0.373718	0.6745644	0.3582406	0.7173413
606	solcap_snp_c1_14249	GOOD	chr01	0.5795311	0.6132105	0.7031528	0.7014596	0.1853066	0.8769104	0.04309236	0.933883	0.04811206	1.011607	0.2844286	0.7226348	0.4299329	0.8500355	0.3134716	0.7883865	0.3425598	0.7734701	0.05612284	1.019061	0.4516345	0.8868399	0.4365906	0.8908255	0.6336274	0.7212988	0.4147986	0.8312744	0.4089665	0.8128667	0.4184608	0.8689238	0.328829	0.7810956	0.03715117	0.8873504	0.3487287	0.8173343	0.3346035	0.7775012	0.4350653	0.8897445	0.4064017	0.8283533	0.3958134	0.8526904
607	solcap_snp_c1_1425	GOOD	chr09	0.9871282	0.03936074	0.9848843	0.02676587	0.9744207	0.1409926	1.049193	0.0238758	1.02188	0.02619109	0.9195715	0.03120649	0.9371662	0.01864474	0.9469007	0.03222752	0.9663231	0.03309485	0.9426745	0.02075506	1.06856	0.02469853	1.014293	0.02431873	1.07254	0.0202152	1.037208	0.01373017	0.9781296	0.0315294	0.9824473	0.01633787	0.9339812	0.02814345	0.9606143	0.02785294	1.007919	0.02887316	0.9649658	0.03284892	1.060044	0.02735833	1.0117	0.01458501	1.028239	0.01559032
608	solcap_snp_c1_14259	GOOD	chr01	0.613008	0.9930997	0.5806132	0.9539559	0.5337653	0.9741923	0.5205885	1.00984	0.5155062	0.9619123	0.5348172	1.003024	0.5609812	0.9408942	0.8962171	0.7855315	0.5629628	1.009573	0.7914605	0.7319368	0.5317749	0.9670418	0.5251623	0.9726043	0.5287921	0.9503473	0.544241	0.9627931	0.05039926	1.168565	0.5429475	0.9443194	0.561413	0.9999743	0.5373693	1.026401	0.844263	0.7481765	0.5564858	0.9828248	0.5341376	0.9743823	0.05049101	1.178471	0.5309274	0.9491255
609	solcap_snp_c1_1426	GOOD	chr09	1.047684	0.6383981	0.9455783	0.5646464	1.121309	0.09425949	1.177395	0.06531858	0.9337139	0.6057746	1.094149	0.0749746	0.9708036	0.5765586	0.9286049	0.5608328	0.947624	0.5649441	1.127821	0.0887526	1.174238	0.07752525	0.9522834	0.6231493	1.130393	0.08260624	1.138019	0.08482512	1.176131	0.07874414	0.9433942	0.600557	1.092089	0.07118734	1.128431	0.06301028	1.135886	0.0795969	0.9720793	0.5662281	1.154402	0.09796764	1.147165	0.08556772	0.9797083	0.6166402
610	solcap_snp_c1_14261	GOOD	chr01	0.5583679	0.9787538	0.5095043	0.8842189	0.7065381	0.7332564	0.6797388	0.7756181	0.6762676	0.7620735	0.6582114	0.7418436	0.4910605	0.8983618	0.7444612	0.7003356	0.6757327	0.7200264	0.7206476	0.7120417	0.7551132	0.8231838	0.7030345	0.7750043	0.712189	0.7704393	0.6764008	0.7364461	0.3627788	0.9500106	0.4905983	0.8721087	0.4777195	0.8769077	0.6466774	0.7699625	0.7450735	0.6812432	0.6639352	0.6994162	0.6985726	0.7502379	0.3681536	0.9494646	0.7081662	0.7911114
611	solcap_snp_c1_14271	GOOD	chr08	0.5400901	0.8871003	0.4748985	0.8684397	0.5091869	0.8663089	0.4319601	0.8733709	0.4592023	0.8568379	0.07033839	1.037334	0.0540674	1.063311	0.4535141	0.8563566	0.06133161	1.076627	0.7612152	0.7377775	0.05601823	1.102093	0.4712431	0.8825068	0.04743813	1.071969	0.4606967	0.8818675	0.05542534	1.059009	0.694069	0.7581016	0.6978835	0.6952513	0.7727011	0.7206855	0.4981222	0.8957339	0.7818461	0.7393175	0.4437835	0.8898109	0.4592946	0.9109458	0.6899208	0.740739
612	solcap_snp_c1_14280	GOOD	chr02	0.7132041	0.6170769	0.6770456	0.6239985	0.4689978	0.7825795	0.3336199	0.7785349	0.04127257	0.9202664	0.4256114	0.7454309	0.6752068	0.6092601	0.3625993	0.7795319	0.02584965	0.9546037	0.6892956	0.6250501	0.6787473	0.6118684	0.6879574	0.6141412	0.6764655	0.6277077	0.03543385	0.9446262	0.6273822	0.7060425	0.03110353	0.9575797	0.680461	0.6602326	0.6415485	0.6025716	0.658225	0.5656245	0.8484963	0.3852342	0.4604264	0.826784	0.4262232	0.7820411	0.03684756	0.925986
613	solcap_snp_c1_14281	GOOD	chr02	0.5564896	0.3847488	0.5917026	0.456416	0.6621884	0.380775	0.4743966	0.4046561	0.670619	0.03817271	0.6840019	0.03436456	0.5623782	0.4063567	0.404581	0.558118	0.3555216	0.6174489	0.5757507	0.4097588	0.5180441	0.3902533	0.6910598	0.03043907	0.6712328	0.03018603	0.5186487	0.4128672	0.6312982	0.4006634	0.379365	0.6039982	0.6206754	0.4426841	0.5815899	0.3998569	0.6438899	0.03661413	0.7002416	0.03864607	0.4374549	0.6226482	0.5574323	0.4147043	0.5402266	0.4387414
614	solcap_snp_c1_14293	GOOD	chr02	0.8623592	0.5020346	0.7975442	0.4523974	0.7901489	0.6307313	0.7115502	0.6323255	0.8525066	0.4572971	0.8524802	0.4445559	0.921721	0.4729235	0.4164113	0.8375734	0.6963382	0.6486133	0.888331	0.4425287	0.8915161	0.4706899	0.8522813	0.4870972	0.8629503	0.4816852	0.6785023	0.6881486	0.790655	0.6407305	0.3969384	0.79943	0.6345718	0.6383175	0.6785061	0.6297786	0.8951815	0.4658107	1.090898	0.02676396	0.4379712	0.8312204	0.8618855	0.509768	0.6979284	0.7148443
615	solcap_snp_c1_14314	GOOD	no hit	0.8465723	0.3091559	0.9915946	0.3285572	1.020738	0.09401108	1.002144	0.00923867	1.020219	0.01069191	1.007959	0.007550202	1.072096	0.01550106	0.9914758	0.00481078	1.177689	0.01615385	1.068046	0.01531051	1.153426	0.02092367	1.054904	0.01038979	1.060155	0.01225948	0.8913852	0.3117613	1.142833	0.0117261	0.9149461	0.2934531	1.076202	0.0128095	0.8297117	0.2257944	0.9313951	0.2708266	1.006617	0.01361289	1.123168	0.02412197	1.040609	0.01381838	0.9638215	0.3184955
616	solcap_snp_c1_14315	GOOD	chr03	0.6608929	1.048932	0.5321884	0.9106104	0.5396191	0.9331433	0.5213473	0.9507071	0.5388714	0.8992776	0.5044801	1.017082	0.1089935	1.080662	0.559032	1.004452	0.8637409	0.7754924	0.5847263	0.8615256	0.6236267	0.9517811	0.5474496	0.9209902	0.1230531	1.088955	0.5502287	0.9414769	0.5321619	0.9424558	0.5643603	0.9332944	0.08643534	1.204292	0.07736431	1.194678	0.5778037	1.001355	0.5480441	0.9759655	0.1214546	1.136146	0.5894353	0.8967693	0.5409806	0.9529399
617	solcap_snp_c1_14316	GOOD	chr03	0.7755479	0.5632246	0.6981236	0.522146	0.9868833	0.07125466	0.9933855	0.03010753	0.9251835	0.02311058	0.8435885	0.4896354	0.8714635	0.01931552	0.7557732	0.4879189	0.9417075	0.01966631	0.886631	0.02578638	0.8305208	0.02022162	0.7813924	0.54537	0.6822792	0.5301964	0.8094839	0.4701959	0.8233744	0.4920518	0.7242801	0.5035877	0.6689502	0.5077445	0.7384204	0.4949218	0.8287438	0.4973727	0.9504088	0.01556077	0.5737145	0.5410261	0.8619592	0.02323409	0.7542329	0.5114068
618	solcap_snp_c1_14330	BAD	chr02	0.8467695	0.7954406	0.7128961	0.6871644	0.8354454	0.6756272	0.8377126	0.6516231	0.7595537	0.6985798	0.835497	0.6473123	0.7342354	0.6672512	0.8533795	0.6509213	0.787349	0.7238798	0.7483081	0.6720642	0.7773176	0.7209463	0.7857962	0.7292306	0.7799586	0.6857962	0.791534	0.6771189	0.819322	0.7142041	0.7251482	0.7129272	0.8000005	0.6741123	0.832845	0.6505956	0.7523561	0.6908347	0.7777964	0.6783205	0.7953852	0.7082443	0.7355971	0.7050163	0.791218	0.682245
619	solcap_snp_c1_14332	BAD	chr02	0.9650222	0.8495334	0.9197345	0.7070823	0.9445243	0.7567172	0.9508108	0.7084026	1.005068	0.7198131	0.9269554	0.7571124	0.9807333	0.7429766	0.9570865	0.7405064	0.9627918	0.7542164	0.937447	0.7018538	1.00609	0.7848068	0.9904661	0.7900858	0.9670776	0.7603613	0.9991565	0.7306769	1.050588	0.7511342	0.9491708	0.7200713	0.9358667	0.7393949	0.9288669	0.715123	0.9415753	0.6885757	0.9829682	0.7217603	0.9988109	0.7879972	1.04947	0.8053843	0.9493718	0.7654254
620	solcap_snp_c1_14362	GOOD	no hit	0.7622387	1.001409	0.7783561	0.8507303	0.6782236	0.8557245	0.5684422	0.8274845	0.7992299	0.8172293	0.6719074	0.7991251	0.634544	0.9219598	0.6178152	0.9357314	0.884196	0.788834	0.6077939	0.8953703	0.8300787	0.8274415	0.749085	0.8491059	0.6604819	0.9222753	0.6225718	0.8895701	0.5608728	0.8925015	0.7849473	0.7897369	0.7258336	0.8705452	0.6671848	0.8784627	0.5901059	0.8849609	0.5946448	0.9384091	0.8365175	0.8086944	0.6524134	0.9215654	0.8398838	0.833797
621	solcap_snp_c1_14370	GOOD	chr09	0.806689	0.502742	0.813082	0.4725785	1.11599	0.1154204	1.076932	0.01754594	1.162772	0.02701664	1.001774	0.4889375	0.7789046	0.4683932	1.197659	0.02865311	1.01778	0.02014151	0.9611408	0.4368127	0.7497582	0.4706493	1.126382	0.03178326	0.7761866	0.4978033	0.7702409	0.4794081	0.959123	0.4598269	0.9523822	0.4535729	1.007168	0.4979953	1.103975	0.01890119	1.189706	0.02507878	1.024474	0.01719202	0.9492601	0.01217658	0.9342363	0.013045	0.9541153	0.4824734
622	solcap_snp_c1_14371	GOOD	chr09	0.01073071	1.190671	0.01112626	1.059951	0.02010966	1.071	0.005216693	0.9523059	0.01683195	1.02297	0.0145018	1.088278	0.02312473	1.003569	0.01399645	1.130356	0.01250668	1.048783	0.01283715	1.003609	0.02420518	1.063976	0.01308525	0.9572229	0.0138099	1.001345	0.01697348	0.9943624	0.02291883	1.0134	0.01495827	1.021068	0.01105603	1.104833	0.01210609	1.098327	0.01138742	1.054497	0.01112257	1.088873	0.01608437	1.001742	0.0215462	0.9582614	0.02143257	0.9617091
623	solcap_snp_c1_14388	GOOD	chr09	0.09050689	0.2308889	0.1290236	0.419079	0.197441	0.3373638	0.0801222	0.2651779	0.1471984	0.4081345	0.2089497	0.02567111	0.1373024	0.3711431	0.1789774	0.02621956	0.0596832	0.4075548	0.130864	0.3714305	0.1096109	0.3177071	0.07656301	0.5003632	0.145932	0.3775965	0.1464305	0.3545464	0.1539371	0.3778805	0.206914	0.2243481	0.1061279	0.3352251	0.003642306	0.4898016	0.1065376	0.3275355	0.04679151	0.4258817	0	0.5741045	0.000326045	0.5285878	0.2141974	0.2277101
624	solcap_snp_c1_14392	GOOD	chr09	0.5106262	0.8523271	0.3737067	0.7431106	0.007434425	0.985306	0.009759172	0.8692994	0.3500125	0.750816	0.009508247	0.9880035	0.001340607	0.8838641	0.003648628	0.9150056	0.3786661	0.7646868	0.3672293	0.7556157	0	0.9209989	0.3474653	0.7675331	0.009865174	0.8750462	0.004713587	0.8724344	0.3357566	0.7581483	0.006270505	0.8850943	0.3816237	0.7925989	0.3640088	0.8118644	0.3721685	0.7819859	0.007002865	0.9794849	0.354558	0.7873768	0.3473175	0.7655895	0.009441166	0.9126464
625	solcap_snp_c1_14393	GOOD	chr09	0.9759412	0.5552601	0.8824899	0.4636639	0.8035547	0.5010219	0.6693355	0.4513603	0.6941795	0.6392122	1.091344	0.0222933	0.8756532	0.3287459	1.055481	0.0240615	0.7532037	0.6337676	0.6590878	0.5841161	0.8627568	0.3392548	0.432268	0.733408	0.8926482	0.3653669	0.8607594	0.3438666	0.6591886	0.5912737	0.8845511	0.3345309	0.702271	0.6450675	0.4948443	0.7588195	0.6791089	0.6067305	0.8024475	0.5273501	0.4857956	0.7497976	0.4740675	0.7414995	0.8267969	0.341246
626	solcap_snp_c1_14394	GOOD	chr09	0.04811576	1.212796	0.03436187	1.211575	0.8630105	0.805133	0.8513221	0.681869	0.6026587	0.9696422	0.02614998	1.192877	0.6044862	0.927646	0.02349534	1.212852	0.6146422	0.9625385	0.6122935	0.9384847	0.5775539	0.934315	0.8837252	0.8030505	0.5814591	0.9489218	0.5796142	0.9312167	0.6135362	0.9720628	0.6068688	0.9480526	0.6083959	0.9696386	0.9262644	0.7731825	0.6388216	0.9690815	1.01893	0.8037845	0.9140899	0.8365559	0.9080756	0.8034557	0.574159	0.945289
627	solcap_snp_c1_14396	GOOD	chr12	0.2863008	0.4325583	0.383615	0.6173673	0.9701231	0.1439085	0.947882	0.06777734	0.6890682	0.503372	0.5456732	0.3570911	0.8113691	0.3485167	0.6563399	0.2491675	0.6211461	0.4172421	0.6243271	0.5058914	0.8461343	0.3542131	0.6335506	0.5289568	0.7957794	0.3846648	0.8261226	0.3511348	0.832264	0.3445245	0.8388257	0.3457496	0.7606927	0.2715893	0.4768755	0.3431909	0.7171419	0.2914813	0.6919743	0.2733631	0.8785002	0.3795095	0.6341159	0.5235503	0.8340706	0.3436832
628	solcap_snp_c1_14397	GOOD	chr04	0.7618931	0.2296807	0.8323037	0.3561994	0.546737	0.5984715	0.5226969	0.5262889	0.5061312	0.7596207	0.4985578	0.5215089	0.4888624	0.6722172	0.6636421	0.3729981	0.6598458	0.4798336	0.7006917	0.5784626	0.8259642	0.3249829	0.7812666	0.3744729	0.6760642	0.5104779	0.6969444	0.55716	0.6641413	0.5770466	0.7139976	0.6257789	0.6455368	0.407413	0.7386099	0.2275387	0.5091658	0.6594164	0.6743114	0.3317712	0.7242057	0.581822	0.6923022	0.485925	0.8316224	0.2217004
629	solcap_snp_c1_14398	QUESTIONABLE	chr04	0.1460484	0.2477638	0.283775	0.4086816	0.1518214	0.6635645	0.09721482	0.5661579	0.1651428	0.8053061	0.1491397	0.5944442	0.1531885	0.7122529	0.1858649	0.4068866	0.1679279	0.5109978	0.2032119	0.6065942	0.2389516	0.4114679	0.2735865	0.4144288	0.2268008	0.579437	0.197656	0.6144131	0.2350078	0.6110078	0.2252607	0.6331203	0.1855447	0.4542891	0.2154041	0.2574502	0.1080869	0.7205417	0.2043468	0.3540627	0.2195606	0.6606275	0.2055642	0.5190141	0.2850273	0.2858742
630	solcap_snp_c1_14400	GOOD	no hit	1.107916	0.9892098	1.125766	0.85726	1.235616	0.02695986	1.216538	0.02282387	1.072731	0.8358593	1.216166	0.04204958	1.114134	0.02929909	1.248977	0.02148216	1.120399	0.8532223	1.072222	0.8189433	1.115037	0.02399272	1.030684	0.8516484	1.136975	0.01532067	1.202953	0.0175621	1.054172	0.861678	1.250933	0.02928192	1.142822	0.9215634	1.096805	0.9107195	1.20648	0.01660859	1.232029	0.03558312	1.182616	0.01359121	1.256401	0.02322548	1.141755	0.8569765
631	solcap_snp_c1_14402	GOOD	no hit	1.182629	0.4722092	1.178231	0.435269	1.217643	0.1413236	1.40625	0.04366087	1.271304	0.04118797	1.293783	0.02789835	1.182272	0.4512595	1.156214	0.4720566	1.328238	0.02677833	1.266995	0.04584813	1.089637	0.5500227	1.157549	0.4904265	1.141258	0.4958489	1.173292	0.4685244	1.283955	0.04929053	1.226954	0.4303519	1.314441	0.02593973	1.355749	0.03065619	1.169074	0.4303885	1.281499	0.02623749	1.202806	0.5165195	1.309086	0.05088666	1.297142	0.0603758
632	solcap_snp_c1_14403	GOOD	no hit	0.140582	0.700054	0.1422707	0.7048793	0.4594426	0.5324688	0.4896591	0.5347729	0.4546014	0.4979435	0.1104138	0.6585253	0.3487785	0.5526289	0.4735196	0.4030386	0.2601278	0.6627061	0.1590151	0.7220572	0.1231687	0.6364831	0.2827075	0.5873969	0.3239922	0.574882	0.1398224	0.73695	0.1204924	0.7138752	0.3197253	0.6216218	0.4033548	0.5479788	0.207561	0.6148195	0.1104892	0.7019342	0.3043863	0.5443677	0.1141175	0.6895836	0.3323886	0.6365282	0.4467128	0.5321425
633	solcap_snp_c1_14404	GOOD	no hit	1.026812	0.281264	0.9163148	0.328805	1.084097	0.04609089	1.045482	0.01155886	1.06637	0.01355668	1.042934	0.007236887	0.8575675	0.4078459	0.7877744	0.3600093	1.111424	0.000383921	1.068554	0.009827494	0.9141484	0.4225672	1.007411	0.3178772	0.9187045	0.3727053	0.9330741	0.3618272	1.063711	0.01026526	0.8932784	0.3772786	1.116805	0.006549221	1.177391	0.00379878	0.9334059	0.3113185	0.8968588	0.003566718	0.953338	0.3923651	1.055844	0.01379622	1.085984	0.007375309
634	solcap_snp_c1_14419	GOOD	chr02	1.205088	0.5599357	1.192459	0.528899	1.194481	0.5014041	1.134232	0.4624835	1.399142	0.1953872	1.553078	0.1619498	1.020909	0.6793194	1.216246	0.6776645	1.135893	0.7241856	1.412572	0.1671025	1.281394	0.5675561	1.40007	0.1956529	1.396071	0.1900793	1.466862	0.1869023	1.348732	0.5134716	1.063515	0.7017958	1.298898	0.5022058	1.364548	0.4855155	1.417772	0.1489045	1.299665	0.5183823	1.074029	0.7466589	1.284794	0.5770672	1.261802	0.5580217
635	solcap_snp_c1_14423	GOOD	chr02	0.2389299	0.6245496	0.3522867	0.7620743	0.02579835	0.8684328	0.02276221	0.8788688	0.5983313	0.6291646	0.01808435	0.7392074	0.02556286	0.9370975	0.01206625	0.8256343	0.2544199	0.704057	0.01963321	0.8945001	0.3747088	0.7917274	0.3717658	0.8096544	0.3759013	0.7978913	0.02384656	0.9392593	0.3286717	0.8409856	0.3723373	0.8232074	0.01106014	0.7587194	0.0131613	0.7474103	0.2651899	0.704437	0.01269828	0.8306907	0.02655442	0.97087	0.3324772	0.8020867	0.3339367	0.7861235
636	solcap_snp_c1_1443	SEGREGATION	chr11	0.3501782	0.3513498	0.4458741	0.4440421	0.1559864	0.543636	0.02667861	0.6085305	0.2811374	0.4182866	0.2573582	0.3764627	0.2471126	0.6020371	0.2343996	0.5419421	0.2826858	0.5493824	0.2614891	0.539004	0.02050512	0.7405065	0.2284919	0.5697227	0.2570744	0.5028909	0.2725419	0.4059391	0.2408276	0.5224195	0.2726999	0.5132751	0.2301451	0.3338925	0.4104294	0.420754	0.2196356	0.5099087	0.5059846	0.317794	0.2683961	0.5285563	0.02286526	0.6630222	0.2621115	0.6368276
637	solcap_snp_c1_14442	GOOD	chr04	0.4922468	0.8234779	0.3741683	0.8134272	0.5954629	0.7001887	0.5649813	0.7204556	0.5015139	0.7666068	0.5750194	0.7065722	0.3434145	0.8299017	0.7776386	0.5357957	0.5943038	0.6924129	0.3545755	0.8159978	0.6032388	0.7154478	0.5801054	0.6898215	0.5538251	0.7178157	0.5678735	0.682146	0.3558095	0.8272474	0.08482768	0.9636989	0.5731093	0.695335	0.3960713	0.8226573	0.1139058	0.935293	0.1116976	0.9206963	0.551228	0.6990539	0.577907	0.6980544	0.7258595	0.531813
638	solcap_snp_c1_14476	GOOD	chr10	0.8633938	0.587211	0.9364215	0.5816535	0.9921253	0.5444247	0.898959	0.6331083	0.9342853	0.5743581	0.7339554	0.7231898	0.9548786	0.5647645	1.02302	0.5244453	0.75147	0.7832875	0.8861188	0.542854	1.009209	0.1344974	1.137934	0.1559213	1.108772	0.1376345	0.9448331	0.571691	1.082041	0.1447324	1.082691	0.1411638	1.067866	0.163602	0.9328158	0.5266165	0.8920422	0.552165	0.9243344	0.5767443	0.9078309	0.6062096	0.9369163	0.5829314	1.152142	0.1484176
639	solcap_snp_c1_14503	QUESTIONABLE	chr01	0.2914885	0.6593519	0.3412055	0.7239257	0.1084581	0.7696337	0.01354797	0.7566676	0.3252463	0.7521337	0.001467131	0.6930764	0.004632682	0.7956755	0.000315502	0.6766838	0	0.595714	0.3102582	0.8062888	0.2891844	0.7953993	0.3715382	0.6436807	0.004427482	0.8025238	0.00087651	0.5401024	0.3154633	0.7447878	0.3616786	0.6949759	0.2515294	0.7388543	0.1940838	0.8111683	0.00376942	0.8273266	0.000192585	0.8035254	0.3975534	0.5891255	0.3745507	0.6097709	0.005693756	0.7043023
640	solcap_snp_c1_14512	SEGREGATION	chr01	0.8821464	0.6600465	0.9205894	0.6716577	0.5353909	1.083554	0.3557519	0.9107407	0.7074111	0.8482	0.3625974	1.086982	0.7098581	0.8531823	0.6439277	0.9065902	0.4181918	1.089542	0.7070951	0.8191791	0.7372984	0.9109054	0.8881622	0.7286313	0.6956485	0.9150016	0.4360708	1.032347	0.7158836	0.8670468	0.8859768	0.6562566	0.6743604	0.8697471	0.5876982	0.909478	0.7175823	0.8928798	0.6639829	0.9418782	0.7431104	0.8921971	0.8647805	0.7229769	0.4337265	1.052111
641	solcap_snp_c1_14531	GOOD	no hit	0.9485441	0.6746736	0.8907018	0.5559325	0.8046464	0.7746094	0.6934373	0.7922651	0.6476707	0.7904596	1.143821	0.07079332	0.6760631	0.7706184	1.028736	0.5570247	0.9457804	0.6121823	1.021946	0.07047128	0.9068636	0.5832484	0.6479071	0.765503	0.6560349	0.7869089	0.6477197	0.7565829	0.640985	0.7492152	0.6608979	0.7716216	0.9571584	0.6196026	0.700181	0.8261538	0.9418102	0.5913672	0.9259961	0.5919103	0.6766408	0.7736353	0.4128451	0.9373651	0.8972677	0.6157741
642	solcap_snp_c1_14538	GOOD	chr12	0.1202434	1.271336	0.07926965	1.243441	0.1085501	1.254486	0.06205437	1.235196	0.07997903	1.244722	0.06123784	1.186546	0.06766397	1.236675	0.05438153	1.200364	0.05879244	1.2471	0.06738577	1.22566	0.06446786	1.240265	0.06232107	1.242543	0.07108492	1.233727	0.07728501	1.226282	0.06501734	1.20777	0.07015103	1.239459	0.05660583	1.204741	0.0532579	1.248432	0.06251761	1.214759	0.06256122	1.234837	0.06552885	1.244272	0.06426292	1.281844	0.05871673	1.202598
643	solcap_snp_c1_14542	GOOD	chr08	1.417753	0.8300084	1.288591	0.6315439	1.16414	0.7071898	1.327672	0.6372726	1.452159	0.1061244	1.361349	0.709435	1.478737	0.09344786	1.408184	0.7088396	1.40156	0.6927826	1.280866	0.6555269	1.323375	0.7268696	1.46162	0.112885	1.430224	0.09960478	1.049685	0.8625591	1.470117	0.111731	1.031566	0.8730692	1.38928	0.6748577	1.422672	0.6639014	1.291517	0.6435881	1.587521	0.08496403	1.454679	0.1178757	1.333706	0.7310107	1.283947	0.6813444
644	solcap_snp_c1_1455	GOOD	chr11	0.8369387	0.5037516	0.7610536	0.4466506	0.9494146	0.01352798	0.9366515	0.01418761	0.8658531	0.04153848	0.8682939	0.03322905	0.6888382	0.4302681	0.7381378	0.4656962	0.8605027	0.03295376	0.7275211	0.3980483	0.567398	0.5015063	0.6671615	0.4477776	0.8343511	0.05940542	0.8626706	0.03602898	0.6994717	0.4172626	0.8661904	0.03910915	0.8611701	0.02938414	0.911963	0.02257145	0.7165824	0.4550787	0.9114521	0.03074304	0.8406053	0.04234282	0.6516165	0.4339301	0.6604009	0.4312701
645	solcap_snp_c1_14569	GOOD	chr04	0.2671821	0.6005045	0.2576375	0.6915978	0.2846058	0.6387821	0.2060408	0.6421609	0.3822667	0.584764	0.009007771	0.7166139	0.02224515	0.7670502	0.01020391	0.6873239	0.1959282	0.668904	0.39708	0.4895959	0.02022875	0.7852803	0.2438251	0.6993812	0.01214613	0.7750707	0.2271796	0.6245227	0.3647353	0.5380403	0.4099843	0.552576	0.1747829	0.6474566	0.3001418	0.4543533	0.341591	0.5334098	0.3412395	0.3290442	0.2404491	0.6554568	0.02218853	0.7561238	0.02090891	0.775428
646	solcap_snp_c1_14577	GOOD	chr12	0.6442627	0.03265404	0.7807728	0.04198599	0.3579941	0.7611595	0.1841777	0.670049	0.4274169	0.6894782	0.3603373	0.6369062	0.673067	0.4677379	0.5700588	0.4273877	0.386281	0.610791	0.5865019	0.4543749	0.4157885	0.6282422	0.5919403	0.4829564	0.6176303	0.4851247	0.6068985	0.46864	0.456115	0.6540305	0.4632263	0.6423926	0.428983	0.6185485	0.5723547	0.363389	0.6019438	0.4271192	0.5770051	0.4545041	0.4844602	0.6829777	0.5981321	0.5038115	0.640014	0.4784198
647	solcap_snp_c1_1458	GOOD	chr11	0.6005329	1.030843	0.4053757	0.9141853	0.758328	0.7436409	0.7066205	0.7555211	0.7074748	0.7160432	0.8942861	0.7329359	0.375019	0.9029453	0.7698128	0.8035561	0.7139784	0.8311691	0.6043924	0.7666788	0.4360697	0.8316323	0.3916275	0.920335	0.5525824	0.8220645	0.7228259	0.7456812	0.6106983	0.8293144	0.5553436	0.8208016	0.8591982	0.720907	0.4470645	0.9632395	0.6832981	0.7751297	0.6514651	0.8239894	0.5897731	0.8636031	0.6151009	0.8357531	0.4017393	0.90149
648	solcap_snp_c1_14582	BAD	chr12	0.4658105	0.3967583	0.4449685	0.5739353	0.738098	0.4097998	0.772904	0.3460577	0.7623861	0.4674967	0.6501972	0.3782221	0.7498942	0.4433517	0.7333716	0.3441853	0.671782	0.3875638	0.4900564	0.5778723	0.5156887	0.5194518	0.8833194	0.295611	0.7599609	0.4907082	0.7075596	0.4768355	0.7178305	0.4629959	0.4587217	0.6088137	0.6270875	0.3842677	0.3748781	0.5008476	0.004156524	0.6641725	0.7162027	0.3711316	0.7315641	0.459333	0.008187817	0.7411126	0.722921	0.454273
649	solcap_snp_c1_14588	GOOD	chr01	0.9404652	0.9678796	0.8414419	0.8133261	0.5745884	1.012387	0.4728133	0.9665415	0.8715924	0.8169172	0.7419986	0.8845267	0.4483977	0.9440576	0.9166966	0.8917353	0.7389477	0.8512313	0.6849048	0.9629678	0.4384761	1.02622	0.664305	0.9167866	0.8490485	0.8339065	0.4774984	0.975971	0.8425651	0.8015274	0.6699495	0.8853229	0.4365153	1.022238	0.9245054	0.8118331	0.8496392	0.8286984	0.4621659	1.066833	0.6525263	0.9601035	0.8962277	0.8335904	0.4566492	1.01328
650	solcap_snp_c1_14613	GOOD	chr06	0.794511	0.575214	0.762873	0.5623593	0.7852386	0.7255751	0.7785184	0.7468935	0.9305165	0.5147966	0.9786108	0.5239896	0.7396604	0.7281237	0.4779457	0.9034556	0.4602335	0.8845776	0.4605376	0.7991497	0.4899311	0.8759809	0.7424737	0.7586232	0.8848078	0.5293826	0.03867302	0.959746	0.9099993	0.5274202	0.4760661	0.7619841	0.7827828	0.5728414	0.9948494	0.4920644	0.4659082	0.7721863	1.169127	0.02269449	0.9494458	0.5680454	0.4608704	0.8079304	0.4875825	0.7922987
651	solcap_snp_c1_14614	GOOD	chr06	0.9448848	0.5077227	0.9542201	0.4730313	0.8499296	0.6739799	0.6271167	0.5852421	0.9198661	0.4993894	0.9622198	0.5040274	0.7401223	0.6924625	0.4805132	0.8615583	0.5038436	0.8685927	0.7407178	0.6585221	0.4511511	0.8779009	0.7604986	0.7298908	0.9227376	0.5011461	0.465512	0.868014	0.9293883	0.4826007	0.7431326	0.7056786	1.017672	0.4890779	0.9996063	0.4654308	0.7556013	0.6698346	1.092849	0.0217695	0.933799	0.4736457	0.7841598	0.7149507	0.7329984	0.7237659
652	solcap_snp_c1_14629	GOOD	chr01	0.9924108	0.07607907	1.111785	0.09313037	1.004984	0.1248037	1.089434	0.07217098	1.106464	0.09073695	0.9125488	0.08367598	1.127618	0.08581056	0.9601961	0.07803063	0.9689454	0.08223939	1.118711	0.08305966	1.156943	0.09237341	1.105162	0.09265175	1.122343	0.09798043	1.107262	0.07674957	1.074045	0.09249751	1.115052	0.09425833	1.022541	0.07888237	1.000218	0.08882876	1.032877	0.06684432	0.9989622	0.07909265	1.136744	0.0930026	1.08788	0.08609285	1.074465	0.08837683
653	solcap_snp_c1_14633	GOOD	chr01	0.5522394	0.924901	0.4440765	0.8311396	0.09968179	1.007029	0.006198663	1.016251	0.008528654	0.9635386	0.01393435	1.035386	0.4169486	0.8414237	0.01751354	1.046911	0.01799837	1.082698	0.01616498	0.9866022	0.4051199	0.8556459	0.4159613	0.8615381	0.4097446	0.8831491	0.4031355	0.8308496	0.4076708	0.8461766	0.3922785	0.8264827	0.4691354	0.8768628	0.008157216	1.059764	0.01094	1.046594	0.4498079	0.8590596	0.4243619	0.8587793	0.3975404	0.86	0.01889677	1.002973
654	solcap_snp_c1_14641	GOOD	chr05	1.353146	0.7978191	1.36066	0.6647432	1.108211	0.8902174	1.143952	0.8845838	1.134055	0.9201698	1.092421	0.986547	1.170475	0.9152363	1.175012	0.9351883	1.593306	0.07429241	1.129251	0.8766685	1.614194	0.08583964	1.422546	0.7324151	1.379882	0.6933897	1.210599	0.9596597	1.123982	0.914345	1.28094	0.8075759	1.32732	0.7125881	1.354532	0.6872234	1.136117	0.9124455	1.084999	0.9619448	1.408314	0.7516474	1.098411	0.9623228	1.372883	0.6911565
655	solcap_snp_c1_14643	GOOD	chr05	1.258708	0.7137159	1.149438	0.6056511	0.9195902	0.7918448	0.8848879	0.7486671	0.9044431	0.8551254	0.8930333	0.8492625	0.916136	0.8746608	0.9098127	0.8317946	1.36023	0.1315033	0.861391	0.7925411	1.268296	0.09242195	1.123614	0.6292048	1.155787	0.6651969	0.8813878	0.8227534	0.9031678	0.8445149	1.032339	0.7652703	1.122439	0.6289158	1.136713	0.6185931	0.8781945	0.8177139	0.8920837	0.805086	1.114909	0.6444842	0.909729	0.9173045	1.122731	0.6448438
656	solcap_snp_c1_14644	GOOD	chr05	0.5088018	0.7413937	0.3886463	0.6974226	0.6076345	0.5777745	0.5544744	0.5125446	0.5807637	0.5401944	0.6127155	0.5441561	0.5824515	0.5175173	0.6284677	0.5456408	0.004104209	0.8391824	0.5822768	0.5308011	0.005045203	0.7378585	0.373365	0.6814247	0.3502684	0.7209676	0.5830086	0.5441024	0.5618958	0.5370303	0.5409911	0.6142052	0.3818924	0.7089204	0.3504222	0.7025657	0.6120268	0.5217851	0.5827295	0.518506	0.3612175	0.7007083	0.6037285	0.5444739	0.353851	0.7011352
657	solcap_snp_c1_14645	GOOD	chr05	0.5751447	0.8351864	0.5758469	0.7271935	0.7590351	0.6242695	0.7140197	0.5197448	0.5662318	0.7468328	0.564712	0.7670001	0.5432141	0.7565917	0.8083364	0.590117	0.7667846	0.6405123	0.5615764	0.7341658	0.8157068	0.486113	0.78998	0.6372348	0.9593315	0.4259162	0.815625	0.5837932	0.5592237	0.7650156	0.7276614	0.6646133	0.7803419	0.5940779	0.5028774	0.7528379	0.7759097	0.5408462	0.110246	0.9337204	0.7968131	0.6463358	0.5495654	0.7646081	0.5322239	0.7826909
658	solcap_snp_c1_14647	GOOD	chr01	1.190416	0.7805799	1.178221	0.8299022	1.185204	0.8108314	1.116769	0.5907646	1.256904	0.2478412	1.181857	0.7991736	0.9165756	1.023087	1.062823	1.077202	1.146783	0.778941	0.9604093	0.9836087	1.199852	0.7434216	1.263807	0.2443334	1.125347	0.8519297	1.101549	0.7597699	1.249484	0.2381117	1.173663	0.7821092	1.249702	0.8178724	1.154545	0.8081847	1.009036	1.032852	1.141018	0.8117062	1.180096	0.8444704	1.269951	0.2561727	1.038453	1.044447
659	solcap_snp_c1_14648	GOOD	chr01	0.6807165	0.9903182	0.6530567	0.9477526	0.9529762	0.8064092	0.8734215	0.7121961	0.5031819	0.9766467	0.9114079	0.8178319	0.8870753	0.7391409	1.050835	0.7919969	0.9404352	0.7866648	0.8545071	0.6934273	0.8712398	0.7903086	0.5108293	0.9934859	0.8587239	0.834699	0.8486921	0.7640257	0.5038048	1.016881	0.5659363	0.9615324	0.6893609	1.055779	0.9171881	0.7871419	0.9323629	0.7106352	0.9464554	0.8222015	0.8704625	0.8537562	0.4741814	1.038703	1.050806	0.5666931
660	solcap_snp_c1_14649	GOOD	chr01	1.186293	0.0278368	1.091182	0.02619784	1.069609	0.09839121	1.08256	0.03936626	1.023786	0.02689407	1.101456	0.02912578	1.087231	0.03005726	1.201618	0.02559338	1.104538	0.03034358	1.093026	0.03136997	1.057493	0.02005443	1.032095	0.03480385	1.073236	0.02234963	1.05346	0.02962765	0.9999565	0.03409115	1.026901	0.02832662	1.095771	0.02422212	1.151576	0.02575899	1.1109	0.02242763	1.079852	0.02103746	1.063938	0.03363895	1.053367	0.02044273	1.127823	0.03519247
661	solcap_snp_c1_14650	GOOD	chr01	0.009787783	1.132878	0.03369498	1.06381	0.07117683	1.116692	0.01027961	0.9973292	0.03018571	1.052464	0.02095177	1.082507	0.03711391	1.079455	0.01618981	1.124031	0.02262902	1.092082	0.01451847	1.097834	0.02410001	1.069631	0.01550868	1.049401	0.0233266	1.044863	0.02535687	1.058729	0.01937794	1.0416	0.01711446	1.079481	0.01848326	1.134261	0.01567478	1.091134	0.01935213	1.108472	0.01713503	1.07254	0.02318431	1.068076	0.01579091	1.081663	0.02228913	1.078546
662	solcap_snp_c1_14654	GOOD	chr01	0.7848245	0.6609769	0.6562535	0.7056882	0.8794641	0.5497515	0.8920889	0.5745406	0.5164356	0.7684538	0.9149641	0.4978515	0.9862689	0.590957	1.135102	0.5416873	0.9414915	0.5379092	0.8886513	0.5442498	0.9063668	0.5887911	0.5763235	0.7933825	0.9240708	0.6235104	0.8325221	0.5754644	0.5749983	0.7724574	0.606001	0.7230721	0.6955951	0.6940641	0.9260961	0.5457228	0.976916	0.5185583	0.9570374	0.5675884	0.8559251	0.6007066	0.5795836	0.8229176	1.060867	0.3639706
663	solcap_snp_c1_14663	GOOD	chr01	1.050165	0.000824644	1.075953	0.01617219	1.055207	0.2094538	1.002576	0.01903817	1.0217	0.008599988	1.012995	0.008518049	1.073001	0.004919868	1.042113	0	1.066811	0.007288165	1.062987	0.003965046	1.063153	0.009143686	0.9852219	0.008201835	1.020278	0	1.044022	0.001766763	1.037284	0	1.065902	0.01193041	1.038621	0.01577646	1.007627	0	1.072021	0.00180682	1.06424	0.01022989	1.052099	0	1.071858	0.005496287	1.128735	0.006617392
664	solcap_snp_c1_14664	GOOD	chr01	0.5464955	0.7812968	0.5271924	0.752566	0.7334743	0.6211577	0.8165014	0.6743808	0.4597611	0.7755111	0.7442368	0.6177844	0.5395935	0.7755404	0.7864816	0.6199799	0.7641773	0.6077759	0.7236344	0.6211874	0.7767664	0.648716	0.7222624	0.6178962	0.7137235	0.6432064	0.7362274	0.6474668	0.4494766	0.7668064	0.5292283	0.7734226	0.5578238	0.7922172	0.7152904	0.6149445	0.7804375	0.6269678	0.763159	0.642224	0.768824	0.6678852	0.4910325	0.7966714	0.9232218	0.4285228
665	solcap_snp_c1_14668	GOOD	chr09	0.9406416	1.085498	0.7285343	0.9196186	0.819697	0.8993236	0.7047751	0.9614618	1.005081	0.737348	0.814291	0.9511896	0.04193148	1.197588	0.8090541	1.014044	0.7540835	0.9975901	0.9957244	0.7308052	0.709653	0.9678371	0.7021942	0.9500039	0.03518702	1.177949	0.7015085	0.9363919	0.6631154	0.9135916	0.03494324	1.210862	0.05065607	1.315753	0.7883458	0.9946396	1.070507	0.7520875	0.05685075	1.318072	0.7239974	0.9525942	0.6954698	0.9353303	0.03216897	1.206624
666	solcap_snp_c1_14669	GOOD	chr09	0.495075	0.1875731	0.6379682	0.3256913	0.7465312	0.08023271	0.5125427	0.07477338	0.7266975	0.08549661	0.5310163	0.2388621	0.7257889	0.06490058	0.5137247	0.2457147	0.5672555	0.2612353	0.6249905	0.3225085	0.7094027	0.09173437	0.5822166	0.3236912	0.7280338	0.08228528	0.5999466	0.3260499	0.725117	0.09672216	0.5964074	0.3225839	0.577996	0.2504101	0.6756482	0.09175044	0.5573625	0.2627016	0.7104945	0.08545409	0.7568506	0.0998697	0.713071	0.09235803	0.7305285	0.08963767
667	solcap_snp_c1_14674	GOOD	chr09	1.196284	0.1176433	1.055846	0.1119496	1.042142	0.2058918	1.098882	0.07698212	1.080134	0.08672278	1.143652	0.09423371	1.117515	0.08264311	1.160897	0.09441821	1.099209	0.1020286	1.10529	0.07755546	1.107855	0.06685372	1.070552	0.07763122	1.101884	0.07858101	1.128286	0.100139	1.150257	0.08998229	1.074919	0.07296553	1.164553	0.09277921	1.218493	0.1117776	1.08778	0.100546	1.128202	0.09816409	1.075521	0.1104968	1.109724	0.09574957	1.148558	0.07223517
668	solcap_snp_c1_14676	GOOD	chr09	0.8642254	1.221645	0.7632601	1.066386	0.8590146	1.087475	0.7288902	1.004985	1.129182	0.905021	0.7403828	1.145611	0.06478556	1.453546	0.7931713	1.132025	0.8065661	1.168153	1.085606	0.8790411	0.8040169	1.122066	0.7521722	1.181226	0.05386012	1.399135	0.7668492	1.120029	0.7415761	1.123293	0.05215086	1.428946	0.08793895	1.449366	0.7369559	1.137626	1.18249	0.8853369	0.08932975	1.477322	0.775246	1.151116	0.7610273	1.117202	0.04991215	1.485535
669	solcap_snp_c1_1468	GOOD	chr11	0.6145329	0.7924235	0.5128105	0.7494973	1.010247	0.3183101	1.028482	0.08981515	0.9195778	0.4443343	0.9765891	0.4632395	0.7451972	0.5890328	0.7775553	0.5727955	0.8902497	0.4326359	0.7548828	0.5614628	0.8425948	0.4647276	0.7438407	0.6163226	0.9074371	0.4586112	0.9077241	0.4402994	0.7364645	0.6099427	0.898298	0.4378219	0.9860449	0.4363409	0.7097379	0.5978944	0.7497921	0.5782105	0.7888392	0.5993407	0.9282954	0.4804515	0.8941911	0.4098353	0.7380682	0.6202438
670	solcap_snp_c1_14683	GOOD	chr11	0.8109726	0.7754499	0.749665	0.7825077	0.2088963	1.096665	0.07816327	1.211121	0.08025593	1.172085	0.08672982	1.07198	0.7434267	0.8448318	0.4922632	0.9222999	0.09588323	1.144202	0.7198207	0.8150201	0.4556952	1.026546	0.4843029	1.034876	0.07223581	1.136227	0.4916525	0.9886464	0.4607781	1.007981	0.4734719	1.028273	0.4794305	0.9348068	0.4493529	0.9421105	0.7345462	0.7689305	0.5058601	0.9635495	0.4839626	1.025176	0.4774231	1.047797	0.7108203	0.8460443
671	solcap_snp_c1_14684	GOOD	chr05	1.053401	0	1.005848	0.006276415	0.7954179	0.4779548	0.799531	0.4716337	0.7494716	0.4517122	0.9643443	0	0.9767597	0.008478465	0.7974077	0.4790417	0.8178399	0.4756823	0.9189106	0.01161192	0.9539866	0.007828211	0.9273772	0.007180325	0.7558653	0.4724747	0.9501535	0.004930109	0.8832943	0.008715193	0.8376735	0.4007569	0.797741	0.463778	0.9633956	0	0.9715234	0.00257814	0.9821373	0.001706551	0.9586702	0.003575855	0.9714059	0.004750322	0.7807383	0.4568382
672	solcap_snp_c1_1470	GOOD	chr11	0.7329968	1.024634	0.6376314	0.9256537	1.025131	0.5836558	1.06797	0.3910524	1.083487	0.5625444	1.125236	0.5471867	0.6462106	0.9620551	0.9621719	0.7816679	0.9508687	0.6892502	0.846335	0.7519002	0.7038217	0.8447033	0.6323414	0.9667971	0.9127023	0.7843325	0.9107345	0.7389405	0.8653874	0.7641823	0.8438118	0.732202	1.157992	0.5387019	0.6268141	0.9021674	0.9113781	0.7302886	0.9590878	0.7456809	0.9251387	0.7851703	0.9052443	0.7947919	0.6135994	0.9377688
673	solcap_snp_c1_14700	GOOD	chr05	0.8839194	0.4561337	0.8093722	0.4516357	0.9334557	0.136328	1.037027	0.06895543	0.9217831	0.03931553	0.9698294	0.06694729	0.7832819	0.4879993	0.8249024	0.4770919	0.9791738	0.06705581	0.8909733	0.04761598	0.7756482	0.551335	0.791186	0.4903282	0.8070434	0.4825122	0.842257	0.4584076	0.9488867	0.06444307	0.8660752	0.4428445	0.9535535	0.06061427	0.9425693	0.06426857	0.8312689	0.4404848	0.9285766	0.06187919	0.8255013	0.4850542	0.9865519	0.05419382	0.9461384	0.05055591
674	solcap_snp_c1_14724	BAD	chr04	0.5969113	1.125195	0.5293193	1.038963	0.1429108	1.33997	0.04494484	1.330135	0.03240862	1.343456	0.4783718	1.195531	0.5023439	1.152444	0.03673352	1.327651	0.5158947	1.115965	0.4954755	1.122824	0.4848692	1.155439	0.4871242	1.139121	0.03081889	1.296098	0.4873828	1.168557	0.03132909	1.359926	0.01989038	1.363186	0.04806122	1.391745	0.4999023	1.178775	0.4399595	1.109	0.03855949	1.262547	0.5099871	1.165367	0.5162613	1.17968	0.02237188	1.271988
675	solcap_snp_c1_1473	GOOD	chr11	0.7904847	0.01631378	0.7590213	0.0215199	0.8730447	0.006997955	0.6656328	0.01671297	0.7543787	0.01573626	0.8581012	0.02014414	0.7665831	0.02095239	0.8284482	0.01856957	0.8125502	0.01482205	0.7525172	0.01659445	0.5965443	0.01305881	0.7713831	0.02140147	0.7201989	0.01225478	0.7825861	0.02174081	0.7213035	0.02333256	0.754344	0.01204027	0.8857596	0.01958325	0.9552178	0.02170317	0.8133764	0.02155567	0.8080992	0.01864969	0.7662957	0.02183124	0.774618	0.01538044	0.7914223	0.0151448
676	solcap_snp_c1_14735	QUESTIONABLE	chr07	0.3193496	0.2718689	0.3412412	0.2843909	0.391368	0.3258751	0.2164769	0.2575674	0.3916576	0.1431083	0.3009786	0.3062968	0.3422835	0.2899927	0.3006197	0.3151154	0.2479047	0.3995821	0.3279032	0.2827402	0.3004069	0.155123	0.3610759	0.2898997	0.3248674	0.3228144	0.3510926	0.3263148	0.3880801	0.1558628	0.2541284	0.4059277	0.3348053	0.3166587	0.3755648	0.1498786	0.336539	0.1638413	0.3726769	0.1122864	0.2472498	0.4339497	0.347084	0.2928759	0.3468714	0.3019459
677	solcap_snp_c1_14759	GOOD	chr12	0.7655283	0.5674267	0.8100183	0.6164557	0.1515679	1.053286	0.03823426	0.9330422	0.556129	0.8005139	0.5235021	0.9264455	0.4705361	0.8999071	0.6038309	0.7846549	0.5075679	0.8584009	0.5722064	0.8603359	0.503545	0.8263136	0.4846872	0.8851735	0.5549414	0.8591508	0.6842187	0.7903276	0.649635	0.7805904	0.6386961	0.7687001	0.3659084	0.9405856	0.6910975	0.7939892	0.5487034	0.7526156	0.4611116	0.8695794	0.5267348	0.867941	0.3932437	0.9889405	0.585793	0.8973272
678	solcap_snp_c1_14763	GOOD	chr08	0.8576635	0.8556459	0.7756063	0.7041091	0.5102733	0.9105386	0.4816269	0.8670444	0.004067999	1.095221	0.7679828	0.6972777	0.5210231	0.9002526	0.762805	0.8100466	0.8216971	0.8082863	0.5163085	0.9007162	0.8198717	0.8271178	0.5142849	0.9478245	0.760744	0.7367823	0.9984689	0.5077153	0.498306	0.8863369	0.9708313	0.4905874	0.7612685	0.8016579	0.7763452	0.7110035	0.8280531	0.7285706	0.5036663	0.9123713	0.81486	0.7521324	0.5165621	0.9249848	0.7694248	0.7063152
679	solcap_snp_c1_14767	GOOD	chr12	1.048518	0.9413294	0.9989714	0.759062	0.2597314	1.294928	0.09520431	1.346571	0.777482	0.9679233	0.5535324	1.161228	0.5544948	1.122434	0.5619264	1.190433	0.5868396	1.182934	0.7566535	0.9662083	0.7988628	1.011389	0.5415515	1.14312	0.7791266	0.9973666	0.7883218	0.9841173	0.7582109	0.9684955	0.7677772	0.9775635	0.5750187	1.194149	0.8291038	1.027705	0.7857202	0.9511858	0.5457038	1.158415	0.812196	1.027626	0.5243137	1.15268	0.7761443	1.008567
680	solcap_snp_c1_14770	GOOD	no hit	0.8179359	0.4016736	0.9359324	0.4597536	0.7100407	0.6752681	0.5440261	0.5910671	0.4686318	0.8299894	0.7029324	0.6104749	0.9071781	0.5642477	0.8150269	0.4367265	0.6983073	0.6009059	1.017446	0.1982573	0.8375006	0.476422	0.7140584	0.7335224	0.8897635	0.5228924	0.7343271	0.6488605	0.7207877	0.6461316	0.4803214	0.8428672	0.8852443	0.4528719	0.6562138	0.7660618	0.6433787	0.654022	0.8409551	0.4414808	0.7185303	0.7400903	0.9235996	0.5093604	0.7137372	0.7425373
681	solcap_snp_c1_14778	GOOD	no hit	0.7560071	0.01643931	0.7739683	0.02457958	0.7099966	0.3681348	0.6016508	0.3454854	0.8286831	0.03683901	0.7780233	0.02527543	0.7722733	0.02942928	0.8675896	0.02497499	0.5715349	0.4469074	0.738212	0.0264715	0.5922822	0.439519	0.8565615	0.03229729	0.8018661	0.0424343	0.8318528	0.03034362	0.776055	0.02786863	0.8134944	0.04051331	0.8200224	0.02580444	0.7286519	0.3851362	0.6813308	0.3759936	0.8737227	0.02764446	0.7321561	0.02718929	0.8053557	0.03160347	0.5893578	0.4591751
682	solcap_snp_c1_14783	GOOD	chr09	0.4110507	0.6635081	0.4593667	0.7386912	0.1781238	0.8126783	0.1234097	0.8858454	0.5025603	0.5431848	0.2073381	0.804208	0.2807809	0.7033732	0.01103133	0.9706116	0.1507336	0.8797051	0.4028912	0.7184832	0.5411542	0.526233	0.4141443	0.6652302	0.3156148	0.7272318	0.1640667	0.8655779	0.2725461	0.7388282	0.1429874	0.8840342	0.122643	0.8290058	0.1054975	0.8466668	0.3818434	0.7708076	0.2795675	0.6869246	0.5364975	0.5222971	0.4918071	0.4554469	0.1587512	0.8381486
683	solcap_snp_c1_14797	BAD	chr05	0.7553937	0.8252912	0.7123134	0.8078548	0.7019615	0.7875546	0.7645002	0.8983812	0.6889732	0.8017899	0.6235694	0.7868934	0.6664335	0.8152047	0.6057988	0.7764401	0.8256633	0.703101	0.5333542	0.8695768	0.8172722	0.7064971	0.7969559	0.7317204	0.5381539	0.8944217	0.5484274	0.9196616	0.6530947	0.7970775	0.644262	0.8814476	0.749656	0.7042909	0.6407542	0.7788296	0.6721129	0.7875018	0.6531565	0.7860084	0.7057091	0.8314997	0.6442556	0.8279839	0.7964912	0.7476349
684	solcap_snp_c1_14800	GOOD	chr05	0.6759714	1.023548	0.605913	0.9033905	0.8112238	0.8076144	0.8354855	0.7021193	0.8448332	0.7331154	0.525474	0.9511122	0.8525237	0.7162887	0.8634767	0.7723885	0.05330153	1.137268	0.8775142	0.6868945	0.03375538	1.049477	0.5811085	0.8823814	0.7948759	0.7746162	0.8296144	0.7318302	0.8392492	0.7373726	0.7626489	0.7740059	0.556756	0.917013	0.5641447	0.9199815	0.8638947	0.7390569	0.8807838	0.7338454	0.5634511	0.9559533	0.8069187	0.7693807	0.5339807	0.8896135
685	solcap_snp_c1_14801	GOOD	chr05	0.8646482	0.3367174	0.7539252	0.3394952	0.6982644	0.4938447	0.4709959	0.4392582	0.5893025	0.5588824	0.7528771	0.3088628	0.5982146	0.5532855	0.6247454	0.5052668	0.8672192	0.007998234	0.5810246	0.5477784	0.7456926	0.00831027	0.7201703	0.364296	0.5795437	0.5724561	0.5516923	0.5606573	0.5557905	0.5693641	0.6778281	0.4968546	0.7617547	0.3083755	0.7315771	0.3033964	0.5934617	0.4891123	0.5943875	0.5117258	0.7344569	0.4024559	0.5493703	0.5425761	0.7195508	0.3613286
686	solcap_snp_c1_14802	GOOD	chr05	0.4128703	0.9927661	0.4059806	0.9922443	0.00280758	1.054815	0	1.067854	0.3653623	0.9810524	0	1.026913	0	1.074514	0	1.050749	0.3780336	0.9625168	0.3560244	0.9581264	0.4753718	0.917117	0.3936408	0.962175	0	1.02334	0	1.061225	0	1.059499	0.3470751	1.050523	0.3618742	1.027143	0.306622	1.04237	0	1.111393	0.3560436	0.9467553	0	1.030786	0	1.11814	0.3956423	1.010406
687	solcap_snp_c1_1481	GOOD	chr07	0.5832235	0.9602414	0.5970312	0.9063285	0.034546	1.250551	0.01377342	1.199894	0.01478544	1.152615	0.5840394	0.9705918	0.6099179	0.9154689	0.02050059	1.220151	0.6340051	0.9129255	0.02683892	1.146405	0.004410059	1.108383	0.6129998	0.9259272	0.01821798	1.151439	0.5852883	0.9096198	0.02109694	1.139068	0.5535874	0.9280517	0.02554417	1.225557	0.01661205	1.172834	0.02044537	1.2071	0.01999603	1.168481	0.5968701	0.9433245	0.6006406	0.9408466	0.589385	0.9440044
688	solcap_snp_c1_14813	GOOD	chr03	0.866103	0.6343008	0.8819675	0.602787	0.6413668	0.826501	0.6369302	0.8988593	0.5688095	0.7986051	0.5537862	0.8324379	0.5893968	0.8051408	0.8337664	0.6726092	0.04272684	1.024462	0.8608285	0.5763066	0.9001436	0.614226	0.6031384	0.8136916	0.8768715	0.6509038	0.5746478	0.7952923	0.6007532	0.8116773	0.8573644	0.5917957	0.8197541	0.6759133	0.807021	0.699252	0.8635026	0.629645	0.8301442	0.6665995	0.6508957	0.7741224	0.5999461	0.8159723	0.8510233	0.6732736
689	solcap_snp_c1_14823	GOOD	chr02	0.2241506	0.1250712	0.4045256	0.2954247	0.3208392	0.3887591	0.1114751	0.2986229	0.3918332	0.2921942	0.2283407	0.1840527	0.2276366	0.494076	0.07608395	0.4137046	0.164463	0.3808763	0.5146586	0.01305059	0.3220854	0.2815364	0.4306667	0.2747619	0.4428392	0.2836495	0.3814301	0.2787837	0.3880418	0.4406176	0.1802431	0.6175129	0.1920234	0.3396137	0.163155	0.3155581	0.3076332	0.2215753	0.262248	0.2429484	0.1587795	0.5882185	0.3465081	0.3009985	0.2427083	0.4565703
690	solcap_snp_c1_14836	GOOD	chr05	0.03808898	1.160368	0.04295533	1.105245	0.2829274	1.023983	0.2555995	0.8722636	0.5259002	0.7688326	0.2428074	1.089233	0.05454988	1.070432	0.280416	1.038065	0.3311308	0.9363903	0.04983084	1.039037	0.07775795	1.092172	0.06026594	1.117606	0.351034	0.9949012	0.05260165	1.045045	0.05573537	1.064135	0.04557007	1.111348	0.2409581	1.026824	0.03357976	1.119545	0.3282166	0.9219776	0.04545108	1.095641	0.05615464	1.059649	0.07499359	1.149449	0.3087986	1.074848
691	solcap_snp_c1_14839	GOOD	chr05	0.8151922	1.062659	0.6815209	0.9853584	0.8178229	0.8519493	0.9210052	0.9229336	0.8763802	0.8058047	0.721148	1.020254	0.9076728	0.7988465	1.016904	0.848531	0.09190809	1.284915	0.8745372	0.7894899	0.04196464	1.208882	0.6216141	1.002416	0.865652	0.8538551	0.8705837	0.8508348	0.8468211	0.8211374	0.7971891	0.8903059	0.6994737	0.9999117	0.7346759	1.02452	0.6686151	1.056061	1.014548	0.7858819	0.6070529	1.013556	0.9278269	0.8663741	0.6125726	1.02974
692	solcap_snp_c1_14840	GOOD	chr05	1.154598	0.9753066	0.969089	0.7715294	1.336268	0.1165342	1.423409	0.0354807	1.306991	0.02889155	1.13077	0.7985078	0.8535264	0.8035411	1.334496	0.5767113	1.297336	0.5476579	1.377249	0.04348004	1.024439	0.6485016	1.136614	0.583095	1.107871	0.5854477	1.114421	0.5921657	1.074895	0.5675712	1.15476	0.5314069	1.334051	0.583206	1.302727	0.5490257	1.268328	0.533695	1.221126	0.5912566	0.9599513	0.8320823	1.14326	0.5944643	1.137145	0.591145
693	solcap_snp_c1_14841	GOOD	chr05	0.03808235	1.168892	0.01219501	1.106037	0.06709763	1.121372	0.02073558	1.187863	0.004882939	1.10599	0.02024191	1.122582	0.004042637	1.020671	0.018661	1.101559	0.02597343	1.192499	0.01332469	1.108446	0.00162568	1.164197	0.01290567	1.136473	0.009418046	1.065097	0.01918747	1.07304	0.0108161	1.107217	0.01320624	1.14313	0.02427032	1.115457	0.02216625	1.135877	0.0220923	1.143418	0.01914947	1.106048	0.009532101	1.127033	0.00547957	1.120814	0.0122023	1.065435
694	solcap_snp_c1_14869	GOOD	chr12	0.3708692	0.3575351	0.4607063	0.4591756	0.609165	0.3491717	0.5563374	0.2473446	0.5849399	0.3011334	0.3780519	0.4842145	0.435614	0.440608	0.5340157	0.2894422	0.3917949	0.4640742	0.7379478	0.008306561	0.5791131	0.2828064	0.4651133	0.485209	0.5797561	0.321035	0.4523171	0.4541504	0.4445043	0.4465341	0.4366404	0.4505506	0.2164141	0.575966	0.6674468	0.001376551	0.3807395	0.4327144	0.5357202	0.3104077	0.4498967	0.481197	0.5874181	0.3210298	0.4547139	0.4717667
695	solcap_snp_c1_14870	GOOD	chr12	0.6615153	0.7257001	0.6847105	0.6103491	0.8256113	0.492199	0.8728033	0.3917047	0.8387754	0.4245094	0.607435	0.6597877	0.6731728	0.628951	0.8383988	0.4610882	0.683443	0.6842128	1.003121	0.0352615	0.8623123	0.4551107	0.6872072	0.6389402	0.8236939	0.4447809	0.652155	0.6225612	0.6739692	0.6254234	0.6629387	0.594762	0.400657	0.7998122	1.023575	0.01271927	0.6599026	0.6223551	0.8772102	0.485124	0.6710883	0.617394	0.8210626	0.4447206	0.6723987	0.6281648
696	solcap_snp_c1_14880	GOOD	chr06	0.6202958	0.9974096	0.568857	0.8976526	0.552003	0.9902416	0.5599519	0.8525581	0.8484774	0.746106	0.8719035	0.7554262	0.5456121	0.9122471	0.5775642	0.9432938	0.0149548	1.16936	0.5347937	0.9175712	0.5948728	0.9619305	0.5683107	0.9341486	0.5450615	0.941939	0.01971752	1.096486	0.0148606	1.132787	0.5261144	0.9435187	0.5784573	0.9338977	0.5367451	0.9523571	0.5744441	0.9207006	0.8891137	0.7540036	0.838554	0.7680835	0.5524628	0.9561741	0.02438694	1.157357
697	solcap_snp_c1_14884	GOOD	chr08	1.043983	0.03114205	0.9228575	0.04690769	0.9889056	0.05391921	0.9553376	0.02450623	0.898183	0.03265722	0.9160438	0.025642	0.9397129	0.02778549	0.965342	0.03094076	0.900013	0.02814716	0.9217702	0.03712187	0.9262332	0.03198978	0.922253	0.03818434	0.8877764	0.02495881	0.9212734	0.03535632	0.9341456	0.03082096	0.9089491	0.03756925	0.9235184	0.03100817	0.95827	0.02854817	0.9661222	0.03584949	0.9421021	0.02809806	0.8962079	0.03330261	0.9635757	0.02962201	0.9241076	0.03111193
698	solcap_snp_c1_14900	BAD	chr01	0.918459	0.8978806	0.8285731	0.82449	0.8552059	0.8576338	0.7870617	0.8394257	0.856401	0.8608009	0.8516002	0.8635402	0.8195671	0.856674	0.8699744	0.8754697	0.8249215	0.8856117	0.8932085	0.8244792	0.9180958	0.859752	0.9013627	0.8517508	0.8803325	0.8566833	0.8342303	0.8516783	0.8420194	0.8579099	0.8579638	0.8443307	0.7840267	0.9324233	0.7957425	0.8666176	0.7932107	0.8441499	0.8440476	0.8466613	0.8586229	0.8936748	0.8887677	0.9142079	0.8524114	0.9114885
699	solcap_snp_c1_14913	GOOD	chr05	0.1452735	0.9849054	0.1904891	1.012585	0.3111233	0.9856676	0.05843387	0.9199785	0.1304157	1.045813	0.2043794	0.9302352	0.2731266	0.9597054	0.2860976	0.9449744	0.1302231	1.004502	0.09400652	1.077004	0.2381156	0.9463855	0.1006004	1.101116	0.2311382	0.9504661	0.2865434	0.9728152	0.1147554	1.053964	0.2148069	0.9943259	0.1518425	1.045673	0.1080897	1.035413	0.2458161	0.9548948	0.1833737	0.9582149	0.2493294	0.9866107	0.1449954	0.9972052	0.1325474	1.026144
700	solcap_snp_c1_14928	BAD	chr12	0.006187358	0.536202	0.04096631	0.6854784	0.1099094	0.6919769	0.01517418	0.7789455	0.06169212	0.7882481	0	0.6563156	0.05474122	0.7210898	0.02720124	0.567484	0	0.7557004	0.08066083	0.6833055	0.005509245	0.8136667	0.000807008	0.8428084	0.1175446	0.5534019	0.04933702	0.7656044	0.05058622	0.6862043	0.005799918	0.7717755	0.000421303	0.6829891	0.05295042	0.5332333	0.03206331	0.6267146	0.03414215	0.702912	0	0.8041319	0.04994212	0.6780306	0.004931747	0.7579495
701	solcap_snp_c1_14929	GOOD	chr12	0.9864623	0.5361587	0.9142887	0.4626249	1.08893	0.01885328	1.123186	0.03513402	1.059065	0.01576845	0.8801979	0.4551706	0.9072754	0.4646616	0.8281521	0.4528477	1.031407	0.02164994	1.051226	0.02897518	0.9740608	0.4807151	1.065148	0.02164349	0.845042	0.526226	1.040857	0.02086736	0.9023565	0.4933211	0.9062928	0.4792947	0.8680723	0.4533508	1.016649	0.02344163	0.8998848	0.4680385	1.038885	0.02349956	0.9151345	0.5103432	0.965268	0.5007733	0.9050864	0.4826403
702	solcap_snp_c1_14931	GOOD	chr01	1.021411	0.4549514	0.95041	0.3784703	0.7359716	0.6195197	0.8132447	0.7058975	0.9028028	0.4082017	1.132504	0.02418481	0.5296623	0.7010561	0.9535865	0.4154064	0.9952914	0.4552724	0.8963201	0.4595334	0.9814444	0.4249811	0.9066081	0.4791276	0.7706677	0.6301466	0.8998889	0.4037127	0.8929918	0.427032	0.9242571	0.4135214	0.7707044	0.6885675	0.984623	0.3977701	0.9742969	0.4055302	0.5227793	0.8241401	0.7454066	0.6888546	0.9621311	0.4274737	0.9161666	0.4156961
703	solcap_snp_c1_14947	GOOD	chr07	0.3377057	0.877799	0.3978713	0.811903	0.4667348	0.8350112	0.3137828	0.6609134	0.5240329	0.7883185	0.2735757	0.9041523	0.460088	0.7906358	0.3915375	0.8457241	0.2804517	0.8838409	0.4992005	0.7721247	0.3917437	0.8262109	0.512738	0.8396606	0.4330383	0.8114575	0.4610402	0.8265377	0.4253474	0.8131757	0.3947543	0.8086571	0.2730561	0.8697991	0.3476545	0.8699827	0.4097717	0.8049207	0.3764632	0.8461824	0.4875129	0.8533244	0.3452415	0.8378853	0.3366428	0.8618755
704	solcap_snp_c1_1495	GOOD	chr07	0.006110416	0.9914011	0	1.082207	0.5047243	0.9331235	0.4248172	0.7181394	0.4830513	0.8531575	0.004074086	1.035637	0.4827619	0.8833078	0.00715559	1.062805	0.001567593	1.008767	0	1.079084	0	1.017541	0.4751304	0.8689945	0	1.076661	0.4579902	0.8752486	0.4715154	0.880123	0	1.103072	0.5483634	0.8526658	0.5097256	0.878336	0.002982528	1.010088	0.004844372	1.069441	0.4991696	0.8818886	0.4714646	0.9147214	0	1.066705
705	solcap_snp_c1_14951	GOOD	chr11	0.7896315	0.4123946	0.7177942	0.3850581	0.521472	0.6470205	0.3908502	0.7564809	0.3667439	0.6768726	0.232815	0.6872337	0.6955156	0.3383231	0.5224413	0.5794749	0.5451369	0.5458353	0.5613894	0.5111484	0.560163	0.3591131	0.7247538	0.3930969	0.5495281	0.5577799	0.5309175	0.5188774	0.5169774	0.5280713	0.5174092	0.5302864	0.3513229	0.7176659	0.6977945	0.3767069	0.5383872	0.5447478	0.5316274	0.566481	0.5920493	0.5586812	0.5441726	0.5394947	0.7165012	0.3778047
706	solcap_snp_c1_14954	GOOD	chr05	0.7115694	0.6854865	0.6601884	0.6534292	0.7586797	0.6819123	0.6185023	0.5663933	0.4387825	0.7818948	0.7620398	0.7364869	0.6784174	0.6837937	0.7765452	0.648988	0.8620101	0.5889463	0.4359669	0.7882999	0.828513	0.3679099	0.6495692	0.7143509	0.7759293	0.5650612	0.6236125	0.6711701	0.4128227	0.7889996	0.7300114	0.6161274	0.7385589	0.7199998	0.7314805	0.6918455	0.7189256	0.6108466	0.4175528	0.7972627	0.7773069	0.5803473	0.6509188	0.7147657	0.6433741	0.7286676
707	solcap_snp_c1_14956	GOOD	chr01	0.8338585	0.9557092	0.7013489	0.8713387	0.9413144	0.6987318	0.9991291	0.7003027	0.5882544	0.8666415	0.9967667	0.6920664	0.6938983	0.8727491	1.072465	0.6750621	0.998251	0.6896252	0.9161693	0.6265551	0.9816535	0.7176106	0.9003379	0.6920959	0.9253908	0.6980897	0.9319748	0.6912457	0.6159526	0.8540067	0.621151	0.8250803	0.7609106	0.8823724	1.027509	0.6871516	1.003333	0.6751242	0.9750636	0.6687737	0.9337867	0.7159594	0.6130667	0.9022994	1.140259	0.4944454
708	solcap_snp_c1_14959	GOOD	chr08	0.891861	0.07568168	0.8889217	0.09933411	0.9073122	0.1088853	0.9084676	0.08829448	0.8711023	0.09263803	0.7790654	0.07260366	0.9042268	0.09751454	0.8084633	0.0598111	0.8708812	0.07349099	0.8789086	0.08218451	0.9041309	0.09014726	0.844119	0.08921935	0.8552364	0.1003211	0.8749967	0.07476372	0.8859701	0.1045527	0.8524868	0.07569057	0.8722976	0.07346573	0.8622462	0.07421529	0.8260235	0.0633421	0.867664	0.07427479	0.8493596	0.09643929	0.8843942	0.07955188	0.887704	0.08068645
709	solcap_snp_c1_14969	GOOD	chr09	1.016774	0.6259831	0.9397675	0.5566519	1.163124	0.1822198	1.170434	0.1336981	0.9345843	0.5567394	0.9242275	0.5730172	1.130944	0.1170338	1.119797	0.177331	1.142693	0.1729017	0.9468878	0.5434828	0.9622312	0.5768709	0.9183318	0.564249	1.096378	0.1338206	1.10152	0.1237423	1.106266	0.1293228	1.125202	0.1241218	1.088627	0.1701417	1.112009	0.1462319	0.9532967	0.5814192	1.105579	0.1711307	0.9180976	0.5878243	0.9435989	0.5808268	1.115947	0.1182479
710	solcap_snp_c1_14973	GOOD	chr03	0.5838473	0.7835816	0.6605653	0.821779	1.020166	0.5363942	1.142507	0.4702122	0.6804948	0.8648643	0.5453942	0.7986732	1.007387	0.6914428	0.846578	0.6392047	0.8921793	0.6472278	1.190597	0.4897642	1.273438	0.5535986	1.021283	0.7405379	0.9896122	0.7051393	0.6794819	0.8640839	0.6737674	0.8634938	0.9868103	0.6690719	0.8344589	0.6362304	0.5300785	0.7791397	1.101555	0.443279	0.59048	0.7741083	1.0155	0.7256603	1.270937	0.5210389	0.705986	0.9154765
711	solcap_snp_c1_14975	GOOD	chr03	0.516839	0.8742384	0.4003027	0.7642282	0.8270599	0.5416961	0.8992174	0.49317	0.4074512	0.7748388	0.4094214	0.8250567	0.6379064	0.6268352	0.6971601	0.6935347	0.6791723	0.6684201	0.8040445	0.4485674	0.8468875	0.4678094	0.6500691	0.6716248	0.6323882	0.6750794	0.4029607	0.7647101	0.4112841	0.7810938	0.6319183	0.6443557	0.6463899	0.6773529	0.4010651	0.8203133	0.8594828	0.4678273	0.4408145	0.8397951	0.6497859	0.6594855	0.8362539	0.4594768	0.3860652	0.7905615
712	solcap_snp_c1_14992	GOOD	chr10	0.3507387	0.3548203	0.491532	0.50598	0.1086267	0.6638623	0.008873248	0.6650253	0.4279143	0.4683145	0.4050739	0.3845004	0.2776449	0.6308744	0.2094164	0.5929369	0.440137	0.4221774	0.01654073	0.7534584	0.2351688	0.5749078	0.284054	0.6473327	0.4667173	0.5073241	0.2684468	0.6157386	0.2759656	0.6251377	0.01253245	0.7722338	0.2258769	0.5231943	0.3829483	0.3930014	0.23456	0.5440198	0.2406824	0.5659783	0.2591142	0.5991553	0.2542987	0.5931585	0.2501663	0.5810865
713	solcap_snp_c1_15006	GOOD	chr04	0.6670514	1.136391	0.5104195	1.055396	0.01724563	1.216577	0.01159388	1.186569	0.4572399	1.071261	0.4505467	1.054848	0.4583468	1.035541	0	1.232811	0.002655009	1.224679	0.004814701	1.233649	0.5016227	1.080131	0.000838992	1.183925	0.4500756	1.076573	0.01208712	1.24455	0.009651519	1.244004	0.4607226	0.9928257	0.4305942	1.012529	0.4321269	1.069144	0.002212364	1.182736	0.5154719	0.9164034	0.01147909	1.227795	0.4743082	1.099476	0.4630431	1.065175
714	solcap_snp_c1_15012	GOOD	chr04	1.043488	0.865809	0.8740363	0.703857	1.160491	0.1972769	1.28801	0.004202316	0.9552546	0.6728225	1.178273	0.4672319	1.099638	0.4583493	0.8887016	0.8067416	1.337065	0.001936008	1.078525	0.5409369	1.137539	0.4988745	1.070584	0.5760595	1.037501	0.4894699	1.243838	0.009620976	1.042531	0.5524309	0.8192157	0.7004586	0.8840193	0.7734935	1.158288	0.421769	1.054054	0.5578228	0.693041	0.873234	1.272089	0.01542782	1.111975	0.4828829	0.827475	0.7530932
715	solcap_snp_c1_15031	GOOD	chr08	0.3217145	0.7703403	0.3484611	0.8672183	0.3393535	0.9335877	0.3675945	1.08467	0.3378551	0.8318278	0.2961332	0.9115373	0.5309212	0.822419	0.2599609	0.8914986	0.309748	0.9109064	0.06125811	0.9843045	0.0596536	1.032253	0.05044344	0.9824823	0.5589772	0.737313	0.3402073	0.8680529	0.3320749	0.8854545	0.05124086	0.9781872	0.2624254	0.8852581	0.2807414	0.8983517	0.2966276	0.8811015	0.04127632	1.060146	0.5357656	0.77025	0.334308	0.9412962	0.05684281	0.9851192
716	solcap_snp_c1_15033	GOOD	chr12	0.5816996	1.261343	0.639001	1.108474	1.270424	0.6480196	1.348842	0.4511179	0.9307923	1.018	1.150118	0.9494322	1.244455	0.7560049	1.173537	0.8167197	1.177872	0.8974543	0.9235517	0.9873101	0.986497	0.9933565	1.205499	0.8657094	0.9689502	1.002272	1.008195	0.9797711	0.9624866	0.9839028	0.974031	0.9744497	1.214839	0.7943504	0.8512957	1.083579	0.8603108	0.9759879	1.155424	0.7582399	0.9640673	1.031797	1.25065	0.9299734	1.012468	1.030839
717	solcap_snp_c1_15034	GOOD	chr12	1.013669	0.5307433	0.8294943	0.484966	0.2412758	0.9685032	0.008574175	0.9871294	0.6991992	0.6331645	0.6368431	0.806428	0.4636089	0.8126605	0.5496268	0.8460227	0.6179289	0.8020599	0.6913556	0.6310027	0.7300161	0.6899315	0.5165024	0.8411245	0.6498393	0.6973429	0.6967889	0.6736512	0.6529562	0.6622624	0.6751879	0.6471645	0.531933	0.8566684	0.8549349	0.634237	0.7215259	0.6453159	0.4975286	0.8124396	0.7008741	0.7089335	0.554507	0.8242638	0.6998582	0.7117319
718	solcap_snp_c1_1504	GOOD	chr02	0.4990877	0.5924548	0.4430522	0.6367782	0.7399986	0.5184614	0.5950066	0.5289928	0.6105869	0.5144491	0.6408873	0.5625476	0.3584223	0.6893467	0.4411411	0.6425368	0.4077359	0.6760091	0.3639065	0.6183318	0.6074815	0.5562329	0.6259869	0.5302864	0.5833825	0.5246237	0	0.7832204	0.3360519	0.7460404	0.3591832	0.6074224	0.6863966	0.5231845	0.4249405	0.6153027	0.6692948	0.5281706	0.4362895	0.6509671	0.3864793	0.7412938	0.3436644	0.6779959	0.5900893	0.4524484
719	solcap_snp_c1_15041	GOOD	greater than two hits	0.04514978	1.42471	0.0370559	1.240275	0.06129145	1.283257	0.03337388	1.253044	0.02301834	1.248163	0.04306476	1.401313	0.03540608	1.240795	0.03582652	1.326944	0.03812626	1.307201	0.0295353	1.262315	0.02296505	1.290901	0.02437565	1.210128	0.02779338	1.218621	0.02373108	1.197263	0.02640012	1.234241	0.02390279	1.209626	0.03762782	1.321983	0.02929239	1.384761	0.03254297	1.244773	0.03416327	1.320724	0.02896223	1.261132	0.02911769	1.30316	0.03123704	1.270704
720	solcap_snp_c1_15042	GOOD	chr04	0.6572376	0.06157672	0.6800319	0.07228205	0.7476901	0.4030232	0.7806904	0.3528769	0.6908266	0.3509669	0.5118223	0.3435357	0.4365359	0.4481399	0.5325149	0.3565152	0.7268756	0.1140414	0.7767835	0.09480968	0.8135094	0.1381692	0.7699275	0.1200303	0.4300555	0.477136	0.76613	0.1113953	0.8018777	0.09578598	0.7624699	0.09877874	0.6784328	0.3556594	0.66839	0.08016896	0.7280533	0.09224021	0.6157959	0.09040024	0.7645137	0.1346395	0.4234778	0.4700359	0.6234335	0.4066052
721	solcap_snp_c1_15043	GOOD	chr08	0.02606463	0.444667	0.02011135	0.6252182	0.04625525	0.5620957	0.007315976	0.4374252	0.02590234	0.6085454	0.0127529	0.4735244	0.02573563	0.5905073	0.0154972	0.4799178	0.01804095	0.50593	0.002042778	0.5964471	0.01180931	0.5143511	0.01064552	0.6007051	0.02001894	0.5973755	0.0143944	0.6117554	0.02486023	0.5972058	0.01972623	0.6072328	0.02019517	0.5331596	0.0175456	0.5197916	0.01629699	0.5012918	0.0114661	0.5446939	0.02301758	0.5618808	0.02023244	0.5630496	0.02108061	0.6159847
722	solcap_snp_c1_15044	GOOD	chr08	0.5399575	0.9761135	0.4837474	0.9135219	0.7668083	0.6881436	0.6885946	0.6948023	0.7296922	0.7428257	0.4327672	0.8976529	0.7386558	0.7328803	0.7177508	0.7188444	0.9149864	0.5012246	0.4749201	0.9089749	0.949136	0.5538379	0.7302859	0.7663608	0.70955	0.7710189	0.7254056	0.7654647	0.7081239	0.7337692	0.4585969	0.9597904	0.7016314	0.7069388	0.4325817	0.8877465	0.4574754	0.8867722	0.4564786	0.8850076	0.4728616	0.9855018	0.7252166	0.7323323	0.4530332	0.9488387
723	solcap_snp_c1_15045	GOOD	chr08	0.9549595	0.4928601	0.8581947	0.5549543	0.8377413	0.5564426	0.8206565	0.4727977	0.8598543	0.5128019	0.7717016	0.4317372	0.8100914	0.5367668	0.6936139	0.6640453	0.6935185	0.6761864	0.9223879	0	0.7819611	0.7536574	0.844836	0.5292121	0.6942201	0.746121	0.7386878	0.7281962	0.8451607	0.5247136	0.8742585	0.5228081	0.7144207	0.6888295	0.9101894	0	0.9187579	0	0.9467922	0.000969044	0.8695849	0.5518852	0.7284841	0.7340705	0.8812284	0.5081043
724	solcap_snp_c1_15046	GOOD	chr08	1.055201	0.5563387	1.016819	0.5313673	0.9945619	0.5258939	0.9133953	0.480706	1.013274	0.547711	0.8991358	0.4822834	1.026913	0.5626526	0.73652	0.7561516	0.7529241	0.7635415	1.170004	0.05792278	0.8109677	0.851189	0.998064	0.5727467	0.8188931	0.8005832	0.7866939	0.7820228	1.01311	0.5668301	0.9981077	0.5436245	0.7015881	0.7735543	1.159564	0.03814355	1.208766	0.04226232	1.123296	0.0361698	1.024693	0.6011913	0.7523971	0.8113024	0.969581	0.5669096
725	solcap_snp_c1_15048	GOOD	chr08	0.8639112	0.5007888	0.8937498	0.4879748	0.7145445	0.6619746	0.6949834	0.71992	0.7049454	0.6507571	0.8879381	0.4748611	0.7440385	0.6886644	0.7277709	0.696941	0.4580027	0.8288368	0.8735567	0.4651082	0.4655685	0.8519979	0.7079611	0.7075416	0.7070593	0.6972747	0.7549753	0.6747643	0.6832325	0.6680687	0.8753684	0.4561377	0.7021144	0.6962087	0.9443969	0.4709238	0.8737097	0.4673744	0.9046298	0.4694404	0.8803652	0.4970603	0.737425	0.7023868	0.8663113	0.4788513
726	solcap_snp_c1_15061	GOOD	chr06	0.5950105	1.157112	0.4677814	1.002762	0.5089525	1.019054	0.4408839	1.0587	0.3901982	1.047585	0.02397648	1.246449	0.4326701	1.034034	0.4907473	0.9310155	0.4513265	1.00184	0.4360031	0.9893324	0.03467991	1.182111	0.4299052	0.9909604	0.4092151	1.053413	0.02905574	1.123137	0.6467488	0.8722153	0.02680763	1.164936	0.4457284	1.038318	0.3881439	1.129954	0.4947094	0.9415613	0.4190521	1.086958	0.6775741	0.9169096	0.4370886	1.036417	0.02409308	1.136147
727	solcap_snp_c1_15062	GOOD	chr06	0.2418749	0.9569923	0.249338	1.029475	0.2774586	0.9721224	0.2067825	0.9752505	0.21903	1.080151	0.0736496	1.034795	0.2303116	1.027943	0.1875332	0.9221556	0.2132962	0.9785691	0.2288049	1.032889	0.03473682	1.110915	0.2577652	0.9684859	0.2419779	1.051419	0.04282941	1.095556	0.3742662	0.9360701	0.03995314	1.101804	0.1739269	0.9018237	0.1601269	1.004068	0.2166901	0.9537855	0.2183947	1.013827	0.3896903	0.9373524	0.2188098	1.067049	0.04071389	1.102947
728	solcap_snp_c1_15063	GOOD	chr06	0.8498194	0.3017454	0.7441317	0.3838372	0.8652711	0.2232798	0.8247594	0.175713	0.8470317	0.3743474	0.8611164	0.3781253	0.8701827	0.2287483	0.8221227	0	0.8881881	0	0.7775958	0.2624529	0.7746145	0.2309028	0.8514013	0.261381	0.8138493	0.3968438	0.6903424	0.2755653	0.8863941	0.2287308	0.6615095	0.4295513	0.7411143	0.3404627	0.8155774	0.2571831	0.733646	0.2324145	0.8846123	0.3886935	0.9071315	0.264396	0.7814248	0.2877253	0.6668586	0.374746
729	solcap_snp_c1_15081	GOOD	no hit	0.4331088	0.8500492	0.3715248	0.7942688	0.06219035	0.9380304	0	0.9847263	0	0.9747419	0	0.9343492	0.3463743	0.7909428	0	0.9578121	0	0.9285669	0.3201114	0.7609333	0	0.9813312	0.004145076	0.9748938	0	0.9437241	0.3397693	0.7644911	0	0.9350941	0.3209589	0.7849687	0.3038887	0.7982533	0.2799485	0.7982289	0.318328	0.8028519	0	0.9476897	0	0.9591933	0	0.9191405	0.3194589	0.8136781
730	solcap_snp_c1_15085	GOOD	chr04	0.6873373	0.6169875	0.772745	0.6286183	0.1715146	0.931111	0.05593115	1.100464	0.5020503	0.8890645	0.4779362	0.8589674	0.8310269	0.691569	0.4969716	0.838509	0.4867192	0.8199143	0.5769562	0.8676184	0.5539907	0.8440915	0.5637039	0.853712	0.8021675	0.7007512	0.5565194	0.8496024	0.06463107	1.058438	0.5543369	0.8325793	0.05119426	1.063908	0.4638755	0.8101569	0.5084594	0.8443124	0.5247043	0.722952	0.5840743	0.8818865	0.7906156	0.6800461	0.5625096	0.8821257
731	solcap_snp_c1_15098	GOOD	chr11	0.8378801	0.3280673	0.8447373	0.2736768	0.9353773	0.2782844	0.6890578	0.2282855	0.8729494	0.3283752	0.9645634	0.303523	0.848677	0.2839759	0.9753381	0.2700907	0.8913901	0.3058895	0.8829243	0.2592005	0.6941859	0.3131734	0.8595667	0.2715142	0.8281509	0.3120404	0.8501351	0.3067371	0.8902665	0.3062304	0.7241091	0.3100594	0.9799726	0.3162733	1.024692	0.2787176	0.93431	0.2550372	0.8531173	0.3286945	0.7383384	0.3582657	0.7493221	0.3384275	0.8682619	0.3239785
732	solcap_snp_c1_151	GOOD	chr03	0.6268511	1.086773	0.5228949	0.9419911	0.9978354	0.5852111	0.9439463	0.466757	0.7531035	0.7640449	0.5085599	1.013978	1.000036	0.535937	0.490452	1.002577	0.7906319	0.813312	0.9507107	0.5279959	0.5095793	0.9713125	0.7466217	0.8041563	0.7416238	0.7972512	0.9374344	0.5663686	0.7699773	0.7956768	0.7494968	0.7604508	0.4685169	0.987842	0.7885308	0.8225251	0.785803	0.7925956	0.7797876	0.8067598	0.7726418	0.8138915	0.4539343	0.9302339	0.4643856	0.9558304
733	solcap_snp_c1_15106	GOOD	no hit	1.059834	0.116656	1.039787	0.1317484	0.9820372	0.4146966	0.9006602	0.4302965	1.063743	0.1177097	0.9257602	0.4492298	0.9097266	0.4290235	1.063014	0.1146051	1.079144	0.1148605	0.8806826	0.4139688	0.9476129	0.4513828	1.034988	0.1364432	1.06265	0.1378848	1.067192	0.117561	1.011174	0.1387536	0.8835111	0.4461635	0.9668909	0.4348159	1.095442	0.1356975	0.9424564	0.4210384	1.010505	0.1250399	1.022158	0.1380546	0.9288913	0.4781887	1.088536	0.1267754
734	solcap_snp_c1_1511	GOOD	no hit	0.0290173	0.850004	0.04126655	0.7826625	0.01856064	0.8349758	0.003821325	0.8571256	0.02244446	0.8142175	0.06093582	0.8029183	0.01962454	0.808155	0.005527191	0.8151349	0.06172113	0.7465398	0.05171794	0.7051326	0.04625286	0.8311169	0.04943943	0.7597722	0.0133461	0.7860902	0.01444865	0.7118372	0.02116189	0.804874	0.04067016	0.7631176	0.00939773	0.8222295	0.006303567	0.7632754	0.04860774	0.7431917	0.01159547	0.8625193	0.04349859	0.7919692	0.06326894	0.8284149	0.05623684	0.8107541
735	solcap_snp_c1_1512	GOOD	chr09	0.7154006	0.6226807	0.7160084	0.6174044	0.5643231	0.7549571	0.4726795	0.8361198	0.6802616	0.6400889	0.04184707	0.954097	0.9089223	0.4368319	0.5182959	0.772114	0.7742073	0.6183525	0.4573258	0.8163142	0.7107493	0.6670046	0.4607926	0.7875559	0.8892994	0.4742468	0.4665724	0.7915357	0.8753885	0.4619556	0.7224845	0.6417406	0.7210134	0.5865634	0.7493768	0.5759304	0.5081941	0.8019465	0.9416418	0.4231062	0.7175381	0.6953145	0.7025393	0.6737949	0.7411416	0.6640875
736	solcap_snp_c1_15123	GOOD	chr01	0.4710611	0.9105727	0.4939518	0.9250111	0.4541697	0.9175301	0.4078821	0.8179006	0.7743665	0.7744692	0.03093856	0.9968835	0.7735157	0.7624775	0.3955497	0.8655362	0.4153236	0.8773925	0.4931338	0.9340751	0.5001289	1.026024	0.05256936	1.135114	0.7399697	0.7859181	0.4947827	0.9197646	0.7280207	0.7615387	0.4749125	0.9497166	0.371049	0.823939	0.360383	0.836194	0.4462151	0.8969017	0.4037366	0.8904223	0.9403127	0.5809465	0.4530005	0.9875888	0.4582896	0.9316489
737	solcap_snp_c1_15140	BAD	chr12	0.9452577	0.4865547	0.8698093	0.5491344	0.8716852	0.6264191	0.8079196	0.4934815	0.9647008	0.6629459	0.9544448	0.6135731	0.9612802	0.6250644	0.904991	0.5962179	0.9312769	0.6023641	0.9186336	0.6097831	0.885646	0.6558228	0.9238804	0.6812868	0.9162559	0.6584425	0.9156035	0.680169	0.9377624	0.6010149	0.8995407	0.615049	0.9129328	0.5942933	0.8968979	0.5854131	0.8857832	0.5931694	0.9057707	0.5890558	0.909337	0.6516174	0.9191908	0.6466114	0.9079713	0.7095839
738	solcap_snp_c1_15145	QUESTIONABLE	chr10	0.7128472	0.4472398	0.7088113	0.6165217	0.6379726	0.6654744	0.4628958	0.5430955	0.616775	0.7782107	0.5734134	0.566284	0.4918031	0.7621331	0.8215668	0.4660617	0.6827694	0.5836681	0.6424849	0.6652052	0.8438102	0.550915	0.6096986	0.795394	0.3338223	0.8999997	0.3917605	0.7985465	0.6197582	0.7793813	0.5358723	0.7439111	0.6872618	0.5647664	0.6843446	0.5376656	0.7465144	0.5301039	0.7439846	0.5569618	0.5940093	0.735893	0.6610514	0.7286613	0.8431414	0.6313838
739	solcap_snp_c1_15175	GOOD	chr02	0.9290115	0.3718492	0.9919112	0.4169431	1.130141	0.09734863	0.9191073	0.05599656	0.8185806	0.6984543	1.077538	0.09197917	1.200798	0.1038561	1.095304	0.09239257	0.9471415	0.3762316	1.194141	0.09051127	0.991765	0.4315927	0.984826	0.4481251	1.021904	0.4872915	1.169515	0.10464	1.109414	0.4262681	1.045248	0.4509837	1.094847	0.08361957	1.115261	0.08729921	0.9339628	0.3774402	1.118564	0.08463188	1.158845	0.1069519	0.9830166	0.4410061	0.9988232	0.4561484
740	solcap_snp_c1_15178	GOOD	chr02	0.7678589	0.2829698	0.6780493	0.3005692	0.7515965	0.3075016	0.6716545	0.2800426	0.7891577	0.006184626	0.8140947	0.002072813	0.5329638	0.4542545	0.5456535	0.4658486	0.5394487	0.4398386	0.7569541	0.01102646	0.6693325	0.2940407	0.8172597	0.001698905	0.7824939	0.002731073	0.7776034	0.01178005	0.7232757	0.2642498	0.5553675	0.4499716	0.674948	0.3012778	0.662707	0.2651713	0.8094979	0	0.6687298	0.296138	0.5611367	0.4847921	0.6848225	0.3096389	0.6514998	0.2889996
741	solcap_snp_c1_15189	GOOD	chr05	1.079955	0.3941945	0.9660125	0.3175574	1.123722	0.04260758	1.118712	0.03229255	0.9622257	0.3374895	1.133294	0.03983231	1.090627	0.05087667	1.166932	0.04046782	1.040365	0.3404917	0.9204761	0.3319761	1.080307	0.05437709	0.9919915	0.3560987	1.044836	0.04216997	1.039904	0.05109072	0.9298776	0.3568685	1.088996	0.05129879	1.067212	0.3361194	1.022818	0.3493487	1.103784	0.04545689	1.118579	0.04032182	1.048115	0.0525085	1.140251	0.04839862	1.006069	0.3492505
742	solcap_snp_c1_15191	GOOD	chr05	0.9547253	1.257843	0.8946155	1.075386	0.2474333	1.379587	0.110737	1.554887	0.1125094	1.484787	0.8538678	1.213655	0.8339099	1.102894	0.1638291	1.515553	0.8961686	1.160789	0.09943447	1.458724	1.015431	1.085327	0.1079526	1.446365	0.1081783	1.534433	0.1002409	1.482627	0.1013393	1.423799	0.8064173	1.149714	0.9000297	1.208871	0.8162637	1.13767	0.1381379	1.454263	0.8641048	1.13183	0.9225962	1.156026	0.8932101	1.184744	0.9092362	1.199424
743	solcap_snp_c1_15192	GOOD	chr05	0.9286152	0.6279157	0.8706971	0.6092885	0.8699427	0.6426485	0.8608389	0.5254113	0.8305808	0.6338533	1.178831	0.4723672	0.5716746	0.7714224	0.5990795	0.7751499	0.9325108	0.6051999	1.222517	0.1432762	0.6901587	0.7125727	0.8371952	0.6541795	0.8273045	0.6509687	1.047535	0.4615196	1.180431	0.1307474	0.7935082	0.7003815	0.5482293	0.8040875	0.8669879	0.6343074	1.065474	0.4292277	0.8777109	0.6241055	0.8611543	0.6608441	0.8525664	0.6541762	0.5723947	0.8535992
744	solcap_snp_c1_15204	GOOD	chr03	1.019539	0.004530683	1.069734	0	1.039982	0.1316894	0.986579	0.01211722	1.06221	0	1.067318	0.004456603	1.08835	0	1.065044	0.00220396	1.072215	0	0.9917955	0	1.089519	0	1.01543	0.000868101	1.047736	0	1.044747	0	1.084896	0	1.04891	0	1.06829	0.000876975	1.056805	0.001444365	1.023474	0	1.003485	0	1.068681	0	1.104844	0	1.106911	0.002472037
745	solcap_snp_c1_15213	GOOD	chr02	0.8879356	0.700579	0.9197679	0.6639676	0.6475421	0.9122235	0.5253821	0.7942811	0.8650884	0.7543693	0.553001	0.8900702	0.6512787	0.8465259	0.1839735	1.044702	0.6260551	0.8052282	0.9025762	0.6911508	0.9429827	0.7392616	0.9388751	0.7432363	0.9006701	0.7460889	0.6193256	0.8973343	0.8274243	0.8411809	0.6807194	0.8677427	0.859565	0.7232578	0.5349337	0.8859574	1.054773	0.5557184	0.8573951	0.7028868	0.6779311	0.8786542	0.6702774	0.8601543	0.6417431	0.8868552
746	solcap_snp_c1_15218	GOOD	chr10	0.9925669	0.5424932	0.9510038	0.4745001	0.9245116	0.4772344	1.035817	0.4482821	0.920105	0.4840235	0.9387493	0.4918356	1.133217	0.01599935	0.880277	0.6256418	1.116846	0.01546062	0.9817509	0.4568193	1.008904	0.5122893	0.7446731	0.7086174	0.9404721	0.5267803	0.9328743	0.4810691	0.7498038	0.7058377	0.7511429	0.6896625	0.7484487	0.7250231	1.138174	0.008958008	0.765669	0.7106569	0.9523016	0.488886	0.7663708	0.7542433	0.7743915	0.700713	0.7392198	0.7085333
747	solcap_snp_c1_15219	GOOD	chr10	0.8376317	0.782142	0.6845863	0.7175041	0.290001	0.9614975	0.03017361	1.07485	0.6488349	0.6792443	0.7026875	0.7107629	0.4341235	0.7859263	0.4168854	0.9335566	0.6925631	0.654879	0.04138805	0.9989066	0.4149025	0.8272983	0.3908111	0.8260866	0.6171808	0.7088717	0.4096352	0.8503963	0.3964467	0.8268915	0.02987536	1.00361	0.443648	0.9061324	0.7444651	0.6617721	0.4155591	0.8568978	0.461657	0.8508459	0.3880658	0.835206	0.0400495	0.9795504	0.3695947	0.8374221
748	solcap_snp_c1_15225	GOOD	chr10	0.5282772	0.8899552	0.4643664	0.8715955	0.8965609	0.5238616	0.9409907	0.4271955	0.4493006	0.9135735	0.399406	0.8661192	0.9606161	0.4876398	0.6561381	0.8282034	0.7154901	0.7373281	0.9200358	0.4867505	0.7591829	0.7420899	0.4410966	0.9109126	0.4313864	0.9246482	0.7281678	0.7413414	0.4539353	0.9115393	0.7147977	0.7210107	0.3938086	0.8540509	0.6593564	0.6917276	0.4507648	0.8762549	0.7420033	0.7144952	0.4702332	0.9311276	0.7043998	0.7306834	0.4329315	0.9051136
749	solcap_snp_c1_15233	GOOD	chr06	0.5601273	0.2433196	0.669476	0.3255383	0.8481061	0.000919446	0.6081746	0.01065929	0.6370643	0.3352691	0.6173563	0.2693264	0.7946225	0.01301945	0.7293732	0.01707137	0.6986538	0.01562582	0.750623	0.0181806	0.6769461	0.05021781	0.737783	0.01653748	0.6456837	0.3475332	0.7538409	0.01591588	0.7586214	0.05015756	0.6241041	0.3114321	0.7643759	0.01957994	0.6222739	0.264389	0.5904738	0.2678489	0.6440643	0.3034908	0.641259	0.3360844	0.7561607	0.01621708	0.7885532	0.01258961
750	solcap_snp_c1_15235	GOOD	chr08	0.5309554	0.6971014	0.4255845	0.7947943	0.5985042	0.6954405	0.5257737	0.7282856	0.6076512	0.6894293	0.4692265	0.6662788	0.6283047	0.6869509	0.2572375	0.8139492	0.7661391	0.486909	0.6175393	0.6824252	0.7582416	0.5144312	0.6312656	0.6923017	0.6030284	0.6942276	0.7674733	0.5334223	0.5806567	0.6453601	0.2971303	0.8569789	0.4822537	0.6967009	0.2632702	0.8029025	0.5420877	0.64445	0.6064992	0.6530589	0.584987	0.6893435	0.5761011	0.6905383	0.6350636	0.7134054
751	solcap_snp_c1_15237	GOOD	chr04	0.8725721	0.6226516	0.9362245	0.5875201	1.186475	0.05830377	1.274801	0.007189639	0.9862554	0.346355	0.9908313	0.5523373	1.128437	0.3313003	1.243491	0.001536272	1.093639	0.3868374	1.098902	0.308685	0.969042	0.6065305	1.058225	0.3927814	1.009504	0.376235	0.9731545	0.428105	1.029384	0.3690451	1.037923	0.3525373	1.106893	0.3503613	1.05577	0.3386917	1.190132	0	1.045	0.4274147	1.032761	0.3834427	1.026649	0.3399792	1.199669	0.3585082
752	solcap_snp_c1_15241	GOOD	no hit	1.176252	0.0739731	1.19034	0.03858104	0.9985913	0.5077984	1.080079	0.5118033	0.9970245	0.4608981	0.9963704	0.4328118	1.203445	0.04578914	1.225752	0.06567349	1.037945	0.4480414	1.177634	0.03732246	1.103908	0.5021966	1.03003	0.4861253	0.9834959	0.4859874	1.019673	0.4513532	0.9942608	0.4587651	1.22332	0.0445159	1.220238	0.06922954	1.041214	0.4246894	1.240815	0.07555701	1.036322	0.4593562	1.048858	0.4994605	1.072228	0.4901439	1.054119	0.4766701
753	solcap_snp_c1_15249	GOOD	chr05	0.8873183	0.6949048	0.9148079	0.7398118	1.030887	0.7410474	1.03624	0.6100259	1.014265	0.765641	0.6375889	0.8886395	1.216821	0.5268822	1.223119	0.4801259	0.8672275	0.7507652	0.09259458	1.201087	1.056035	0.6211366	1.042317	0.79316	0.9210289	0.798547	0.7091745	0.963948	0.1381476	1.183673	1.079208	0.7396491	1.191757	0.49823	1.035914	0.657489	0.6461478	0.8797748	1.036116	0.6610048	0.9804199	0.8229386	1.076259	0.7675444	1.256953	0.5799225
754	solcap_snp_c1_15259	GOOD	no hit	0.6216828	0.706793	0.5116566	0.6529399	0.6769573	0.5198671	0.6143852	0.4651465	0.5546702	0.5147415	0.004979218	0.8789228	0.6294478	0.5110283	0.2995763	0.7920746	0.5336599	0.6498547	0.3702275	0.620819	0.5972655	0.5181764	0.6363292	0.5476093	0.7253959	0.4158098	0.3368069	0.6757754	0.6119954	0.516831	0.5025353	0.6096868	0.5178555	0.6514921	0.2872984	0.7144584	0.3720475	0.6627143	0.7762584	0.3896773	0.5718551	0.5333955	0.7405763	0.3470773	0.6175754	0.5605012
755	solcap_snp_c1_15260	GOOD	chr08	1.392755	0.5741399	1.34014	0.5098948	1.067983	0.7703246	1.130313	0.6327677	1.114135	0.7725878	1.396374	0.5605752	1.133714	0.7351065	1.202915	0.7395791	1.176984	0.7312326	1.115615	0.7280451	1.188304	0.7707404	0.7918038	0.9356123	1.288144	0.5607427	1.292234	0.5284446	1.293442	0.5448409	1.103032	0.7699452	0.8384137	0.902758	0.8391168	0.9667456	1.347703	0.5043425	1.233515	0.7492491	1.109445	0.769976	1.391731	0.6052796	1.132771	0.8063545
756	solcap_snp_c1_15292	GOOD	chr05	0.3319818	0.5728276	0.3406492	0.683388	0.08966973	0.8075792	0.0374972	0.8945975	0.03224558	0.869128	0.03570331	0.7654088	0.3335754	0.6828197	0.309937	0.605607	0.03899968	0.7762815	0.0456773	0.8685143	0.4269764	0.664214	0.3339855	0.7268536	0.3683616	0.7126736	0.3462851	0.7306551	0.03878293	0.8775771	0.0313608	0.9633105	0.2789689	0.6517166	0.02636105	0.7788054	0.315488	0.6884286	0.02160521	0.8247931	0.3626804	0.7775679	0.01936584	0.8102633	0.05853273	0.8113056
757	solcap_snp_c1_15298	GOOD	chr05	0.6417695	0.9482766	0.6316734	0.8935176	0.1259992	1.098973	0.0438136	1.125559	0.04501238	1.087532	0.5560773	0.8775747	0.6486704	0.898901	0.05159678	1.148084	0.5965415	0.886245	0.6078092	0.8766286	0.6684597	0.7824392	0.6395609	0.8923995	0.04600647	1.140655	0.04272287	1.13448	0.04884791	1.156097	0.5601806	1.00171	0.5956993	0.8990137	0.5938023	0.8506274	0.05073506	1.125555	0.5843278	0.881503	0.6280044	0.9373611	0.637727	0.8942428	0.5962167	0.8970801
758	solcap_snp_c1_15312	BAD	chr09	0.8335998	0.7531468	0.9705122	0.6714054	0.8948778	0.6949754	0.9371108	0.7171275	0.8467448	0.7265791	0.8739617	0.7261276	0.9874889	0.70497	0.9259916	0.6737012	0.9328141	0.7265519	0.9646544	0.724089	1.028355	0.6949733	0.9317695	0.7916395	0.9606457	0.609699	0.9817148	0.6743681	0.9433519	0.7113832	0.9438949	0.677	0.9146721	0.7404568	0.8796794	0.6485161	0.926771	0.6402667	0.9154116	0.7511289	0.9179074	0.7613401	0.9148396	0.7403826	0.9859607	0.5827703
759	solcap_snp_c1_15314	GOOD	chr05	0.3146002	0.2238761	0.4222153	0.4013018	0.4156018	0.5364903	0.3370813	0.5398706	0.3521396	0.5512314	0.4064894	0.3001335	0.1863568	0.5968668	0.1567956	0.5219361	0.3455972	0.5268863	0.590707	0.038503	0.2157613	0.4195135	0.3756272	0.4240237	0.3418563	0.4043589	0.473932	0.0849415	0.5767839	0.02942512	0.3423051	0.5605961	0.1890472	0.6685049	0.2868948	0.4532049	0.4751309	0.06678046	0.3073088	0.5054005	0.3672201	0.4165727	0.3280555	0.5642567	0.2398793	0.7031948
760	solcap_snp_c1_15323	GOOD	chr01	0.9163049	0.2163375	0.8766282	0.3075109	0.7639976	0.5207604	0.8657581	0.5232106	0.8004207	0.5145763	0.7545112	0.513537	0.9019433	0.4162273	0.8455707	0.4092307	0.8175032	0.5388421	0.8296636	0.3664269	0.7656456	0.5727031	0.9220064	0.3345295	0.6670814	0.5873795	0.7663699	0.5297866	0.9635023	0.1559147	0.889759	0.2580322	0.9643298	0.2889073	0.7458967	0.4318918	0.8538287	0.39871	0.7999358	0.5139642	0.7610971	0.5630413	0.9721372	0.4587623	0.7836158	0.5644514
761	solcap_snp_c1_15330	GOOD	no hit	1.145935	0.744886	1.049153	0.6324908	1.272668	0.1135452	1.308392	0.007386112	1.078687	0.6401775	1.089344	0.6883207	1.265451	0.4618061	1.34908	0.4639127	1.237486	0.5206096	1.324252	0.002393855	1.056703	0.6991932	1.244489	0.4743094	1.198352	0.4915874	1.264165	0.4572828	1.16805	0.5844041	1.206516	0.4590169	1.232749	0.4966126	1.299483	0.4574262	1.225263	0.4621632	1.169551	0.4721404	1.072221	0.6870162	1.101991	0.71875	1.178929	0.470956
762	solcap_snp_c1_15331	GOOD	no hit	0.9323208	0.9388912	0.878841	0.8077531	1.073649	0.6593269	1.221447	0.5317078	1.029096	0.722445	1.093329	0.78995	0.9974419	0.7303776	1.091978	0.7267844	1.021459	0.7606643	0.9434348	0.7620337	1.076974	0.7616335	1.057797	0.7293954	1.20219	0.5271964	1.059119	0.7359059	1.010417	0.8043942	1.085045	0.7152162	1.065957	0.7334704	0.8743135	0.901667	1.047741	0.7383658	0.9112391	0.9138709	0.8108705	0.9400328	1.068335	0.7627063	1.012177	0.7966756
763	solcap_snp_c1_15333	GOOD	chr03	0.05522713	0.9826996	0.03633393	0.9596425	0.1582332	0.9149157	0.04313745	0.9584293	0.03521556	0.9737825	0.03611942	1.001595	0.03987797	0.9908937	0.03501453	0.9947581	0.03665198	0.9665728	0.04148616	0.8899884	0.03504892	0.9392107	0.04375043	0.9745877	0.04388948	0.9222286	0.04015407	0.9315837	0.0399021	0.9487653	0.03689713	0.9335959	0.03132274	0.9749812	0.0282892	0.960514	0.03363862	0.973703	0.03650619	0.9536291	0.04403165	0.9789184	0.03889629	0.9533309	0.04224777	0.9871413
764	solcap_snp_c1_15340	GOOD	chr01	0.7957246	0.8077443	0.6562219	0.7387236	0.3631256	1.057394	0.1757251	0.9847277	0.6535968	0.8077285	0.5187711	1.014093	0.2618641	1.023527	0.7177834	0.8195402	0.5126894	0.9887602	0.4832986	0.8707044	0.2794921	1.046047	0.4810605	0.9516712	0.4989522	0.95678	0.2890836	1.013458	0.6261031	0.8211848	0.457836	0.8937758	0.2818246	1.083781	0.7476682	0.8251576	0.6891169	0.775506	0.3081808	1.025618	0.4916972	0.9403554	0.6436524	0.882533	0.2682015	1.030218
765	solcap_snp_c1_15342	GOOD	chr03	0.2399358	0.8580136	0.2491557	0.8406576	0.5608639	0.6605512	0.511756	0.6220565	0.235401	0.8710796	0.2064679	0.8761083	0.404451	0.7738185	0.2106655	0.8609591	0.3851357	0.7932601	0.5562149	0.6612175	0.5664138	0.7183332	0.5483869	0.7039198	0.2351669	0.8464566	0.2553656	0.8655115	0.2411282	0.8663396	0.4074907	0.7841985	0.3642553	0.8098966	0.2181224	0.89028	0.5265872	0.6631226	0.2068563	0.857505	0.4060728	0.8223696	0.5601162	0.7636192	0.2563595	0.9666199
766	solcap_snp_c1_15343	GOOD	chr03	0.2256834	0.7169743	0.2725513	0.7872863	0.6479171	0.5969111	0.4980673	0.4845016	0.2477551	0.7808558	0.2370935	0.8580633	0.4575576	0.6742579	0.2190148	0.7723452	0.4128211	0.6244754	0.603349	0.5046633	0.5459632	0.5021362	0.5922294	0.5264257	0.2563536	0.8128641	0.2392327	0.8087862	0.257738	0.8385898	0.4332707	0.684766	0.4319603	0.6470628	0.2263517	0.7907065	0.5444492	0.4906156	0.2273097	0.7801104	0.4414842	0.6640446	0.6324494	0.4683987	0.2752481	0.8601208
767	solcap_snp_c1_1535	GOOD	no hit	0.2170797	0.5810021	0.2599392	0.7318397	0.486217	0.5496712	0.3217926	0.5205826	0.003613851	0.8637717	0.3670875	0.5413149	0.4104552	0.5785613	0.3538859	0.5305752	0.4742358	0.3555935	0.237115	0.7287708	0.1830765	0.6822266	0.3755239	0.5637069	0.3936166	0.5851934	0.4002735	0.559101	0.233835	0.7145796	0.4096374	0.5872434	0.2209344	0.7192075	0.008636256	0.8409352	0.1894936	0.6729168	0.2100953	0.7064751	0.3965673	0.6021521	0.3972544	0.5793687	0.3730156	0.5617682
768	solcap_snp_c1_15351	GOOD	no hit	0.9412572	0.7572197	0.9320415	0.6361424	1.071506	0.3758475	1.067157	0.3138985	0.9142273	0.6472924	0.8402683	0.676301	1.116211	0.3610169	0.9949496	0.3463241	1.04666	0.3758456	0.9232758	0.6415996	1.018893	0.6863356	1.001786	0.6399202	1.170712	0.4113599	1.030605	0.4099452	1.04266	0.3837869	1.091049	0.3707434	0.9999009	0.332573	0.9970415	0.3653823	0.9049284	0.6549277	1.051782	0.3480777	0.995667	0.6681224	0.9858543	0.6834434	1.143585	0.3883604
769	solcap_snp_c1_15353	GOOD	no hit	1.204386	0.8683225	1.183121	0.816582	0.8844619	1.23219	0.8412426	1.109354	0.8885469	1.003984	0.8622079	1.248868	0.9909243	0.9586996	1.211777	1.009041	1.197807	0.7235945	1.024586	0.7649405	0.07041637	1.293208	0.8129952	1.208975	0.8255834	1.20743	1.049006	1.05145	1.012675	1.009836	1.046733	1.075783	1.051526	1.105017	1.098646	1.207594	1.086241	0.8181594	0.8673145	1.213932	0.06691196	1.295482	0.05540282	1.260889	0.8694366	1.259889
770	solcap_snp_c1_15357	BAD	no hit	1.032706	1.008364	0.9502183	0.7650826	0.87094	0.8561671	0.859548	0.8981782	0.8328795	0.9203002	1.010476	0.8015053	0.8775471	0.9193844	0.8906431	0.9242394	0.7892494	1.0243	0.5604017	1.109966	1.022531	0.7778697	0.7887114	0.9733566	1.058573	0.8161358	1.016872	0.7574164	0.8035271	0.9498844	1.122625	0.6366983	0.7828159	1.0742	0.9826289	0.9035897	1.063952	0.7448786	1.003898	0.9209478	1.01555	0.8040225	0.870093	0.9164963	1.223421	0.5042542
771	solcap_snp_c1_1536	GOOD	no hit	0.6480165	0.810731	0.6084566	0.8637237	0.5754269	0.8931578	0.5384447	0.7759151	0.9247099	0.6935888	0.009975872	1.008287	0.6076611	0.8895526	0.006785555	1.02543	0.6045468	0.8558503	0.01121692	1.154678	0.6982824	0.9141543	0.9857125	0.7335905	0.6372675	0.914309	0.6235518	0.9058437	0.9321232	0.7057495	0.01552358	1.178754	0.8500805	0.6627031	0.8442662	0.6616307	0.01482462	1.079578	0.009342466	1.084228	0.9664773	0.781648	0.5847195	0.9056152	0.6301035	0.871878
772	solcap_snp_c1_15371	GOOD	chr06	1.175057	0.6714489	1.108971	0.4782127	0.9445761	0.7743347	0.8929878	0.7454052	0.5937148	0.8870122	0.6283097	0.9592463	1.061098	0.5154359	1.19338	0.5757267	0.9395056	0.7427343	1.259911	0.01973024	0.8852501	0.75962	1.088334	0.5566455	0.9375127	0.7632341	1.113691	0.5501302	0.577729	0.918412	0.8111957	0.6871607	1.440556	0.02961517	1.191127	0.5225655	1.249314	0.02242742	0.6623583	0.9541897	0.8647793	0.7399119	1.123771	0.5523164	1.045389	0.5150965
773	solcap_snp_c1_15374	GOOD	chr06	1.077751	0.6090375	1.052801	0.5065016	1.334044	0.08264074	1.17703	0.0517658	1.397527	0.4950687	1.240104	0.6497708	1.555084	0.08783651	1.316407	0.04958229	1.505122	0.08500461	1.383866	0.05207227	1.193308	0.5819795	1.488388	0.08436342	1.393695	0.5222784	1.378709	0.05028507	1.421401	0.4747096	1.385856	0.4898748	1.292421	0.05183113	1.152299	0.495406	1.286414	0.04992828	1.321926	0.4566142	1.4254	0.5354497	1.45846	0.06422292	1.423164	0.07040972
774	solcap_snp_c1_1539	GOOD	chr02	0.9529306	0.8057553	0.8738657	0.7366647	0.1901895	1.136667	0.1029745	1.27419	0.5754772	0.8696774	0.8677148	0.6485186	0.8518633	0.7355171	0.5855379	0.8904206	0.6745585	0.8585535	0.5826983	0.8648955	0.8535793	0.7245014	0.5593721	0.8729383	0.5903889	0.8973332	0.5694311	0.8665416	0.7570248	0.7906238	0.563983	0.8724232	0.56378	0.8972167	0.5857574	0.8858211	0.6397486	0.863112	0.6183952	0.8271333	0.8314447	0.7159351	0.8234727	0.7673095	0.5829183	0.867231
775	solcap_snp_c1_15402	GOOD	chr02	0.3135476	0.4629036	0.3094085	0.6505017	0.5499377	0.4267791	0.5238623	0.4604139	0.3451574	0.5712159	0.2908415	0.4812749	0.5037455	0.4534512	0.3507847	0.4921301	0.2638328	0.5403679	0.5658848	0.01664732	0.1123411	0.8175586	0.482951	0.4792664	0.3620956	0.7013062	0.5111834	0.4182786	0.4351428	0.7236398	0.4523397	0.6587302	0.4763251	0.3466067	0.512848	0.2979235	0.509234	0.3269762	0.3235541	0.5311636	0.2785411	0.779209	0.1184601	0.8010272	0.4950009	0.4054484
776	solcap_snp_c1_15404	GOOD	chr02	0.5620629	0.9291275	0.4597014	0.9114874	0.1710549	1.102377	0.0938976	1.093337	0.1213825	1.06027	0.1277631	1.075402	0.43344	0.9396065	0.4891417	0.9364104	0.4878043	0.9285879	0.4139579	0.9550277	0.1112834	1.081639	0.110193	1.064507	0.1122847	1.076229	0.4184581	0.9455413	0.1104785	1.095898	0.4310084	0.9426289	0.1109537	1.080394	0.4780682	0.9507298	0.1020443	1.073823	0.1337848	1.042566	0.1079256	1.082048	0.102099	1.096533	0.429956	0.9746202
777	solcap_snp_c1_15416	GOOD	chr08	0.6700829	0.7713876	0.6025264	0.6949633	0.822139	0.4535753	0.813716	0.495794	0.9209943	0.03767525	0.6015132	0.7102527	0.7718819	0.4870276	0.5523353	0.7170084	0.6262029	0.6889192	0.8063981	0.465207	0.6303337	0.7413133	0.7426721	0.4983885	0.5414479	0.7112659	0.3355567	0.8626255	0.8019339	0.4895621	0.3908868	0.8178213	0.5262266	0.6948802	0.6094139	0.6782411	0.6301487	0.6856154	0.8793967	0.512359	0.5545055	0.7110788	0.7410009	0.4877521	0.5922343	0.7085969
778	solcap_snp_c1_15425	GOOD	chr01	0.7604536	1.132672	0.6583248	0.9088092	0.7321097	0.9368063	0.7252468	0.9257617	0.8293702	0.8294463	0.4942433	1.080474	0.6279804	0.9511825	0.6033829	0.9950063	0.6634535	1.027547	0.6814042	0.9176756	0.520606	1.051711	0.8458721	0.8683468	0.6415142	0.9826511	0.510686	1.013471	0.6512524	0.9582697	0.4903368	1.007459	0.6635618	0.9822062	0.5650166	1.012584	0.6361196	0.9828668	0.6695939	0.9484431	0.84905	0.8836296	0.6498559	0.9818856	0.4903321	1.017585
779	solcap_snp_c1_15451	GOOD	chr08	0.02193553	0.9317635	0.006219883	0.9370475	0.3804214	0.7875379	0.2645229	0.8063055	0.2905196	0.7864187	0.01696084	0.9276081	0.02642054	0.862421	0.2795651	0.7887493	0.01695408	0.9166185	0.2923769	0.7577333	0.01676783	0.9061216	0.2939284	0.7337753	0.02033566	0.9034145	0.009476337	0.9250871	0.02275162	0.8958941	0.2896872	0.7653694	0.2857248	0.7677535	0.2720223	0.7682886	0.01274107	0.8910741	0.2612198	0.7692533	0.300891	0.7944838	0.2895657	0.7470631	0.2869717	0.8062662
780	solcap_snp_c1_15452	GOOD	chr01	0.7100501	0.08466739	1.003948	0.1120031	0.9626914	0.1220171	1.002811	0.088617	1.015349	0.1033203	0.8556157	0.1062835	1.065673	0.1192845	0.8537154	0.1147695	0.8824925	0.1064861	1.03642	0.1148752	1.06594	0.1132238	1.034869	0.114558	1.021629	0.1161403	1.009072	0.1057951	0.975266	0.1326949	1.079882	0.128537	0.9236461	0.1207335	0.8046288	0.0794537	0.9506371	0.1147285	0.9573564	0.1291142	1.07666	0.1238728	1.011854	0.1142957	1.017184	0.1072821
781	solcap_snp_c1_15456	GOOD	chr04	0.7466511	0.7651055	0.6770324	0.6947058	0.9729933	0.4245931	0.9473178	0.34861	0.9418194	0.3382364	1.00693	0.3744654	0.9482271	0.3646248	0.8619136	0.5747089	0.5875431	0.8083859	0.7230166	0.6629429	0.832019	0.6038566	0.7441797	0.6839816	0.7669755	0.587286	0.5506303	0.8115	0.879711	0.4066336	0.9944992	0.0282743	1.062483	0.03471078	0.9293927	0.5293077	0.9119083	0.3950091	1.005214	0.0201301	0.5501986	0.8346457	0.8533669	0.6293839	0.8192951	0.5985093
782	solcap_snp_c1_15462	GOOD	chr07	0.8975766	0.514195	0.8093076	0.4683459	0.7962764	0.5387347	0.7696991	0.4890543	0.7727582	0.484596	0.8341092	0.4901607	0.7696599	0.4756228	1.02646	0.02644427	1.002591	0.02215913	0.5790772	0.7046425	0.9382834	0.02676025	0.7686183	0.4792409	0.8987795	0.04078168	0.7721292	0.4654586	0.7695183	0.4821529	0.7483321	0.4904814	1.000133	0.02528795	0.8536941	0.4479926	0.783295	0.4828375	0.9737491	0.02038868	0.7856711	0.5076861	0.6114609	0.6894623	0.7748437	0.4955941
783	solcap_snp_c1_15466	GOOD	chr02	0.3997766	0.9372111	0.2427651	0.784691	0.1410192	0.9854623	0.0371201	0.9583772	0.03951668	0.9882138	0.3186554	0.9248517	0.280529	0.8389574	0.3130126	0.880047	0.04527346	1.06753	0.03986283	1.028584	0.2493947	0.8360986	0.2689153	0.7845158	0.03335719	0.9872879	0.2969033	0.8856844	0.2733087	0.9027505	0.03921914	0.9527503	0.04278554	1.030066	0.0444823	1.072246	0.3268468	0.8789988	0.2984195	0.8636726	0.03030728	0.9493135	0.2691638	0.8945436	0.03227428	0.9788742
784	solcap_snp_c1_15470	GOOD	chr09	1.264323	0.1041779	1.231964	0.1285589	0.9107837	0.7034451	0.8969774	0.7404293	1.243781	0.1138021	0.7619814	0.6969294	1.26547	0.1117492	1.033354	0.5047257	1.245896	0.1114634	1.24476	0.1090398	1.119354	0.5581552	1.055222	0.5769683	1.057052	0.558079	1.04729	0.5662619	1.24072	0.1302572	1.060497	0.5497115	1.045573	0.5109144	1.037679	0.4824789	1.231011	0.1029561	1.108274	0.510168	1.075136	0.5948093	1.139924	0.6053718	0.8722726	0.7987849
785	solcap_snp_c1_15481	GOOD	chr02	0.01644575	0.8862444	0.03588835	0.818773	0.4008444	0.7920984	0.3817895	0.8069294	0.3557453	0.7067882	0.3463861	0.6962247	0.340296	0.760985	0.02093274	0.8350152	0.3923483	0.712072	0.3633428	0.699097	0.3982891	0.7422846	0.02820595	0.857147	0.02503522	0.8959244	0.3566883	0.6814584	0.02633113	0.8943526	0.3668797	0.7085563	0.0163126	0.7867202	0.01796839	0.738775	0.01045311	0.7996206	0.3375509	0.7052211	0.01692872	0.933832	0.3531826	0.7591957	0.3580551	0.6817278
786	solcap_snp_c1_15484	GOOD	chr07	0.5145243	0.9866977	0.456909	0.9178932	0.7091104	0.8261132	0.6678597	0.7957586	0.4316629	0.9512503	0.6887994	0.7498315	0.4174957	1.002747	0.6999912	0.7378682	0.4700606	0.9009537	0.9100217	0.6094286	0.714189	0.8524107	0.09660688	1.0973	0.6816425	0.8346514	0.08232813	1.103191	0.4560853	0.982907	0.697739	0.8175796	0.671955	0.765227	0.6265727	0.7378565	0.6523798	0.76845	0.6404847	0.7644001	0.4606809	0.9770783	0.08134835	1.135561	0.4067226	0.9804997
787	solcap_snp_c1_15485	GOOD	chr07	1.153799	0.4611867	0.9720895	0.3965998	1.081071	0.198364	1.120802	0.04040469	1.149399	0.05213884	1.137946	0.03940852	1.007762	0.4065171	1.189638	0.03910397	1.005777	0.4044174	1.128006	0.03443477	1.173971	0.03719826	0.9803681	0.4342977	1.130961	0.03932826	1.021824	0.4240762	1.166839	0.0404736	1.030144	0.4415792	1.185438	0.04484729	1.178177	0.03663652	1.15393	0.03809315	1.177166	0.03843869	1.014418	0.4448941	1.001869	0.4214206	0.973276	0.4286543
788	solcap_snp_c1_15488	QUESTIONABLE	chr10	0.8963256	0.3299676	0.8071048	0.3137064	0.8393756	0.4643396	0.7759258	0.4132064	0.9199572	0.01395807	0.8255682	0.2543915	0.9184253	0.3323897	0.8591915	0.4875734	0.8402464	0.2853678	0.7706647	0.5784518	0.8638533	0.5102554	0.8666577	0.3701556	0.9674129	0.01408107	0.9147481	0.3608933	0.8680634	0.3474542	0.816098	0.5127764	0.806411	0.4110172	0.8698307	0.3731321	0.8124639	0.4234087	0.8040723	0.437023	0.8400059	0.5144383	0.8701367	0.3202983	0.8260786	0.5089859
789	solcap_snp_c1_15489	BAD	chr10	0.529688	0.198762	0.5391802	0.2893116	0.7142274	0.2919067	0.598299	0.2029613	0.3114917	0.3023267	0.3866905	0.2644148	0.5541534	0.301743	0.6631288	0.2432676	0.4462034	0.2561003	0.8020082	0.3076378	0.7062159	0.2456331	0.5555131	0.3019285	0.3257531	0.3021939	0.5505493	0.3167192	0.5597202	0.2943423	0.7077302	0.3087736	0.5345958	0.2484048	0.539451	0.2687709	0.5853874	0.2242127	0.5873924	0.2584687	0.6892331	0.3074685	0.5215294	0.2984889	0.6656715	0.2986778
790	solcap_snp_c1_15495	SEGREGATION	chr04	1.002264	0.5729301	0.944403	0.5000513	0.584631	0.6228073	0.3905595	0.5180122	0.4229601	0.7365018	0.4279882	0.5442775	0.4563465	0.5589255	0.8033224	0.5478616	0.7928145	0.7561122	0.740258	0.6915887	0.7344739	0.5641205	0.7246673	0.7486389	0.7115038	0.5582421	0.7218749	0.7247496	0.7176556	0.5347989	0.7176	0.5087572	0.7777641	0.02073705	0.9576102	0.470591	0.4448886	0.7550982	0.8270644	0.5399437	0.737138	0.7950911	0.7183838	0.5346754	0.949962	0.0141278
791	solcap_snp_c1_15505	SEGREGATION	chr04	0.173599	1.111498	0.1316379	1.104878	1.060931	0.6559298	1.096088	0.4527554	1.160231	0.6427006	0.9206098	0.7996615	0.6237665	0.9663284	0.8090065	0.750931	0.624976	0.9214557	0.6896477	0.8984029	0.6291087	0.9794319	0.6834412	0.9403298	0.6250692	1.003281	0.9417667	0.818906	1.034829	0.689351	1.00534	0.6596115	0.989525	0.6601439	0.5917457	0.9690896	1.024068	0.6286252	0.822713	0.7452309	0.6233293	0.9899537	0.635617	0.9925298	0.7147182	0.9617686
792	solcap_snp_c1_1551	GOOD	chr07	0.4453723	0.3517709	0.512049	0.4829299	0.2990393	0.5931476	0.3065937	0.6069962	0.5034643	0.4827676	0.4425293	0.430254	0.3049113	0.6195548	0.4445737	0.4038651	0.002776267	0.7285956	0.6457932	0.2830743	0.5074346	0.4686293	0.00991278	0.7747018	0.2943414	0.650163	0.2976882	0.6214377	0.2871259	0.6216084	0.4884038	0.470281	0.2702386	0.5928169	0.4224702	0.4126062	0.6189747	0.262676	0.6158787	0.2577917	0.009029688	0.7670482	0.2951582	0.6176248	0.2826366	0.6475964
793	solcap_snp_c1_15513	GOOD	chr04	0.5977084	0.9740062	0.4732336	0.8503774	0.1063246	1.091555	0.03139701	1.133407	0.02050596	1.051042	0.0238816	1.138985	0.4450979	0.8499619	0.02313425	1.158787	0.02432123	1.129925	0.03079262	1.035522	0.446114	0.8830177	0.4310091	0.8685957	0.4305451	0.8963432	0.02737557	1.067298	0.02098381	1.065307	0.4535356	0.8682066	0.01813876	1.152748	0.5219005	0.9417208	0.02755656	1.108712	0.5957468	0.7967948	0.03541793	1.09589	0.4696788	0.9257563	0.4230804	0.9003811
794	solcap_snp_c1_15521	GOOD	chr01	0.3479173	0.7540632	0.3464044	0.7814057	0.01954119	0.9404371	0.0209313	0.8940852	0.01134454	0.8836349	0.3322363	0.7991198	0.008282892	0.9164554	0.3154615	0.7684413	0.3435288	0.8144551	0.01417106	0.9008464	0.01514631	0.8731903	0.004933316	0.8788761	0.3202005	0.7981688	0.01365712	0.8683468	0.011226	0.8831732	0.318352	0.765332	0.0223434	0.9486613	0.01545664	0.9409955	0.3002245	0.7367054	0.01861841	0.9033161	0.3179035	0.7697045	0.01372427	0.9109091	0.341188	0.7634638
795	solcap_snp_c1_15523	GOOD	no hit	0.8879974	0.3793138	0.9430788	0.5303479	0.9293107	0.577557	0.7799985	0.4458101	0.969902	0.5658028	0.9172336	0.5268688	0.9665587	0.563548	0.918922	0.4816168	0.9473284	0.5273163	0.9271242	0.5464693	0.9084784	0.5329254	0.9341847	0.5640364	0.9311623	0.5741787	0.9466338	0.5790874	0.9500597	0.5621781	0.9725038	0.5550793	0.9268515	0.5295187	0.9215643	0.5041185	0.8878718	0.4941382	0.9173712	0.4934042	0.954286	0.5858446	0.9687931	0.59175	0.9555869	0.5811051
796	solcap_snp_c1_15530	GOOD	chr04	0.6922945	0.7265066	0.6467854	0.6910448	0.4611298	0.8402973	0.3232255	0.7922803	0.3427097	0.8497921	0.6511468	0.7075542	0.7356052	0.5232531	0.3948202	0.8401473	0.3828232	0.852425	0.345889	0.8024396	0.5537207	0.6683534	0.3884753	0.8442908	0.5617058	0.7303486	0.3609559	0.8342549	0.364053	0.848595	0.5631776	0.6901533	0.3910522	0.845315	0.3614487	0.847141	0.5958393	0.7071828	0.3870758	0.7580779	0.3873098	0.8649121	0.6030318	0.7185438	0.3966845	0.8470103
797	solcap_snp_c1_15533	BAD	no hit	0.03849519	0.2139109	0.1188742	0.4711296	0.1577781	0.3920512	0.06783899	0.4286463	0.09146141	0.5957198	0.06996954	0.4082983	0.1610218	0.4923411	0.05828441	0.3927026	0.06283445	0.44552	0.09627593	0.5604838	0.1238348	0.4110619	0.07516129	0.5863706	0.2013388	0.5005697	0.1982202	0.3267558	0.1335576	0.5591841	0.2315334	0.3295669	0.08016133	0.398743	0.03559829	0.4896655	0.1135925	0.2608507	0.1276661	0.3271358	0.1186039	0.5500235	0.1250971	0.4638911	0.07023431	0.6048179
798	solcap_snp_c1_15534	GOOD	chr12	1.007578	0.4856589	0.9502327	0.4169118	1.067491	0.005352491	1.108902	0.007281514	1.100771	0.02665189	1.109639	0.01397781	0.9395227	0.4228116	0.9601852	0.4323381	1.088164	0.01222829	1.077388	0.01584258	0.937929	0.4683637	1.050227	0.02329904	0.85072	0.4426689	0.89927	0.4381049	0.9191614	0.4426036	0.8732539	0.4365683	0.9425421	0.4534278	1.158761	0.0162919	0.9336408	0.4432407	0.9297572	0.4319938	0.9406316	0.4693758	1.143003	0.02542013	0.9273607	0.4526743
799	solcap_snp_c1_15536	GOOD	chr05	0.4760784	0.5930123	0.604705	0.6243366	0.396508	0.7767922	0.3040519	0.7808784	0.3409334	0.8042849	0.2647672	0.7576468	0.5860187	0.6898998	0.4618514	0.6239512	0.5191941	0.605256	0.005228957	0.9749534	0.6749537	0.5254128	0.3491539	0.7918563	0.5970398	0.6955782	0.3543865	0.818678	0.005350841	0.971619	0.7336687	0.6078616	0.4827437	0.6286982	0.2270643	0.7439601	0.3196753	0.8063308	0.2814762	0.7826273	0.6149526	0.7062903	0.3368823	0.7933411	0.5769148	0.6738298
800	solcap_snp_c1_15547	GOOD	chr03	0.5334798	0.6161876	0.5090765	0.5974113	0.4475566	0.6248571	0.4623081	0.6578376	0.6405337	0.4125298	0.554107	0.3789045	0.5022131	0.6346538	0.6234265	0.3769163	0.6149449	0.3817001	0.2217236	0.7375178	0.5206724	0.6045133	0.006533045	0.8716477	0.6297747	0.4466282	0.6531762	0.4290706	0.763976	0.02729562	0.2423041	0.7482814	0.6240526	0.3883305	0.5859669	0.3461678	0.208909	0.7122738	0.6457611	0.4066447	0.4590703	0.6193894	0.5161908	0.5849811	0.6096421	0.3985393
801	solcap_snp_c1_15551	GOOD	chr05	0.4620326	0.3940663	0.333316	0.3947349	0.6104394	0.003735676	0.4785029	0.004806599	0.3082672	0.3770065	0.6659508	0.006593129	0.3214415	0.02414478	0.3363816	0.01231267	0.2816885	0.4101819	0.6167263	0.3397769	0.3130855	0.01286192	0.2670824	0.4024995	0.4662342	0.02045187	0.6540505	0.01257316	0.6134259	0.3464032	0.4744857	0.01760268	0.02536598	0.4442147	0.2260112	0.3689407	0.6552964	0.006438703	0.5377359	0.007025773	0.5195112	0.01670648	0.5042871	0.01128584	0.03685157	0.4224756
802	solcap_snp_c1_15561	BAD	chr11	0.9878915	1.052475	1.078433	0.9161217	0.6882183	1.093802	0.6061985	1.160316	0.947109	1.062624	0.8783836	1.109801	0.952023	1.046844	1.056056	0.910561	1.025719	1.039597	0.9400911	0.9814741	0.9680644	1.003598	0.8845334	1.140403	0.9065464	1.004685	0.8818448	1.090108	0.9359213	1.066948	0.863184	1.092809	0.9327844	1.083885	0.9040025	1.070452	0.9825296	1.023208	0.9457927	0.978958	0.9630254	0.9672052	1.006124	1.101727	1.000259	1.1125
803	solcap_snp_c1_15562	BAD	chr11	0.7262167	0.7280542	0.7661873	0.6793475	0.7078765	0.5357501	0.5962508	0.5403682	0.7686276	0.5941146	0.7734072	0.646355	0.7167034	0.6512095	0.7297511	0.6716982	0.7436067	0.6561888	0.733732	0.6602128	0.7614515	0.7069355	0.7346688	0.6380025	0.7045721	0.6395804	0.7406326	0.6271365	0.8041676	0.6002238	0.7478843	0.6144383	0.7282388	0.6617312	0.7691633	0.6149165	0.696663	0.6687272	0.730808	0.6804515	0.6988482	0.6571029	0.8243863	0.6985054	0.8219021	0.6956927
804	solcap_snp_c1_15563	GOOD	chr01	1.154659	0.03757437	1.319248	0.06720332	1.20557	0.07399039	1.263244	0.04101345	1.280722	0.05483907	1.128462	0.04567771	1.301063	0.05238501	1.233122	0.04694525	1.229626	0.04641253	1.251083	0.04298864	1.352474	0.03706557	1.297741	0.05251286	1.244814	0.04398675	1.270917	0.05154838	1.23845	0.05749517	1.277983	0.05950518	1.226845	0.05049501	1.153225	0.04206699	1.265161	0.05336523	1.252754	0.04699037	1.279139	0.05562313	1.259483	0.04178521	1.286865	0.04648039
805	solcap_snp_c1_15579	GOOD	chr01	0.4231345	0.4714572	0.5051386	0.6004628	0.3604472	0.6340201	0.2005528	0.6745159	0.2836809	0.7402433	0.2015636	0.6226954	0.2793938	0.7582269	0.3613977	0.4624436	0.2123339	0.6542958	0.4868812	0.5824995	0.4378048	0.5993947	0.2649136	0.775642	0.2579375	0.7941044	0.2897487	0.7539913	0.2702827	0.7494447	0.4990274	0.5973734	0.3637382	0.4760978	0.1883637	0.6017127	0.2293487	0.6620268	0.3874096	0.523437	0.451135	0.6122488	0.02160771	0.8786936	0.2378844	0.7157354
806	solcap_snp_c1_15580	GOOD	chr01	0.4422347	0.4620859	0.5129172	0.5500975	0.375632	0.6295206	0.2795202	0.6626325	0.2693218	0.6824067	0.1942091	0.6222237	0.2728165	0.6846604	0.393039	0.5168412	0.2311084	0.7014104	0.4667853	0.5149797	0.4843803	0.5847781	0.2838624	0.7130439	0.2884922	0.7285242	0.2713462	0.6855806	0.262962	0.6732198	0.4872569	0.5554311	0.3568789	0.5078338	0.1909745	0.5896934	0.234515	0.6813882	0.4265028	0.5274831	0.4672836	0.5656433	0.009714606	0.8225949	0.2638077	0.6746141
807	solcap_snp_c1_15590	GOOD	chr10	0.7754782	0.5807633	0.770673	0.6137431	0.4359338	0.8422502	0.354919	0.9120489	0.7877151	0.617151	0.5313243	0.7103146	0.816312	0.4153105	0.3155521	0.9924106	0.5895103	0.5884149	0.3612148	0.8862552	0.6017537	0.7831361	0.5819583	0.8696516	0.7452589	0.666299	0.560469	0.7502957	0.5318232	0.8443353	0.330258	0.9685881	0.3136868	0.9051499	0.5189065	0.5851993	0.6214784	0.7643447	0.5639999	0.7135717	0.3551582	0.9984451	0.5415199	0.8760061	0.3427275	0.9726962
808	solcap_snp_c1_15594	GOOD	chr10	0.2699662	0.7030969	0.2724975	0.7582761	0.2742211	0.7106856	0.2602657	0.7138354	0.267692	0.7578734	0.1788454	0.7212023	0.01091867	0.8534507	0.3278763	0.684671	0.004951154	0.7497442	0.2649892	0.7380779	0.2782476	0.7628296	0.4247339	0.7190112	0.2681209	0.7697214	0.2631028	0.7655237	0.426294	0.7027878	0.4400644	0.7203736	0.3174591	0.623975	0.002261348	0.7499834	0.2144915	0.7147124	0.2052885	0.7177399	0.4439864	0.7277175	0.4241764	0.7009996	0.4095131	0.6969502
809	solcap_snp_c1_15596	GOOD	no hit	0.03995305	1.133252	0.0654176	1.120296	0.09361876	1.093722	0.03175594	1.103819	0.04500723	1.075346	0.02613018	1.107368	0.0520648	1.098004	0.039686	1.1103	0.03081338	1.139846	0.04131338	1.071105	0.0464366	1.16546	0.04087856	1.088356	0.04026963	1.092302	0.06009738	1.078273	0.03728566	1.064561	0.0496156	1.083987	0.03631625	1.104934	0.03642581	1.143668	0.04372169	1.112908	0.03361152	1.099184	0.03063721	1.103166	0.04886863	1.103028	0.03107453	1.124227
810	solcap_snp_c1_156	GOOD	no hit	1.014782	0.709241	0.8757735	0.6251893	0.9566224	0.6534586	0.9012023	0.5236136	0.8821911	0.6781294	0.7447721	0.7747603	0.8985675	0.6740358	0.9782289	0.6393421	0.9902736	0.6671017	1.099201	0.412761	1.160305	0.441808	0.8845053	0.6959144	0.8322825	0.6741158	0.6304833	0.8268028	0.8627906	0.6694	0.8519114	0.6680536	1.20095	0.4409939	0.9765926	0.6305701	1.147604	0.4122756	1.046631	0.6164961	1.093816	0.4846367	0.9049284	0.7031507	0.9058365	0.70698
811	solcap_snp_c1_15606	GOOD	chr07	0.5592077	1.026114	0.4472336	1.019144	0.02061436	1.274646	0.01010408	1.130924	0.4210331	1.029872	0.4517516	1.060069	0.01264983	1.238926	0.466295	1.018501	0.02223401	1.305207	0.3992881	1.06444	0.02019488	1.228727	0.02198951	1.252623	0.01552509	1.235826	0.4202091	1.018998	0.007009896	1.253304	0.4050746	1.024487	0.01298383	1.219271	0.00908093	1.283218	0.4564527	0.9950966	0.4905183	1.021806	0.01431356	1.249813	0.4231184	1.088315	0.01484319	1.313549
[truncated: 7,492 more rows]
[truncated: 274 more columns]
