# Supplementary material for: The recombination landscape and multiple QTL mapping in a Solanum tuberosum cv. ‘Atlantic’-derived F1 population
Source: Heredity (Edinb). 2021 Mar 22;126(5):817–30. doi: 10.1038/s41437-021-00416-x (PMC8102480; doi:10.1038/s41437-021-00416-x)
Supplement: Supplementary file 5 — Supplemental File S4 [file 41437_2021_416_MOESM5_ESM.csv]

	"subject id"	"ch"	"% identity"	"alignment length"	"mismatches"	"gap opens"	"q. start"	"q. end"	"s. start"	"s. end"	"evalue"	"bit score"	"snp pos"	�ref�	�alt�
1	solcap_snp_c1_1	10	100	101	0	0	1	101	33993329	33993429	3.42E-45	183	33993379	A	G
2	solcap_snp_c1_7	10	100	101	0	0	1	101	32251768	32251668	3.42E-45	183	32251718	G	A
3	solcap_snp_c1_8	10	100	101	0	0	1	101	17809156	17809256	3.42E-45	183	17809206	G	A
4	solcap_snp_c1_9	10	100	101	0	0	1	101	17809002	17809102	3.42E-45	183	17809052	G	A
5	solcap_snp_c1_11	10	100	101	0	0	1	101	17695252	17695152	3.42E-45	183	17695202	T	C
6	solcap_snp_c1_16	10	100	101	0	0	1	101	15789181	15789281	3.42E-45	183	15789231	A	G
7	solcap_snp_c1_22	1	100	101	0	0	1	101	85243880	85243980	3.42E-45	183	85243930	T	C
8	solcap_snp_c1_23	1	100	101	0	0	1	101	85244009	85244109	3.42E-45	183	85244059	A	C
9	solcap_snp_c2_24	1	98.02	101	2	0	1	101	85323445	85323345	1.77E-42	174	85323395	G	C
10	solcap_snp_c1_26	3	100	101	0	0	1	101	58658316	58658416	3.42E-45	183	58658366	G	A
11	solcap_snp_c2_34	10	99.01	101	1	0	1	101	33235423	33235523	1.46E-43	178	33235473	C	T
12	solcap_snp_c1_36	3	100	101	0	0	1	101	58609746	58609846	3.42E-45	183	58609796	C	T
13	solcap_snp_c2_37	10	99.01	101	1	0	1	101	32862794	32862694	1.46E-43	178	32862744	G	A
14	solcap_snp_c1_38	3	100	101	0	0	1	101	58609615	58609715	3.42E-45	183	58609665	G	T
15	solcap_snp_c2_42	1	97.03	101	3	0	1	101	85466483	85466583	7.54E-41	168	85466533	C	A
16	solcap_snp_c2_45	10	99.01	101	1	0	1	101	32527540	32527640	1.46E-43	178	32527590	G	T
17	solcap_snp_c2_47	10	99.01	101	1	0	1	101	18124286	18124386	1.46E-43	178	18124336	C	A
18	solcap_snp_c1_58	3	100	101	0	0	1	101	58455256	58455156	3.42E-45	183	58455206	C	T
19	solcap_snp_c2_63	10	99.01	101	1	0	1	101	34302971	34302871	1.46E-43	178	34302921	T	C
20	solcap_snp_c2_68	3	97.03	101	3	0	1	101	58651066	58650966	7.54E-41	168	58651016	C	T
21	solcap_snp_c2_85	3	99.01	101	1	0	1	101	58611193	58611093	1.46E-43	178	58611143	G	T
22	solcap_snp_c1_86	3	100	101	0	0	1	101	57978594	57978494	3.42E-45	183	57978544	A	C
23	solcap_snp_c2_86	3	99.01	101	1	0	1	101	58611142	58611042	1.46E-43	178	58611092	C	T
24	solcap_snp_c2_87	3	100	101	0	0	1	101	58611045	58610945	3.42E-45	183	58610995	A	T
25	solcap_snp_c2_88	3	99.01	101	1	0	1	101	58610892	58610992	1.46E-43	178	58610942	A	C
26	solcap_snp_c2_95	1	98.02	101	2	0	1	101	84706835	84706935	1.77E-42	174	84706885	G	C
27	solcap_snp_c1_97	3	100	101	0	0	1	101	57569213	57569313	3.42E-45	183	57569263	C	A
28	solcap_snp_c1_99	3	100	101	0	0	1	101	57567430	57567530	3.42E-45	183	57567480	G	A
29	solcap_snp_c1_108	3	100	101	0	0	1	101	57407245	57407145	3.42E-45	183	57407195	T	A
30	solcap_snp_c1_110	3	100	101	0	0	1	101	57295908	57296008	3.42E-45	183	57295958	T	C
31	solcap_snp_c1_111	3	100	101	0	0	1	101	57295638	57295738	3.42E-45	183	57295688	A	G
32	solcap_snp_c1_112	3	100	101	0	0	1	101	57294608	57294508	3.42E-45	183	57294558	G	A
33	solcap_snp_c1_125	9	100	101	0	0	1	101	17543491	17543391	3.42E-45	183	17543441	C	T
34	solcap_snp_c1_129	3	100	101	0	0	1	101	59231823	59231923	3.42E-45	183	59231873	T	G
35	solcap_snp_c2_133	3	99.01	101	1	0	1	101	58322122	58322222	1.46E-43	178	58322172	T	G
36	solcap_snp_c2_148	3	100	101	0	0	1	101	58295061	58294961	3.42E-45	183	58295011	A	G
37	solcap_snp_c2_149	3	96.04	101	4	0	1	101	58286181	58286081	9.19E-40	165	58286131	G	A
38	solcap_snp_c2_150	3	96.04	101	4	0	1	101	58286164	58286064	9.19E-40	165	58286114	A	G
39	solcap_snp_c1_151	3	100	101	0	0	1	101	58944536	58944436	3.42E-45	183	58944486	T	C
40	solcap_snp_c2_151	3	96.04	101	4	0	1	101	58286133	58286033	9.19E-40	165	58286083	T	A
41	solcap_snp_c1_156	3	100	101	0	0	1	101	20183346	20183246	3.42E-45	183	20183296	G	A
42	solcap_snp_c2_164	3	99.01	101	1	0	1	101	59574946	59575046	1.46E-43	178	59574996	C	T
43	solcap_snp_c1_167	3	100	101	0	0	1	101	19813725	19813625	3.42E-45	183	19813675	T	C
44	solcap_snp_c1_171	3	100	101	0	0	1	101	19105031	19105131	3.42E-45	183	19105081	C	T
45	solcap_snp_c2_185	3	98.02	101	2	0	1	101	58106801	58106901	1.77E-42	174	58106851	A	G
46	solcap_snp_c1_197	3	100	101	0	0	1	101	20633675	20633575	3.42E-45	183	20633625	A	C
47	solcap_snp_c1_200	3	100	101	0	0	1	101	20614666	20614766	3.42E-45	183	20614716	G	A
48	solcap_snp_c1_211	9	100	101	0	0	1	101	36041086	36040986	3.42E-45	183	36041036	A	G
49	solcap_snp_c1_212	9	100	101	0	0	1	101	36524145	36524045	3.42E-45	183	36524095	C	T
50	solcap_snp_c1_216	9	100	101	0	0	1	101	37335947	37335847	3.42E-45	183	37335897	T	G
51	solcap_snp_c1_225	1	100	101	0	0	1	101	51294542	51294642	3.42E-45	183	51294592	G	A
52	solcap_snp_c1_233	2	100	101	0	0	1	101	12004103	12004003	3.42E-45	183	12004053	C	T
53	solcap_snp_c1_237	2	100	101	0	0	1	101	11581236	11581136	3.42E-45	183	11581186	A	G
54	solcap_snp_c1_239	2	100	101	0	0	1	101	11364782	11364682	3.42E-45	183	11364732	C	T
55	solcap_snp_c1_240	2	100	101	0	0	1	101	11364250	11364150	3.42E-45	183	11364200	G	A
56	solcap_snp_c1_242	2	100	101	0	0	1	101	13109425	13109325	3.42E-45	183	13109375	C	T
57	solcap_snp_c1_244	10	100	101	0	0	1	101	197563	197463	3.42E-45	183	197513	A	G
58	solcap_snp_c2_245	3	100	101	0	0	1	101	57875558	57875458	3.42E-45	183	57875508	C	T
59	solcap_snp_c1_265	10	100	101	0	0	1	101	1827901	1827801	3.42E-45	183	1827851	T	C
60	solcap_snp_c1_270	10	100	101	0	0	1	101	1908998	1909098	3.42E-45	183	1909048	T	C
61	solcap_snp_c1_274	10	100	101	0	0	1	101	1960649	1960749	3.42E-45	183	1960699	G	A
62	solcap_snp_c1_281	10	100	101	0	0	1	101	2141733	2141833	3.42E-45	183	2141783	G	A
63	solcap_snp_c2_284	3	100	101	0	0	1	101	57672855	57672755	3.42E-45	183	57672805	C	T
64	solcap_snp_c1_287	10	100	101	0	0	1	101	2357853	2357753	3.42E-45	183	2357803	A	T
65	solcap_snp_c1_288	10	100	101	0	0	1	101	2375237	2375337	3.42E-45	183	2375287	C	G
66	solcap_snp_c1_289	10	100	101	0	0	1	101	2468612	2468512	3.42E-45	183	2468562	G	A
67	solcap_snp_c1_305	10	100	101	0	0	1	101	339112	339012	3.42E-45	183	339062	T	C
68	solcap_snp_c1_307	10	100	101	0	0	1	101	339799	339699	3.42E-45	183	339749	C	T
69	solcap_snp_c2_308	3	100	101	0	0	1	101	57601437	57601337	3.42E-45	183	57601387	G	A
70	solcap_snp_c2_322	3	100	101	0	0	1	101	57569549	57569649	3.42E-45	183	57569599	G	A
71	solcap_snp_c2_323	3	100	101	0	0	1	101	57569471	57569571	3.42E-45	183	57569521	A	G
72	solcap_snp_c2_324	3	99.01	101	1	0	1	101	57569205	57569105	1.46E-43	178	57569155	T	C
73	solcap_snp_c2_325	3	99.01	101	1	0	1	101	57568915	57569015	1.46E-43	178	57568965	G	C
74	solcap_snp_c2_326	3	99.01	101	1	0	1	101	57568886	57568986	1.46E-43	178	57568936	A	T
75	solcap_snp_c2_327	3	98.02	101	2	0	1	101	57566916	57566816	1.77E-42	174	57566866	C	T
76	solcap_snp_c2_328	3	99.01	101	1	0	1	101	57566892	57566792	1.46E-43	178	57566842	G	A
77	solcap_snp_c1_329	10	100	101	0	0	1	101	565147	565247	3.42E-45	183	565197	C	A
78	solcap_snp_c1_335	10	100	101	0	0	1	101	706518	706618	3.42E-45	183	706568	T	G
79	solcap_snp_c1_349	10	100	101	0	0	1	101	900030	899930	3.42E-45	183	899980	C	T
80	solcap_snp_c1_357	10	100	101	0	0	1	101	1056651	1056751	3.42E-45	183	1056701	G	T
81	solcap_snp_c1_364	9	100	101	0	0	1	101	33741841	33741741	3.42E-45	183	33741791	T	C
82	solcap_snp_c1_369	9	100	101	0	0	1	101	32818122	32818222	3.42E-45	183	32818172	C	T
83	solcap_snp_c1_378	3	100	101	0	0	1	101	50686765	50686665	3.42E-45	183	50686715	A	G
84	solcap_snp_c2_387	3	100	101	0	0	1	101	57407929	57407829	3.42E-45	183	57407879	T	G
85	solcap_snp_c2_388	3	98.02	101	2	0	1	101	57407775	57407875	1.77E-42	174	57407825	G	A
86	solcap_snp_c2_389	3	98.02	101	2	0	1	101	57407751	57407851	1.77E-42	174	57407801	T	C
87	solcap_snp_c2_390	3	98.02	101	2	0	1	101	57407694	57407794	1.77E-42	174	57407744	C	T
88	solcap_snp_c2_391	3	98.02	101	2	0	1	101	57407646	57407746	1.77E-42	174	57407696	T	C
89	solcap_snp_c2_392	3	100	101	0	0	1	101	57407520	57407620	3.42E-45	183	57407570	G	A
90	solcap_snp_c2_393	3	100	101	0	0	1	101	57407490	57407590	3.42E-45	183	57407540	A	G
91	solcap_snp_c2_394	3	100	101	0	0	1	101	57407452	57407552	3.42E-45	183	57407502	T	C
92	solcap_snp_c2_395	3	99.01	101	1	0	1	101	57407391	57407491	1.46E-43	178	57407441	T	C
93	solcap_snp_c2_396	3	97.03	101	3	0	1	101	57407338	57407438	7.54E-41	168	57407388	A	C
94	solcap_snp_c2_397	3	97.03	101	3	0	1	101	57407337	57407437	7.54E-41	168	57407387	A	T
95	solcap_snp_c1_398	3	100	101	0	0	1	101	51601524	51601624	3.42E-45	183	51601574	G	T
96	solcap_snp_c2_398	3	98.02	101	2	0	1	101	57407305	57407405	1.77E-42	174	57407355	A	G
97	solcap_snp_c2_399	3	99.01	101	1	0	1	101	57405215	57405115	1.46E-43	178	57405165	A	T
98	solcap_snp_c2_400	3	99.01	101	1	0	1	101	57405185	57405085	1.46E-43	178	57405135	G	C
99	solcap_snp_c2_401	3	100	101	0	0	1	101	57405086	57404986	3.42E-45	183	57405036	G	C
100	solcap_snp_c1_403	12	100	101	0	0	1	101	13617906	13618006	3.42E-45	183	13617956	G	T
101	solcap_snp_c1_408	3	100	101	0	0	1	101	50223903	50223803	3.42E-45	183	50223853	C	A
102	solcap_snp_c2_422	3	99.01	101	1	0	1	101	57311885	57311785	1.46E-43	178	57311835	A	C
103	solcap_snp_c2_428	3	99.01	101	1	0	1	101	57297658	57297758	1.46E-43	178	57297708	A	G
104	solcap_snp_c2_429	3	100	101	0	0	1	101	57296079	57296179	3.42E-45	183	57296129	G	A
105	solcap_snp_c2_430	3	99.01	101	1	0	1	101	57293811	57293911	1.46E-43	178	57293861	A	C
106	solcap_snp_c1_432	3	100	101	0	0	1	101	51038190	51038090	3.42E-45	183	51038140	C	T
107	solcap_snp_c1_433	3	100	101	0	0	1	101	51038085	51037985	3.42E-45	183	51038035	A	G
108	solcap_snp_c1_447	9	100	101	0	0	1	101	18561796	18561896	3.42E-45	183	18561846	T	G
109	solcap_snp_c1_449	9	100	101	0	0	1	101	18826197	18826297	3.42E-45	183	18826247	A	G
110	solcap_snp_c1_450	3	100	101	0	0	1	101	21336766	21336666	3.42E-45	183	21336716	C	T
111	solcap_snp_c1_456	3	100	101	0	0	1	101	22177631	22177531	3.42E-45	183	22177581	C	T
112	solcap_snp_c1_459	3	100	101	0	0	1	101	22430529	22430629	3.42E-45	183	22430579	T	C
113	solcap_snp_c1_465	3	100	101	0	0	1	101	28082909	28083009	3.42E-45	183	28082959	A	G
114	solcap_snp_c1_476	3	100	101	0	0	1	101	27868069	27868169	3.42E-45	183	27868119	A	G
115	solcap_snp_c1_482	7	100	101	0	0	1	101	36903666	36903566	3.42E-45	183	36903616	A	G
116	solcap_snp_c1_483	7	100	101	0	0	1	101	36903667	36903567	3.42E-45	183	36903617	C	T
117	solcap_snp_c1_500	7	100	101	0	0	1	101	37223827	37223927	3.42E-45	183	37223877	A	G
118	solcap_snp_c1_512	7	100	101	0	0	1	101	35456285	35456185	3.42E-45	183	35456235	A	C
119	solcap_snp_c1_513	7	100	101	0	0	1	101	35757875	35757975	3.42E-45	183	35757925	G	T
120	solcap_snp_c1_516	8	100	101	0	0	1	101	18102620	18102720	3.42E-45	183	18102670	T	C
121	solcap_snp_c1_522	3	100	101	0	0	1	101	46256105	46256005	3.42E-45	183	46256055	T	G
122	solcap_snp_c1_526	3	100	101	0	0	1	101	46395913	46396013	3.42E-45	183	46395963	T	G
123	solcap_snp_c2_534	2	100	101	0	0	1	101	29861142	29861042	3.42E-45	183	29861092	A	G
124	solcap_snp_c2_549	9	100	101	0	0	1	101	16527549	16527449	3.42E-45	183	16527499	G	T
125	solcap_snp_c2_566	9	100	101	0	0	1	101	17853940	17853840	3.42E-45	183	17853890	T	C
126	solcap_snp_c1_573	1	100	101	0	0	1	101	76465332	76465232	3.42E-45	183	76465282	G	A
127	solcap_snp_c2_578	3	99.01	101	1	0	1	101	59769244	59769344	1.46E-43	178	59769294	G	A
128	solcap_snp_c1_590	1	100	101	0	0	1	101	78142052	78141952	3.42E-45	183	78142002	C	T
129	solcap_snp_c1_594	1	100	101	0	0	1	101	76480644	76480744	3.42E-45	183	76480694	A	G
130	solcap_snp_c1_601	1	100	101	0	0	1	101	78168080	78168180	3.42E-45	183	78168130	T	C
131	solcap_snp_c1_607	1	100	101	0	0	1	101	78176136	78176236	3.42E-45	183	78176186	T	C
132	solcap_snp_c2_616	3	100	101	0	0	1	101	58877213	58877113	3.42E-45	183	58877163	C	T
133	solcap_snp_c2_617	3	99.01	101	1	0	1	101	58877159	58877059	1.46E-43	178	58877109	T	G
134	solcap_snp_c2_634	3	100	101	0	0	1	101	19893511	19893411	3.42E-45	183	19893461	C	T
135	solcap_snp_c1_636	1	100	101	0	0	1	101	76505369	76505269	3.42E-45	183	76505319	C	T
136	solcap_snp_c1_641	1	100	101	0	0	1	101	76511197	76511297	3.42E-45	183	76511247	C	A
137	solcap_snp_c2_644	3	100	101	0	0	1	101	18972268	18972168	3.42E-45	183	18972218	G	A
138	solcap_snp_c2_646	3	100	101	0	0	1	101	18855719	18855619	3.42E-45	183	18855669	G	A
139	solcap_snp_c2_648	3	100	101	0	0	1	101	18053044	18052944	3.42E-45	183	18052994	A	G
140	solcap_snp_c2_649	3	100	101	0	0	1	101	18052943	18052843	3.42E-45	183	18052893	G	A
141	solcap_snp_c1_650	1	100	101	0	0	1	101	78537060	78537160	3.42E-45	183	78537110	G	A
142	solcap_snp_c2_657	3	100	101	0	0	1	101	17668660	17668760	3.42E-45	183	17668710	A	G
143	solcap_snp_c2_658	3	100	101	0	0	1	101	17668612	17668712	3.42E-45	183	17668662	A	G
144	solcap_snp_c2_659	3	100	101	0	0	1	101	17668438	17668538	3.42E-45	183	17668488	A	G
145	solcap_snp_c2_660	3	99.01	101	1	0	1	101	17668285	17668385	1.46E-43	178	17668335	A	C
146	solcap_snp_c2_661	3	99.01	101	1	0	1	101	17668225	17668325	1.46E-43	178	17668275	A	T
147	solcap_snp_c2_662	3	100	101	0	0	1	101	17667957	17668057	3.42E-45	183	17668007	A	G
148	solcap_snp_c2_664	3	100	101	0	0	1	101	17336603	17336703	3.42E-45	183	17336653	C	T
149	solcap_snp_c2_677	1	99.01	101	1	0	1	101	51562980	51563080	1.46E-43	178	51563030	A	G
150	solcap_snp_c2_680	9	99.01	101	1	0	1	101	36646052	36645952	1.46E-43	178	36646002	C	A
151	solcap_snp_c2_681	9	99.01	101	1	0	1	101	36646138	36646038	1.46E-43	178	36646088	A	G
152	solcap_snp_c2_682	9	99.01	101	1	0	1	101	37071841	37071941	1.46E-43	178	37071891	A	C
153	solcap_snp_c1_683	1	100	101	0	0	1	101	76615889	76615789	3.42E-45	183	76615839	T	C
154	solcap_snp_c2_686	1	99.01	101	1	0	1	101	51324408	51324308	1.46E-43	178	51324358	C	T
155	solcap_snp_c2_689	9	100	101	0	0	1	101	38266837	38266737	3.42E-45	183	38266787	G	A
156	solcap_snp_c1_691	1	100	101	0	0	1	101	76959635	76959535	3.42E-45	183	76959585	C	G
157	solcap_snp_c2_694	1	99.01	101	1	0	1	101	51290155	51290255	1.46E-43	178	51290205	G	A
158	solcap_snp_c2_701	9	99.01	101	1	0	1	101	38648226	38648326	1.46E-43	178	38648276	G	A
159	solcap_snp_c1_711	1	100	101	0	0	1	101	77207611	77207511	3.42E-45	183	77207561	C	T
160	solcap_snp_c1_728	1	100	101	0	0	1	101	77351170	77351070	3.42E-45	183	77351120	C	T
161	solcap_snp_c1_730	1	100	101	0	0	1	101	77353287	77353187	3.42E-45	183	77353237	T	A
162	solcap_snp_c2_730	2	100	101	0	0	1	101	12188939	12189039	3.42E-45	183	12188989	C	T
163	solcap_snp_c2_735	2	99.01	101	1	0	1	101	12188424	12188524	1.46E-43	178	12188474	A	G
164	solcap_snp_c2_736	2	100	101	0	0	1	101	12188266	12188366	3.42E-45	183	12188316	A	C
165	solcap_snp_c1_737	1	100	101	0	0	1	101	77401367	77401267	3.42E-45	183	77401317	A	G
166	solcap_snp_c1_758	1	100	101	0	0	1	101	77526778	77526878	3.42E-45	183	77526828	G	A
167	solcap_snp_c2_758	2	100	101	0	0	1	101	11952688	11952588	3.42E-45	183	11952638	G	A
168	solcap_snp_c2_759	2	98.02	101	2	0	1	101	11952659	11952559	1.77E-42	174	11952609	T	G
169	solcap_snp_c2_765	2	99.01	101	1	0	1	101	11867892	11867992	1.46E-43	178	11867942	T	C
170	solcap_snp_c2_773	2	98.02	101	2	0	1	101	11659067	11659167	1.77E-42	174	11659117	C	T
171	solcap_snp_c2_779	2	99.01	101	1	0	1	101	11364588	11364488	1.46E-43	178	11364538	C	A
172	solcap_snp_c2_783	2	99.01	101	1	0	1	101	11058924	11059024	1.46E-43	178	11058974	A	G
173	solcap_snp_c2_784	2	99.01	101	1	0	1	101	11058899	11058999	1.46E-43	178	11058949	G	A
174	solcap_snp_c2_785	2	100	101	0	0	1	101	11020123	11020023	3.42E-45	183	11020073	T	C
175	solcap_snp_c2_791	2	98.02	101	2	0	1	101	12950026	12949926	1.77E-42	174	12949976	A	G
176	solcap_snp_c2_796	2	98.02	101	2	0	1	101	12949349	12949249	1.77E-42	174	12949299	C	T
177	solcap_snp_c2_803	2	99.01	101	1	0	1	101	13572257	13572157	1.46E-43	178	13572207	T	C
178	solcap_snp_c2_804	2	100	101	0	0	1	101	13568455	13568355	3.42E-45	183	13568405	C	T
179	solcap_snp_c1_805	1	100	101	0	0	1	101	58567080	58566980	3.42E-45	183	58567030	G	A
180	solcap_snp_c2_805	2	98.02	101	2	0	1	101	13566994	13566894	1.77E-42	174	13566944	G	A
181	solcap_snp_c2_806	2	99.01	101	1	0	1	101	13566922	13566822	1.46E-43	178	13566872	T	C
182	solcap_snp_c2_811	2	99.01	101	1	0	1	101	12644270	12644370	1.46E-43	178	12644320	G	T
183	solcap_snp_c1_812	8	100	101	0	0	1	101	37691474	37691574	3.42E-45	183	37691524	A	G
184	solcap_snp_c2_813	2	100	101	0	0	1	101	12538182	12538282	3.42E-45	183	12538232	C	T
185	solcap_snp_c1_816	8	100	101	0	0	1	101	37554496	37554596	3.42E-45	183	37554546	G	A
186	solcap_snp_c2_816	2	99.01	101	1	0	1	101	12504750	12504850	1.46E-43	178	12504800	T	C
187	solcap_snp_c1_819	8	100	101	0	0	1	101	37495923	37495823	3.42E-45	183	37495873	C	G
188	solcap_snp_c1_820	8	100	101	0	0	1	101	37494485	37494585	3.42E-45	183	37494535	A	C
189	solcap_snp_c1_821	8	100	101	0	0	1	101	37494479	37494579	3.42E-45	183	37494529	G	A
190	solcap_snp_c1_822	8	100	101	0	0	1	101	37493537	37493437	3.42E-45	183	37493487	A	G
191	solcap_snp_c1_823	8	100	101	0	0	1	101	37469996	37469896	3.42E-45	183	37469946	C	T
192	solcap_snp_c2_826	10	100	101	0	0	1	101	1204094	1204194	3.42E-45	183	1204144	T	C
193	solcap_snp_c1_836	8	100	101	0	0	1	101	37379214	37379314	3.42E-45	183	37379264	C	T
194	solcap_snp_c1_838	8	100	101	0	0	1	101	37259493	37259593	3.42E-45	183	37259543	C	T
195	solcap_snp_c1_855	4	100	101	0	0	1	101	26531718	26531818	3.42E-45	183	26531768	T	C
196	solcap_snp_c1_859	4	100	101	0	0	1	101	26534537	26534637	3.42E-45	183	26534587	C	T
197	solcap_snp_c1_868	2	100	101	0	0	1	101	17236258	17236358	3.42E-45	183	17236308	T	C
198	solcap_snp_c2_873	10	100	101	0	0	1	101	1311305	1311205	3.42E-45	183	1311255	G	A
199	solcap_snp_c1_880	1	100	101	0	0	1	101	54480931	54480831	3.42E-45	183	54480881	A	G
200	solcap_snp_c1_890	2	100	101	0	0	1	101	17183248	17183148	3.42E-45	183	17183198	G	A
201	solcap_snp_c1_898	11	100	101	0	0	1	101	27834868	27834968	3.42E-45	183	27834918	T	C
202	solcap_snp_c1_914	9	100	101	0	0	1	101	58272621	58272721	3.42E-45	183	58272671	A	G
203	solcap_snp_c2_919	10	98.02	101	2	0	1	101	1561256	1561156	1.77E-42	174	1561206	T	G
204	solcap_snp_c1_923	6	100	101	0	0	1	101	5146570	5146670	3.42E-45	183	5146620	T	C
205	solcap_snp_c1_925	6	100	101	0	0	1	101	4850173	4850073	3.42E-45	183	4850123	C	T
206	solcap_snp_c1_930	6	100	101	0	0	1	101	4442085	4441985	3.42E-45	183	4442035	C	T
207	solcap_snp_c2_939	10	100	101	0	0	1	101	1638759	1638859	3.42E-45	183	1638809	C	T
208	solcap_snp_c2_942	10	100	101	0	0	1	101	1674701	1674801	3.42E-45	183	1674751	C	T
209	solcap_snp_c2_944	10	99.01	101	1	0	1	101	1691524	1691624	1.46E-43	178	1691574	A	G
210	solcap_snp_c1_946	9	100	101	0	0	1	101	29066229	29066329	3.42E-45	183	29066279	C	T
211	solcap_snp_c2_950	10	99.01	101	1	0	1	101	1697814	1697914	1.46E-43	178	1697864	A	G
212	solcap_snp_c1_958	9	100	101	0	0	1	101	28754249	28754349	3.42E-45	183	28754299	T	C
213	solcap_snp_c1_964	2	100	101	0	0	1	101	44471680	44471580	3.42E-45	183	44471630	G	A
214	solcap_snp_c1_973	9	100	101	0	0	1	101	629245	629145	3.42E-45	183	629195	A	G
215	solcap_snp_c1_975	9	100	101	0	0	1	101	621991	621891	3.42E-45	183	621941	A	G
216	solcap_snp_c1_976	9	100	101	0	0	1	101	618808	618908	3.42E-45	183	618858	C	G
217	solcap_snp_c1_977	9	100	101	0	0	1	101	614469	614569	3.42E-45	183	614519	C	T
218	solcap_snp_c2_984	10	99.01	101	1	0	1	101	1759208	1759308	1.46E-43	178	1759258	A	G
219	solcap_snp_c1_988	9	100	101	0	0	1	101	544187	544087	3.42E-45	183	544137	A	G
220	solcap_snp_c2_988	10	99.01	101	1	0	1	101	1778233	1778333	1.46E-43	178	1778283	G	T
221	solcap_snp_c2_989	10	97.98	99	2	0	3	101	1778972	1779070	2.16E-41	170	1779020	T	G
222	solcap_snp_c1_992	9	100	101	0	0	1	101	544306	544406	3.42E-45	183	544356	C	T
223	solcap_snp_c2_992	10	100	101	0	0	1	101	1861515	1861415	3.42E-45	183	1861465	T	G
224	solcap_snp_c1_1000	9	100	101	0	0	1	101	506507	506407	3.42E-45	183	506457	G	A
225	solcap_snp_c2_1000	10	96.04	101	4	0	1	101	1885652	1885552	9.19E-40	165	1885602	C	T
226	solcap_snp_c2_1001	10	96.04	101	4	0	1	101	1885684	1885584	9.19E-40	165	1885634	G	C
227	solcap_snp_c1_1019	9	100	101	0	0	1	101	348442	348342	3.42E-45	183	348392	A	G
228	solcap_snp_c1_1020	9	100	101	0	0	1	101	348337	348237	3.42E-45	183	348287	T	C
229	solcap_snp_c1_1023	9	100	101	0	0	1	101	348096	347996	3.42E-45	183	348046	C	T
230	solcap_snp_c1_1029	9	100	101	0	0	1	101	214026	213926	3.42E-45	183	213976	T	C
231	solcap_snp_c1_1034	9	100	101	0	0	1	101	211935	211835	3.42E-45	183	211885	C	T
232	solcap_snp_c1_1051	9	100	101	0	0	1	101	161443	161543	3.42E-45	183	161493	G	C
233	solcap_snp_c1_1052	9	100	101	0	0	1	101	161422	161522	3.42E-45	183	161472	A	T
234	solcap_snp_c1_1053	9	100	101	0	0	1	101	137844	137944	3.42E-45	183	137894	G	A
235	solcap_snp_c1_1059	9	100	101	0	0	1	101	27617	27517	3.42E-45	183	27567	G	A
236	solcap_snp_c2_1066	10	98.02	101	2	0	1	101	2218207	2218107	1.77E-42	174	2218157	T	G
237	solcap_snp_c1_1074	5	100	101	0	0	1	101	51830839	51830739	3.42E-45	183	51830789	C	T
238	solcap_snp_c1_1077	5	100	101	0	0	1	101	51830000	51830100	3.42E-45	183	51830050	A	G
239	solcap_snp_c2_1077	10	99.01	101	1	0	1	101	2345837	2345937	1.46E-43	178	2345887	C	T
240	solcap_snp_c2_1090	10	99.01	101	1	0	1	101	2351397	2351297	1.46E-43	178	2351347	C	A
241	solcap_snp_c2_1091	10	99.01	101	1	0	1	101	2351409	2351309	1.46E-43	178	2351359	A	T
242	solcap_snp_c2_1092	10	100	101	0	0	1	101	2351405	2351505	3.42E-45	183	2351455	A	G
243	solcap_snp_c1_1093	5	100	101	0	0	1	101	51771501	51771401	3.42E-45	183	51771451	G	A
244	solcap_snp_c2_1093	10	99.01	101	1	0	1	101	2352633	2352533	1.46E-43	178	2352583	C	T
245	solcap_snp_c1_1094	5	100	101	0	0	1	101	51771449	51771349	3.42E-45	183	51771399	C	T
246	solcap_snp_c2_1094	10	99.01	101	1	0	1	101	2352639	2352539	1.46E-43	178	2352589	C	T
247	solcap_snp_c2_1095	10	99.01	101	1	0	1	101	2352899	2352799	1.46E-43	178	2352849	G	A
248	solcap_snp_c2_1096	10	99.01	101	1	0	1	101	2352908	2352808	1.46E-43	178	2352858	A	G
249	solcap_snp_c2_1097	10	100	101	0	0	1	101	2353138	2353038	3.42E-45	183	2353088	A	G
250	solcap_snp_c2_1098	10	100	101	0	0	1	101	2353148	2353048	3.42E-45	183	2353098	T	G
251	solcap_snp_c2_1099	10	100	101	0	0	1	101	2353430	2353330	3.42E-45	183	2353380	C	T
252	solcap_snp_c2_1100	10	100	101	0	0	1	101	2353561	2353461	3.42E-45	183	2353511	G	T
253	solcap_snp_c2_1101	10	99.01	101	1	0	1	101	2354919	2354819	1.46E-43	178	2354869	A	G
254	solcap_snp_c2_1102	10	100	101	0	0	1	101	2356623	2356523	3.42E-45	183	2356573	G	A
255	solcap_snp_c2_1103	10	100	101	0	0	1	101	2356649	2356549	3.42E-45	183	2356599	A	G
256	solcap_snp_c2_1104	10	98.02	101	2	0	1	101	2356650	2356550	1.77E-42	174	2356600	C	G
257	solcap_snp_c2_1105	10	100	100	0	0	2	101	2356794	2356695	1.2E-44	181	2356745	C	T
258	solcap_snp_c2_1106	10	99.01	101	1	0	1	101	2356845	2356745	1.46E-43	178	2356795	C	G
259	solcap_snp_c1_1107	5	100	101	0	0	1	101	51725517	51725417	3.42E-45	183	51725467	T	C
260	solcap_snp_c2_1108	10	97.03	101	3	0	1	101	2375218	2375118	7.54E-41	168	2375168	A	G
261	solcap_snp_c2_1109	10	97.03	101	3	0	1	101	2375248	2375148	7.54E-41	168	2375198	A	C
262	solcap_snp_c2_1113	10	99.01	101	1	0	1	101	2382757	2382857	1.46E-43	178	2382807	A	G
263	solcap_snp_c1_1116	5	100	101	0	0	1	101	51710292	51710192	3.42E-45	183	51710242	G	A
264	solcap_snp_c1_1123	5	100	101	0	0	1	101	51698126	51698226	3.42E-45	183	51698176	A	G
265	solcap_snp_c1_1124	5	100	101	0	0	1	101	51698103	51698203	3.42E-45	183	51698153	A	G
266	solcap_snp_c1_1125	5	100	101	0	0	1	101	51698100	51698200	3.42E-45	183	51698150	A	G
267	solcap_snp_c1_1126	5	100	101	0	0	1	101	51697365	51697265	3.42E-45	183	51697315	G	A
268	solcap_snp_c1_1127	5	100	101	0	0	1	101	51697338	51697238	3.42E-45	183	51697288	C	T
269	solcap_snp_c1_1128	5	100	101	0	0	1	101	51696951	51696851	3.42E-45	183	51696901	A	G
270	solcap_snp_c2_1155	10	100	101	0	0	1	101	2487128	2487228	3.42E-45	183	2487178	A	G
271	solcap_snp_c2_1156	10	100	101	0	0	1	101	2487273	2487373	3.42E-45	183	2487323	C	G
272	solcap_snp_c2_1157	10	100	101	0	0	1	101	2487296	2487396	3.42E-45	183	2487346	A	G
273	solcap_snp_c1_1163	5	100	101	0	0	1	101	51588149	51588249	3.42E-45	183	51588199	A	C
274	solcap_snp_c2_1177	10	100	101	0	0	1	101	2520380	2520280	3.42E-45	183	2520330	C	T
275	solcap_snp_c2_1181	10	99.01	101	1	0	1	101	2532993	2532893	1.46E-43	178	2532943	T	C
276	solcap_snp_c1_1195	5	100	101	0	0	1	101	51435060	51435160	3.42E-45	183	51435110	A	C
277	solcap_snp_c2_1209	10	99.01	101	1	0	1	101	2660100	2660000	1.46E-43	178	2660050	C	T
278	solcap_snp_c1_1216	5	100	101	0	0	1	101	51998424	51998324	3.42E-45	183	51998374	T	C
279	solcap_snp_c1_1218	5	100	101	0	0	1	101	51996119	51996019	3.42E-45	183	51996069	G	A
280	solcap_snp_c1_1219	5	100	101	0	0	1	101	51994548	51994448	3.42E-45	183	51994498	A	G
281	solcap_snp_c2_1220	10	99	100	1	0	2	101	2666888	2666987	5.08E-43	176	2666937	A	G
282	solcap_snp_c1_1249	5	100	101	0	0	1	101	51980294	51980394	3.42E-45	183	51980344	A	T
283	solcap_snp_c1_1250	5	100	101	0	0	1	101	51978434	51978334	3.42E-45	183	51978384	C	A
284	solcap_snp_c1_1251	5	100	101	0	0	1	101	51977002	51976902	3.42E-45	183	51976952	A	G
285	solcap_snp_c1_1252	5	100	101	0	0	1	101	51976858	51976958	3.42E-45	183	51976908	C	T
286	solcap_snp_c2_1263	10	100	101	0	0	1	101	2741726	2741826	3.42E-45	183	2741776	A	G
287	solcap_snp_c1_1264	11	100	101	0	0	1	101	40194089	40194189	3.42E-45	183	40194139	C	T
288	solcap_snp_c1_1271	11	100	101	0	0	1	101	40432700	40432600	3.42E-45	183	40432650	A	G
289	solcap_snp_c1_1286	11	100	101	0	0	1	101	40508955	40508855	3.42E-45	183	40508905	A	G
290	solcap_snp_c2_1296	10	100	101	0	0	1	101	139401	139501	3.42E-45	183	139451	A	G
291	solcap_snp_c1_1301	11	100	101	0	0	1	101	39243124	39243024	3.42E-45	183	39243074	C	T
292	solcap_snp_c1_1304	11	100	101	0	0	1	101	39251873	39251773	3.42E-45	183	39251823	G	T
293	solcap_snp_c2_1305	10	99.01	101	1	0	1	101	593883	593983	1.46E-43	178	593933	A	T
294	solcap_snp_c1_1306	11	100	101	0	0	1	101	39252723	39252823	3.42E-45	183	39252773	G	T
295	solcap_snp_c1_1318	11	100	101	0	0	1	101	39410411	39410511	3.42E-45	183	39410461	A	G
296	solcap_snp_c1_1323	11	100	101	0	0	1	101	39607295	39607195	3.42E-45	183	39607245	C	A
297	solcap_snp_c1_1331	11	100	101	0	0	1	101	39748881	39748981	3.42E-45	183	39748931	T	C
298	solcap_snp_c1_1341	9	100	101	0	0	1	101	4795179	4795079	3.42E-45	183	4795129	A	G
299	solcap_snp_c2_1345	10	99.01	101	1	0	1	101	772518	772418	1.46E-43	178	772468	G	A
300	solcap_snp_c1_1383	9	100	101	0	0	1	101	3845829	3845929	3.42E-45	183	3845879	A	G
301	solcap_snp_c1_1386	9	100	101	0	0	1	101	51667538	51667638	3.42E-45	183	51667588	G	T
302	solcap_snp_c1_1391	9	100	101	0	0	1	101	3869928	3869828	3.42E-45	183	3869878	A	C
303	solcap_snp_c1_1394	9	100	101	0	0	1	101	3872129	3872029	3.42E-45	183	3872079	G	A
304	solcap_snp_c1_1420	9	100	101	0	0	1	101	4321103	4321003	3.42E-45	183	4321053	T	C
305	solcap_snp_c1_1422	9	100	101	0	0	1	101	4336747	4336647	3.42E-45	183	4336697	T	C
306	solcap_snp_c1_1425	9	100	101	0	0	1	101	51578161	51578261	3.42E-45	183	51578211	T	C
307	solcap_snp_c1_1426	9	100	101	0	0	1	101	4374045	4373945	3.42E-45	183	4373995	T	C
308	solcap_snp_c1_1429	9	100	101	0	0	1	101	51567946	51568046	3.42E-45	183	51567996	C	T
309	solcap_snp_c1_1443	11	100	101	0	0	1	101	31645494	31645594	3.42E-45	183	31645544	A	G
310	solcap_snp_c1_1455	11	100	101	0	0	1	101	31577634	31577534	3.42E-45	183	31577584	A	G
311	solcap_snp_c1_1458	11	100	101	0	0	1	101	31759682	31759782	3.42E-45	183	31759732	C	T
312	solcap_snp_c1_1468	11	100	101	0	0	1	101	31193843	31193743	3.42E-45	183	31193793	C	T
313	solcap_snp_c1_1470	11	100	101	0	0	1	101	31047028	31047128	3.42E-45	183	31047078	C	T
314	solcap_snp_c1_1473	11	100	101	0	0	1	101	30783588	30783488	3.42E-45	183	30783538	A	G
315	solcap_snp_c2_1475	10	99.01	101	1	0	1	101	1121545	1121645	1.46E-43	178	1121595	T	C
316	solcap_snp_c1_1481	7	100	101	0	0	1	101	15669050	15669150	3.42E-45	183	15669100	G	A
317	solcap_snp_c2_1483	9	99.01	101	1	0	1	101	33680265	33680165	1.46E-43	178	33680215	T	C
318	solcap_snp_c2_1484	9	100	101	0	0	1	101	33681138	33681038	3.42E-45	183	33681088	C	A
319	solcap_snp_c2_1485	9	100	101	0	0	1	101	33681317	33681217	3.42E-45	183	33681267	C	T
320	solcap_snp_c1_1486	7	100	101	0	0	1	101	15925804	15925904	3.42E-45	183	15925854	G	A
321	solcap_snp_c2_1486	9	99.01	101	1	0	1	101	33681551	33681451	1.46E-43	178	33681501	C	A
322	solcap_snp_c2_1493	9	99.01	101	1	0	1	101	34912808	34912708	1.46E-43	178	34912758	T	C
323	solcap_snp_c2_1494	9	99.01	101	1	0	1	101	34913117	34913017	1.46E-43	178	34913067	A	G
324	solcap_snp_c1_1495	7	100	101	0	0	1	101	15438962	15439062	3.42E-45	183	15439012	C	A
325	solcap_snp_c2_1501	4	99.01	101	1	0	1	101	52551496	52551396	1.46E-43	178	52551446	C	T
326	solcap_snp_c1_1504	2	100	101	0	0	1	101	4479339	4479439	3.42E-45	183	4479389	A	G
327	solcap_snp_c2_1505	4	100	101	0	0	1	101	52534731	52534631	3.42E-45	183	52534681	C	T
328	solcap_snp_c2_1506	4	100	101	0	0	1	101	52534679	52534579	3.42E-45	183	52534629	T	C
329	solcap_snp_c2_1508	4	98.02	101	2	0	1	101	52513530	52513430	1.77E-42	174	52513480	T	C
330	solcap_snp_c1_1511	9	100	101	0	0	1	101	13696488	13696588	3.42E-45	183	13696538	G	A
331	solcap_snp_c2_1511	9	99.01	101	1	0	1	101	32567199	32567099	1.46E-43	178	32567149	C	T
332	solcap_snp_c1_1512	9	100	101	0	0	1	101	8794872	8794772	3.42E-45	183	8794822	T	C
333	solcap_snp_c2_1514	9	100	101	0	0	1	101	32672007	32671907	3.42E-45	183	32671957	G	A
334	solcap_snp_c2_1533	3	98.02	101	2	0	1	101	50688218	50688318	1.77E-42	174	50688268	T	C
335	solcap_snp_c1_1535	0	100	101	0	0	1	101	30638954	30639054	3.42E-45	183	30639004	G	A
336	solcap_snp_c1_1536	7	100	101	0	0	1	101	39598552	39598652	3.42E-45	183	39598602	G	A
337	solcap_snp_c2_1536	12	100	101	0	0	1	101	6518603	6518503	3.42E-45	183	6518553	C	T
338	solcap_snp_c1_1539	2	100	101	0	0	1	101	7830681	7830581	3.42E-45	183	7830631	G	T
339	solcap_snp_c2_1542	12	99.01	101	1	0	1	101	6546622	6546722	1.46E-43	178	6546672	C	T
340	solcap_snp_c2_1545	3	99.01	101	1	0	1	101	50637488	50637388	1.46E-43	178	50637438	T	C
341	solcap_snp_c1_1551	7	100	101	0	0	1	101	13011864	13011964	3.42E-45	183	13011914	C	A
342	solcap_snp_c2_1556	3	100	101	0	0	1	101	50573529	50573429	3.42E-45	183	50573479	G	A
343	solcap_snp_c2_1560	3	99.01	101	1	0	1	101	50563960	50564060	1.46E-43	178	50564010	C	T
344	solcap_snp_c2_1567	3	98.02	101	2	0	1	101	50490085	50489985	1.77E-42	174	50490035	C	T
345	solcap_snp_c1_1576	6	100	101	0	0	1	101	25513769	25513669	3.42E-45	183	25513719	G	A
346	solcap_snp_c2_1579	3	99.01	101	1	0	1	101	50455661	50455561	1.46E-43	178	50455611	C	A
347	solcap_snp_c1_1591	1	100	101	0	0	1	101	84026748	84026648	3.42E-45	183	84026698	G	A
348	solcap_snp_c2_1616	3	100	101	0	0	1	101	50350269	50350369	3.42E-45	183	50350319	A	G
349	solcap_snp_c1_1638	1	100	101	0	0	1	101	82935896	82935996	3.42E-45	183	82935946	C	T
350	solcap_snp_c1_1645	1	100	101	0	0	1	101	82954222	82954122	3.42E-45	183	82954172	C	T
351	solcap_snp_c1_1653	1	100	101	0	0	1	101	83012138	83012038	3.42E-45	183	83012088	G	A
352	solcap_snp_c2_1681	3	100	101	0	0	1	101	51506132	51506032	3.42E-45	183	51506082	C	T
353	solcap_snp_c1_1683	1	100	101	0	0	1	101	83059316	83059216	3.42E-45	183	83059266	T	C
354	solcap_snp_c1_1684	1	100	101	0	0	1	101	83059366	83059266	3.42E-45	183	83059316	G	A
355	solcap_snp_c2_1688	3	98.02	101	2	0	1	101	51474570	51474670	1.77E-42	174	51474620	A	G
356	solcap_snp_c2_1714	3	100	101	0	0	1	101	51405003	51404903	3.42E-45	183	51404953	A	G
357	solcap_snp_c2_1715	3	99.01	101	1	0	1	101	51404863	51404763	1.46E-43	178	51404813	T	A
358	solcap_snp_c2_1716	3	100	101	0	0	1	101	51404803	51404703	3.42E-45	183	51404753	G	A
359	solcap_snp_c2_1717	3	100	101	0	0	1	101	51404749	51404649	3.42E-45	183	51404699	G	A
360	solcap_snp_c2_1718	3	99.01	101	1	0	1	101	51404672	51404572	1.46E-43	178	51404622	G	A
361	solcap_snp_c2_1719	3	98.02	101	2	0	1	101	51404599	51404499	1.77E-42	174	51404549	A	T
362	solcap_snp_c2_1720	3	98.02	101	2	0	1	101	51404570	51404470	1.77E-42	174	51404520	T	C
363	solcap_snp_c2_1721	3	100	101	0	0	1	101	51404410	51404310	3.42E-45	183	51404360	C	G
364	solcap_snp_c2_1722	3	100	101	0	0	1	101	51404359	51404259	3.42E-45	183	51404309	G	A
365	solcap_snp_c2_1723	3	98.02	101	2	0	1	101	51404308	51404208	1.77E-42	174	51404258	G	T
366	solcap_snp_c2_1724	3	100	101	0	0	1	101	51404281	51404181	3.42E-45	183	51404231	A	C
367	solcap_snp_c2_1725	3	99.01	101	1	0	1	101	51404133	51404233	1.46E-43	178	51404183	C	T
368	solcap_snp_c2_1726	3	100	101	0	0	1	101	51402331	51402231	3.42E-45	183	51402281	T	A
369	solcap_snp_c1_1737	1	100	101	0	0	1	101	83602419	83602319	3.42E-45	183	83602369	C	T
370	solcap_snp_c1_1739	1	100	101	0	0	1	101	83608575	83608475	3.42E-45	183	83608525	G	A
371	solcap_snp_c2_1748	3	97.03	101	3	0	1	101	51387198	51387098	7.54E-41	168	51387148	A	G
372	solcap_snp_c1_1770	11	100	101	0	0	1	101	20596485	20596585	3.42E-45	183	20596535	G	A
373	solcap_snp_c1_1774	11	100	101	0	0	1	101	20379711	20379811	3.42E-45	183	20379761	T	C
374	solcap_snp_c1_1775	11	100	101	0	0	1	101	20379674	20379774	3.42E-45	183	20379724	C	T
375	solcap_snp_c1_1778	11	100	101	0	0	1	101	20363027	20363127	3.42E-45	183	20363077	C	T
376	solcap_snp_c1_1779	11	100	101	0	0	1	101	20362837	20362937	3.42E-45	183	20362887	C	T
377	solcap_snp_c1_1780	11	100	101	0	0	1	101	20362766	20362866	3.42E-45	183	20362816	G	A
378	solcap_snp_c1_1781	11	100	101	0	0	1	101	20362739	20362839	3.42E-45	183	20362789	G	A
379	solcap_snp_c1_1782	11	100	101	0	0	1	101	20362292	20362392	3.42E-45	183	20362342	T	C
380	solcap_snp_c1_1784	11	100	101	0	0	1	101	20029395	20029495	3.42E-45	183	20029445	T	C
381	solcap_snp_c1_1802	5	100	101	0	0	1	101	42300729	42300829	3.42E-45	183	42300779	G	A
382	solcap_snp_c2_1813	3	99.01	101	1	0	1	101	51282216	51282116	1.46E-43	178	51282166	G	A
383	solcap_snp_c2_1830	3	100	101	0	0	1	101	51731118	51731218	3.42E-45	183	51731168	G	A
384	solcap_snp_c2_1835	3	100	101	0	0	1	101	51091600	51091700	3.42E-45	183	51091650	C	A
385	solcap_snp_c1_1837	1	100	101	0	0	1	101	80561161	80561061	3.42E-45	183	80561111	T	C
386	solcap_snp_c1_1838	1	100	101	0	0	1	101	80560442	80560342	3.42E-45	183	80560392	T	C
387	solcap_snp_c2_1844	3	99.01	101	1	0	1	101	51723978	51723878	1.46E-43	178	51723928	C	T
388	solcap_snp_c1_1847	1	100	101	0	0	1	101	80524291	80524191	3.42E-45	183	80524241	A	G
389	solcap_snp_c2_1847	3	99.01	101	1	0	1	101	51723779	51723679	1.46E-43	178	51723729	C	T
390	solcap_snp_c1_1853	1	100	101	0	0	1	101	80429074	80428974	3.42E-45	183	80429024	G	T
391	solcap_snp_c1_1873	5	100	101	0	0	1	101	43218919	43219019	3.42E-45	183	43218969	T	C
392	solcap_snp_c1_1874	5	100	101	0	0	1	101	43218793	43218893	3.42E-45	183	43218843	T	C
393	solcap_snp_c1_1875	5	100	101	0	0	1	101	43212140	43212040	3.42E-45	183	43212090	C	T
394	solcap_snp_c1_1881	5	100	101	0	0	1	101	42992240	42992140	3.42E-45	183	42992190	T	G
395	solcap_snp_c2_1887	3	100	101	0	0	1	101	50748471	50748371	3.42E-45	183	50748421	C	T
396	solcap_snp_c2_1898	10	98.02	101	2	0	1	101	23961364	23961464	1.77E-42	174	23961414	A	C
397	solcap_snp_c2_1903	10	99.01	101	1	0	1	101	23213844	23213744	1.46E-43	178	23213794	G	A
398	solcap_snp_c2_1905	10	100	101	0	0	1	101	23213470	23213370	3.42E-45	183	23213420	C	T
399	solcap_snp_c1_1908	3	100	101	0	0	1	101	8219261	8219361	3.42E-45	183	8219311	A	G
400	solcap_snp_c2_1908	9	98.02	101	2	0	1	101	19487237	19487337	1.77E-42	174	19487287	C	T
401	solcap_snp_c1_1909	3	100	101	0	0	1	101	8177708	8177608	3.42E-45	183	8177658	T	C
402	solcap_snp_c1_1914	3	100	101	0	0	1	101	7824075	7824175	3.42E-45	183	7824125	A	G
403	solcap_snp_c2_1914	9	100	101	0	0	1	101	19217246	19217146	3.42E-45	183	19217196	G	T
404	solcap_snp_c2_1915	9	99.01	101	1	0	1	101	19231816	19231916	1.46E-43	178	19231866	C	T
405	solcap_snp_c2_1916	9	100	101	0	0	1	101	19232077	19232177	3.42E-45	183	19232127	G	C
406	solcap_snp_c2_1917	9	96.04	101	4	0	1	101	19232297	19232197	9.19E-40	165	19232247	G	T
407	solcap_snp_c1_1918	3	100	101	0	0	1	101	7599753	7599653	3.42E-45	183	7599703	C	T
408	solcap_snp_c2_1918	9	100	101	0	0	1	101	19232347	19232447	3.42E-45	183	19232397	T	A
409	solcap_snp_c1_1923	12	100	101	0	0	1	101	59870088	59869988	3.42E-45	183	59870038	C	T
410	solcap_snp_c2_1924	3	98.02	101	2	0	1	101	22354170	22354270	1.77E-42	174	22354220	T	C
411	solcap_snp_c1_1944	12	100	101	0	0	1	101	59760394	59760494	3.42E-45	183	59760444	C	T
412	solcap_snp_c1_1948	12	100	101	0	0	1	101	59631331	59631431	3.42E-45	183	59631381	C	T
413	solcap_snp_c2_1949	6	99.01	101	1	0	1	101	55521667	55521767	1.46E-43	178	55521717	T	A
414	solcap_snp_c2_1950	6	99.01	101	1	0	1	101	55521628	55521728	1.46E-43	178	55521678	G	A
415	solcap_snp_c1_1953	12	100	101	0	0	1	101	59372037	59371937	3.42E-45	183	59371987	T	C
416	solcap_snp_c1_1954	12	100	101	0	0	1	101	59371555	59371455	3.42E-45	183	59371505	T	C
417	solcap_snp_c1_1959	12	100	101	0	0	1	101	60814854	60814754	3.42E-45	183	60814804	C	T
418	solcap_snp_c2_1962	7	100	101	0	0	1	101	36278145	36278245	3.42E-45	183	36278195	T	C
419	solcap_snp_c2_1964	7	100	101	0	0	1	101	36278397	36278497	3.42E-45	183	36278447	G	A
420	solcap_snp_c2_1967	7	100	101	0	0	1	101	36287799	36287899	3.42E-45	183	36287849	T	C
421	solcap_snp_c1_1968	12	100	101	0	0	1	101	61101751	61101851	3.42E-45	183	61101801	A	G
422	solcap_snp_c2_1968	7	100	101	0	0	1	101	36287900	36288000	3.42E-45	183	36287950	T	C
423	solcap_snp_c2_1974	7	99.01	101	1	0	1	101	36400692	36400792	1.46E-43	178	36400742	A	G
424	solcap_snp_c2_1975	7	99.01	101	1	0	1	101	36400992	36400892	1.46E-43	178	36400942	T	G
425	solcap_snp_c2_1980	7	99.01	101	1	0	1	101	36406784	36406884	1.46E-43	178	36406834	T	C
426	solcap_snp_c1_1985	12	100	101	0	0	1	101	60307271	60307371	3.42E-45	183	60307321	T	C
427	solcap_snp_c1_1988	12	100	101	0	0	1	101	60288481	60288381	3.42E-45	183	60288431	A	G
428	solcap_snp_c2_1991	7	100	101	0	0	1	101	36529745	36529845	3.42E-45	183	36529795	T	C
429	solcap_snp_c2_1993	7	100	101	0	0	1	101	36553214	36553314	3.42E-45	183	36553264	G	A
430	solcap_snp_c2_2000	7	98.02	101	2	0	1	101	36802679	36802579	1.77E-42	174	36802629	T	G
431	solcap_snp_c2_2002	7	98.02	101	2	0	1	101	36803008	36803108	1.77E-42	174	36803058	T	C
432	solcap_snp_c1_2009	12	100	101	0	0	1	101	61026951	61027051	3.42E-45	183	61027001	A	G
433	solcap_snp_c1_2025	12	100	101	0	0	1	101	61008484	61008584	3.42E-45	183	61008534	C	A
434	solcap_snp_c1_2027	12	100	101	0	0	1	101	61007623	61007723	3.42E-45	183	61007673	C	T
435	solcap_snp_c2_2031	7	100	101	0	0	1	101	37075902	37075802	3.42E-45	183	37075852	T	C
436	solcap_snp_c1_2038	3	100	101	0	0	1	101	10245645	10245745	3.42E-45	183	10245695	A	C
437	solcap_snp_c1_2039	3	100	101	0	0	1	101	10245594	10245694	3.42E-45	183	10245644	A	G
438	solcap_snp_c1_2051	3	100	101	0	0	1	101	10654155	10654055	3.42E-45	183	10654105	A	G
439	solcap_snp_c1_2060	6	100	101	0	0	1	101	50219928	50220028	3.42E-45	183	50219978	T	G
440	solcap_snp_c1_2064	6	100	101	0	0	1	101	50239768	50239868	3.42E-45	183	50239818	G	A
441	solcap_snp_c1_2065	6	100	101	0	0	1	101	50280973	50281073	3.42E-45	183	50281023	G	A
442	solcap_snp_c1_2067	6	100	101	0	0	1	101	50341806	50341906	3.42E-45	183	50341856	C	G
443	solcap_snp_c1_2071	6	100	101	0	0	1	101	50356163	50356063	3.42E-45	183	50356113	G	A
444	solcap_snp_c2_2074	7	100	101	0	0	1	101	37474380	37474280	3.42E-45	183	37474330	A	G
445	solcap_snp_c1_2079	6	100	101	0	0	1	101	50434140	50434240	3.42E-45	183	50434190	A	G
446	solcap_snp_c1_2082	6	100	101	0	0	1	101	50443651	50443551	3.42E-45	183	50443601	C	T
447	solcap_snp_c1_2086	6	100	101	0	0	1	101	50571709	50571609	3.42E-45	183	50571659	C	T
448	solcap_snp_c1_2090	6	100	101	0	0	1	101	50627471	50627571	3.42E-45	183	50627521	C	T
449	solcap_snp_c1_2091	6	100	101	0	0	1	101	50658328	50658228	3.42E-45	183	50658278	C	T
450	solcap_snp_c2_2105	8	99.01	101	1	0	1	101	17953607	17953707	1.46E-43	178	17953657	T	C
451	solcap_snp_c1_2109	6	100	101	0	0	1	101	50109728	50109828	3.42E-45	183	50109778	T	C
452	solcap_snp_c1_2112	6	100	101	0	0	1	101	51083716	51083816	3.42E-45	183	51083766	T	G
453	solcap_snp_c1_2116	6	100	101	0	0	1	101	50125279	50125379	3.42E-45	183	50125329	C	T
454	solcap_snp_c1_2117	6	100	101	0	0	1	101	50125484	50125584	3.42E-45	183	50125534	G	A
455	solcap_snp_c2_2122	8	98.02	101	2	0	1	101	17233948	17233848	1.77E-42	174	17233898	A	G
456	solcap_snp_c1_2124	7	100	101	0	0	1	101	22890180	22890080	3.42E-45	183	22890130	A	G
457	solcap_snp_c1_2125	7	100	101	0	0	1	101	22890176	22890076	3.42E-45	183	22890126	C	T
458	solcap_snp_c1_2126	8	100	101	0	0	1	101	23931409	23931509	3.42E-45	183	23931459	A	G
459	solcap_snp_c2_2132	3	100	101	0	0	1	101	46234588	46234688	3.42E-45	183	46234638	T	C
460	solcap_snp_c2_2137	3	99.01	101	1	0	1	101	46265369	46265469	1.46E-43	178	46265419	T	C
461	solcap_snp_c2_2138	3	99.01	101	1	0	1	101	46265381	46265481	1.46E-43	178	46265431	C	A
462	solcap_snp_c1_2139	11	100	101	0	0	1	101	2815785	2815885	3.42E-45	183	2815835	A	G
463	solcap_snp_c1_2162	11	100	101	0	0	1	101	2581035	2580935	3.42E-45	183	2580985	C	T
464	solcap_snp_c2_2170	8	100	101	0	0	1	101	18982157	18982257	3.42E-45	183	18982207	A	C
465	solcap_snp_c2_2178	8	98.02	101	2	0	1	101	18394970	18395070	1.77E-42	174	18395020	T	C
466	solcap_snp_c2_2179	8	100	101	0	0	1	101	18393349	18393449	3.42E-45	183	18393399	A	G
467	solcap_snp_c1_2180	11	100	101	0	0	1	101	2568172	2568072	3.42E-45	183	2568122	C	A
468	solcap_snp_c1_2181	11	100	101	0	0	1	101	2568164	2568064	3.42E-45	183	2568114	G	A
469	solcap_snp_c2_2183	8	98.02	101	2	0	1	101	19348610	19348510	1.77E-42	174	19348560	T	C
470	solcap_snp_c2_2185	1	98.02	101	2	0	1	101	77652906	77652806	1.77E-42	174	77652856	T	C
471	solcap_snp_c2_2186	1	98.02	101	2	0	1	101	77652911	77652811	1.77E-42	174	77652861	G	A
472	solcap_snp_c2_2201	1	100	101	0	0	1	101	77738872	77738772	3.42E-45	183	77738822	A	G
473	solcap_snp_c1_2203	11	100	101	0	0	1	101	3786715	3786615	3.42E-45	183	3786665	C	T
474	solcap_snp_c1_2209	11	100	101	0	0	1	101	4001331	4001231	3.42E-45	183	4001281	C	T
475	solcap_snp_c1_2212	11	100	101	0	0	1	101	3721815	3721715	3.42E-45	183	3721765	T	C
476	solcap_snp_c1_2228	11	100	101	0	0	1	101	3549178	3549278	3.42E-45	183	3549228	C	T
477	solcap_snp_c1_2275	11	100	101	0	0	1	101	3149826	3149926	3.42E-45	183	3149876	G	A
478	solcap_snp_c1_2280	11	100	101	0	0	1	101	3948424	3948324	3.42E-45	183	3948374	G	A
479	solcap_snp_c1_2281	11	100	101	0	0	1	101	3948421	3948321	3.42E-45	183	3948371	G	A
480	solcap_snp_c2_2291	1	100	101	0	0	1	101	76480595	76480495	3.42E-45	183	76480545	G	A
481	solcap_snp_c2_2292	1	100	101	0	0	1	101	76480615	76480515	3.42E-45	183	76480565	T	G
482	solcap_snp_c2_2299	1	100	101	0	0	1	101	78192348	78192248	3.42E-45	183	78192298	C	T
483	solcap_snp_c1_2304	11	100	101	0	0	1	101	3006988	3007088	3.42E-45	183	3007038	C	T
484	solcap_snp_c2_2307	1	100	101	0	0	1	101	76486725	76486625	3.42E-45	183	76486675	A	G
485	solcap_snp_c1_2314	11	100	101	0	0	1	101	3928551	3928651	3.42E-45	183	3928601	A	G
486	solcap_snp_c1_2319	9	100	101	0	0	1	101	39334047	39333947	3.42E-45	183	39333997	C	T
487	solcap_snp_c2_2322	1	97.03	101	3	0	1	101	76346430	76346530	7.54E-41	168	76346480	T	G
488	solcap_snp_c1_2331	12	100	101	0	0	1	101	56876961	56876861	3.42E-45	183	56876911	A	G
489	solcap_snp_c2_2332	0	100	101	0	0	1	101	23352936	23353036	3.42E-45	183	23352986	C	T
490	solcap_snp_c1_2333	12	100	101	0	0	1	101	56878777	56878677	3.42E-45	183	56878727	A	G
491	solcap_snp_c2_2333	0	97.03	101	3	0	1	101	23352609	23352709	7.54E-41	168	23352659	T	C
492	solcap_snp_c2_2334	0	98.02	101	2	0	1	101	23352585	23352685	1.77E-42	174	23352635	A	G
493	solcap_snp_c1_2340	12	100	101	0	0	1	101	56936113	56936013	3.42E-45	183	56936063	C	A
494	solcap_snp_c1_2350	12	100	101	0	0	1	101	56454885	56454985	3.42E-45	183	56454935	T	G
495	solcap_snp_c1_2352	12	100	101	0	0	1	101	55861862	55861962	3.42E-45	183	55861912	A	G
496	solcap_snp_c2_2354	1	98.02	101	2	0	1	101	78430695	78430595	1.77E-42	174	78430645	A	G
497	solcap_snp_c1_2358	12	100	101	0	0	1	101	56569713	56569813	3.42E-45	183	56569763	A	G
498	solcap_snp_c1_2366	12	100	101	0	0	1	101	56641228	56641128	3.42E-45	183	56641178	G	T
499	solcap_snp_c1_2383	12	100	101	0	0	1	101	56760597	56760697	3.42E-45	183	56760647	A	G
500	solcap_snp_c2_2384	1	99.01	101	1	0	1	101	78663218	78663118	1.46E-43	178	78663168	G	T
501	solcap_snp_c1_2398	7	100	101	0	0	1	101	11640607	11640707	3.42E-45	183	11640657	G	T
502	solcap_snp_c2_2400	1	98.02	101	2	0	1	101	76920220	76920120	1.77E-42	174	76920170	C	T
503	solcap_snp_c1_2404	7	100	101	0	0	1	101	10838387	10838487	3.42E-45	183	10838437	T	C
504	solcap_snp_c1_2405	7	100	101	0	0	1	101	10838456	10838556	3.42E-45	183	10838506	C	T
505	solcap_snp_c1_2408	7	100	101	0	0	1	101	10942553	10942453	3.42E-45	183	10942503	G	A
506	solcap_snp_c1_2417	1	100	101	0	0	1	101	1838814	1838914	3.42E-45	183	1838864	C	A
507	solcap_snp_c2_2420	1	98.02	101	2	0	1	101	76952955	76952855	1.77E-42	174	76952905	G	C
508	solcap_snp_c2_2421	1	99.01	101	1	0	1	101	76957615	76957715	1.46E-43	178	76957665	C	A
509	solcap_snp_c2_2422	1	99.01	101	1	0	1	101	76958077	76957977	1.46E-43	178	76958027	A	T
510	solcap_snp_c2_2423	1	100	101	0	0	1	101	76958627	76958527	3.42E-45	183	76958577	T	C
511	solcap_snp_c1_2424	1	100	101	0	0	1	101	1028805	1028905	3.42E-45	183	1028855	C	T
512	solcap_snp_c2_2424	1	100	101	0	0	1	101	76960066	76959966	3.42E-45	183	76960016	G	A
513	solcap_snp_c2_2425	1	100	101	0	0	1	101	76960132	76960032	3.42E-45	183	76960082	G	A
514	solcap_snp_c2_2426	1	99.01	101	1	0	1	101	76960246	76960146	1.46E-43	178	76960196	T	C
515	solcap_snp_c2_2427	1	99.01	101	1	0	1	101	76960294	76960194	1.46E-43	178	76960244	C	G
516	solcap_snp_c2_2428	1	100	101	0	0	1	101	76960549	76960449	3.42E-45	183	76960499	A	G
517	solcap_snp_c2_2450	1	99.01	101	1	0	1	101	77056037	77055937	1.46E-43	178	77055987	C	T
518	solcap_snp_c1_2458	1	100	101	0	0	1	101	80121207	80121307	3.42E-45	183	80121257	C	A
519	solcap_snp_c1_2459	1	100	101	0	0	1	101	79084044	79083944	3.42E-45	183	79083994	A	G
520	solcap_snp_c2_2463	1	100	101	0	0	1	101	77190813	77190713	3.42E-45	183	77190763	T	C
521	solcap_snp_c2_2464	1	100	101	0	0	1	101	77190841	77190741	3.42E-45	183	77190791	T	C
522	solcap_snp_c2_2465	1	100	101	0	0	1	101	77191290	77191390	3.42E-45	183	77191340	A	T
523	solcap_snp_c2_2466	1	100	101	0	0	1	101	77191300	77191400	3.42E-45	183	77191350	T	G
524	solcap_snp_c1_2484	1	100	101	0	0	1	101	79157361	79157461	3.42E-45	183	79157411	A	C
525	solcap_snp_c1_2489	1	100	101	0	0	1	101	79159179	79159279	3.42E-45	183	79159229	G	T
526	solcap_snp_c1_2500	1	100	101	0	0	1	101	79275238	79275138	3.42E-45	183	79275188	C	T
527	solcap_snp_c2_2505	1	100	100	0	0	2	101	77350828	77350927	1.2E-44	181	77350877	G	A
528	solcap_snp_c2_2506	1	99.01	101	1	0	1	101	77351019	77351119	1.46E-43	178	77351069	C	T
529	solcap_snp_c2_2507	1	100	101	0	0	1	101	77351085	77351185	3.42E-45	183	77351135	G	A
530	solcap_snp_c2_2508	1	99.01	101	1	0	1	101	77353100	77353200	1.46E-43	178	77353150	C	T
531	solcap_snp_c2_2509	1	98.02	101	2	0	1	101	76406695	76406595	1.77E-42	174	76406645	T	C
532	solcap_snp_c1_2519	1	100	101	0	0	1	101	79487319	79487219	3.42E-45	183	79487269	C	T
533	solcap_snp_c1_2520	1	100	101	0	0	1	101	79487435	79487335	3.42E-45	183	79487385	A	C
534	solcap_snp_c1_2531	1	100	101	0	0	1	101	79711179	79711279	3.42E-45	183	79711229	C	T
535	solcap_snp_c1_2535	1	100	101	0	0	1	101	79784839	79784739	3.42E-45	183	79784789	T	C
536	solcap_snp_c2_2540	11	100	101	0	0	1	101	14897198	14897098	3.42E-45	183	14897148	T	C
537	solcap_snp_c2_2551	1	99.01	101	1	0	1	101	77488215	77488115	1.46E-43	178	77488165	G	A
538	solcap_snp_c1_2569	2	100	101	0	0	1	101	41993969	41993869	3.42E-45	183	41993919	A	C
539	solcap_snp_c2_2571	1	100	101	0	0	1	101	77596139	77596039	3.42E-45	183	77596089	C	T
540	solcap_snp_c1_2574	2	100	101	0	0	1	101	42014664	42014764	3.42E-45	183	42014714	A	G
541	solcap_snp_c2_2582	1	99.01	101	1	0	1	101	59070788	59070688	1.46E-43	178	59070738	T	C
542	solcap_snp_c1_2587	2	100	101	0	0	1	101	42179902	42180002	3.42E-45	183	42179952	T	C
543	solcap_snp_c2_2589	1	100	101	0	0	1	101	58985533	58985433	3.42E-45	183	58985483	T	G
544	solcap_snp_c1_2590	2	100	101	0	0	1	101	42229958	42230058	3.42E-45	183	42230008	T	C
545	solcap_snp_c2_2591	1	100	101	0	0	1	101	58985461	58985361	3.42E-45	183	58985411	G	T
546	solcap_snp_c1_2630	2	100	101	0	0	1	101	41745139	41745239	3.42E-45	183	41745189	T	C
547	solcap_snp_c2_2630	1	99.01	101	1	0	1	101	58846000	58845900	1.46E-43	178	58845950	G	T
548	solcap_snp_c1_2632	2	100	101	0	0	1	101	41745296	41745396	3.42E-45	183	41745346	G	A
549	solcap_snp_c1_2640	2	100	101	0	0	1	101	41814911	41814811	3.42E-45	183	41814861	C	T
550	solcap_snp_c1_2641	2	100	101	0	0	1	101	41814923	41814823	3.42E-45	183	41814873	G	A
551	solcap_snp_c1_2643	2	100	101	0	0	1	101	41821624	41821524	3.42E-45	183	41821574	A	G
552	solcap_snp_c2_2649	1	100	101	0	0	1	101	58746939	58746839	3.42E-45	183	58746889	G	A
553	solcap_snp_c1_2652	2	100	101	0	0	1	101	41891799	41891699	3.42E-45	183	41891749	C	T
554	solcap_snp_c1_2653	2	100	101	0	0	1	101	41904285	41904185	3.42E-45	183	41904235	C	G
555	solcap_snp_c2_2653	1	99.01	101	1	0	1	101	58737672	58737772	1.46E-43	178	58737722	C	T
556	solcap_snp_c1_2654	2	100	101	0	0	1	101	41910911	41911011	3.42E-45	183	41910961	A	G
557	solcap_snp_c1_2655	2	100	101	0	0	1	101	41910960	41911060	3.42E-45	183	41911010	T	A
558	solcap_snp_c1_2656	2	100	101	0	0	1	101	41911202	41911302	3.42E-45	183	41911252	A	G
559	solcap_snp_c1_2657	2	100	101	0	0	1	101	41911214	41911314	3.42E-45	183	41911264	G	A
560	solcap_snp_c1_2658	2	100	101	0	0	1	101	41911431	41911531	3.42E-45	183	41911481	A	C
561	solcap_snp_c1_2659	2	100	101	0	0	1	101	41911470	41911570	3.42E-45	183	41911520	C	T
562	solcap_snp_c1_2660	2	100	101	0	0	1	101	41911512	41911612	3.42E-45	183	41911562	G	A
563	solcap_snp_c1_2661	2	100	101	0	0	1	101	41911590	41911690	3.42E-45	183	41911640	A	G
564	solcap_snp_c1_2672	7	100	101	0	0	1	101	34754213	34754113	3.42E-45	183	34754163	C	A
565	solcap_snp_c1_2673	10	100	101	0	0	1	101	42450539	42450439	3.42E-45	183	42450489	G	A
566	solcap_snp_c1_2681	4	100	101	0	0	1	101	48003377	48003477	3.42E-45	183	48003427	G	A
567	solcap_snp_c1_2686	8	100	101	0	0	1	101	13212785	13212685	3.42E-45	183	13212735	C	T
568	solcap_snp_c1_2687	8	100	101	0	0	1	101	13213083	13212983	3.42E-45	183	13213033	G	A
569	solcap_snp_c1_2689	12	100	101	0	0	1	101	58047292	58047392	3.42E-45	183	58047342	T	C
570	solcap_snp_c1_2690	12	100	101	0	0	1	101	58047508	58047608	3.42E-45	183	58047558	G	A
571	solcap_snp_c1_2702	12	100	101	0	0	1	101	58127922	58127822	3.42E-45	183	58127872	A	G
572	solcap_snp_c2_2707	8	99.01	101	1	0	1	101	37703961	37704061	1.46E-43	178	37704011	T	G
573	solcap_snp_c1_2718	12	100	101	0	0	1	101	57349419	57349319	3.42E-45	183	57349369	G	A
574	solcap_snp_c2_2721	1	99.01	101	1	0	1	101	58197498	58197398	1.46E-43	178	58197448	A	C
575	solcap_snp_c1_2724	12	100	101	0	0	1	101	57460010	57460110	3.42E-45	183	57460060	C	T
576	solcap_snp_c1_2727	12	100	101	0	0	1	101	57468407	57468307	3.42E-45	183	57468357	G	A
577	solcap_snp_c2_2729	8	100	101	0	0	1	101	37673424	37673524	3.42E-45	183	37673474	G	A
578	solcap_snp_c2_2739	8	98.02	101	2	0	1	101	37671563	37671463	1.77E-42	174	37671513	T	G
579	solcap_snp_c1_2740	12	100	101	0	0	1	101	57659669	57659569	3.42E-45	183	57659619	G	A
580	solcap_snp_c2_2743	8	99.01	101	1	0	1	101	37508235	37508335	1.46E-43	178	37508285	A	G
581	solcap_snp_c2_2744	8	99.01	101	1	0	1	101	37507719	37507819	1.46E-43	178	37507769	G	A
582	solcap_snp_c2_2745	8	99.01	101	1	0	1	101	37507695	37507795	1.46E-43	178	37507745	A	G
583	solcap_snp_c2_2746	8	99.01	101	1	0	1	101	37506767	37506867	1.46E-43	178	37506817	G	A
584	solcap_snp_c2_2747	8	99.01	101	1	0	1	101	37504421	37504521	1.46E-43	178	37504471	T	G
585	solcap_snp_c2_2748	8	100	101	0	0	1	101	37492302	37492202	3.42E-45	183	37492252	A	C
586	solcap_snp_c2_2753	8	98.02	101	2	0	1	101	37468823	37468723	1.77E-42	174	37468773	A	G
587	solcap_snp_c2_2754	8	98.02	101	2	0	1	101	37468804	37468704	1.77E-42	174	37468754	G	A
588	solcap_snp_c2_2757	8	99.01	101	1	0	1	101	37467497	37467397	1.46E-43	178	37467447	G	A
589	solcap_snp_c1_2778	7	100	101	0	0	1	101	26038150	26038050	3.42E-45	183	26038100	C	A
590	solcap_snp_c1_2780	7	100	101	0	0	1	101	26038095	26037995	3.42E-45	183	26038045	C	A
591	solcap_snp_c2_2780	8	98.02	101	2	0	1	101	37835828	37835928	1.77E-42	174	37835878	T	C
592	solcap_snp_c2_2783	8	98.02	101	2	0	1	101	37834198	37834298	1.77E-42	174	37834248	C	T
593	solcap_snp_c1_2786	7	100	101	0	0	1	101	25775434	25775334	3.42E-45	183	25775384	A	C
594	solcap_snp_c1_2789	7	100	101	0	0	1	101	32978076	32977976	3.42E-45	183	32978026	C	T
595	solcap_snp_c1_2790	7	100	101	0	0	1	101	32978131	32978031	3.42E-45	183	32978081	C	A
596	solcap_snp_c1_2791	7	100	101	0	0	1	101	32978364	32978264	3.42E-45	183	32978314	A	G
597	solcap_snp_c1_2792	7	100	101	0	0	1	101	32978452	32978352	3.42E-45	183	32978402	T	C
598	solcap_snp_c1_2793	7	100	101	0	0	1	101	32978521	32978421	3.42E-45	183	32978471	G	T
599	solcap_snp_c1_2795	7	100	101	0	0	1	101	33344438	33344338	3.42E-45	183	33344388	T	G
600	solcap_snp_c1_2796	7	100	101	0	0	1	101	33344576	33344476	3.42E-45	183	33344526	C	T
601	solcap_snp_c2_2796	8	99.01	101	1	0	1	101	36739702	36739802	1.46E-43	178	36739752	C	T
602	solcap_snp_c1_2799	5	100	101	0	0	1	101	49778354	49778454	3.42E-45	183	49778404	A	G
603	solcap_snp_c1_2820	5	100	101	0	0	1	101	50067646	50067546	3.42E-45	183	50067596	G	A
604	solcap_snp_c2_2826	8	99.01	101	1	0	1	101	21591381	21591281	1.46E-43	178	21591331	A	G
605	solcap_snp_c2_2837	8	97.03	101	3	0	1	101	21434567	21434667	7.54E-41	168	21434617	G	A
606	solcap_snp_c1_2838	5	100	101	0	0	1	101	50246774	50246674	3.42E-45	183	50246724	C	T
607	solcap_snp_c1_2839	5	100	101	0	0	1	101	50246777	50246677	3.42E-45	183	50246727	T	C
608	solcap_snp_c1_2840	5	100	101	0	0	1	101	50246936	50246836	3.42E-45	183	50246886	G	C
609	solcap_snp_c2_2840	8	100	101	0	0	1	101	21132958	21133058	3.42E-45	183	21133008	G	T
610	solcap_snp_c2_2842	8	100	101	0	0	1	101	21132828	21132928	3.42E-45	183	21132878	T	C
611	solcap_snp_c2_2843	8	100	101	0	0	1	101	21132812	21132912	3.42E-45	183	21132862	T	C
612	solcap_snp_c2_2850	8	99.01	101	1	0	1	101	20914749	20914849	1.46E-43	178	20914799	C	T
613	solcap_snp_c2_2855	7	100	101	0	0	1	101	24708957	24708857	3.42E-45	183	24708907	T	C
614	solcap_snp_c2_2856	7	100	101	0	0	1	101	24713450	24713350	3.42E-45	183	24713400	T	C
615	solcap_snp_c2_2858	7	100	101	0	0	1	101	24713618	24713518	3.42E-45	183	24713568	C	T
616	solcap_snp_c1_2865	5	100	101	0	0	1	101	50396891	50396991	3.42E-45	183	50396941	G	A
617	solcap_snp_c2_2868	7	100	101	0	0	1	101	24352450	24352350	3.42E-45	183	24352400	G	A
618	solcap_snp_c2_2871	1	100	101	0	0	1	101	55163526	55163426	3.42E-45	183	55163476	A	G
619	solcap_snp_c2_2873	1	100	101	0	0	1	101	55163727	55163627	3.42E-45	183	55163677	T	C
620	solcap_snp_c2_2874	1	100	101	0	0	1	101	55163801	55163701	3.42E-45	183	55163751	G	A
621	solcap_snp_c2_2896	11	99.01	101	1	0	1	101	7479575	7479475	1.46E-43	178	7479525	A	G
622	solcap_snp_c2_2916	2	100	101	0	0	1	101	17173303	17173403	3.42E-45	183	17173353	G	A
623	solcap_snp_c1_2924	5	100	101	0	0	1	101	50786125	50786025	3.42E-45	183	50786075	G	T
624	solcap_snp_c2_2927	2	98.02	101	2	0	1	101	17178036	17178136	1.77E-42	174	17178086	G	T
625	solcap_snp_c2_2943	2	100	101	0	0	1	101	17206109	17206009	3.42E-45	183	17206059	T	C
626	solcap_snp_c1_2944	6	100	101	0	0	1	101	53046401	53046501	3.42E-45	183	53046451	C	T
627	solcap_snp_c2_2946	2	99.01	101	1	0	1	101	17206467	17206367	1.46E-43	178	17206417	C	A
628	solcap_snp_c1_2953	6	100	101	0	0	1	101	52004656	52004756	3.42E-45	183	52004706	G	A
629	solcap_snp_c2_2957	11	99.01	101	1	0	1	101	28602100	28602000	1.46E-43	178	28602050	G	A
630	solcap_snp_c1_2960	6	100	101	0	0	1	101	52023961	52023861	3.42E-45	183	52023911	A	G
631	solcap_snp_c2_2960	9	98.02	101	2	0	1	101	58899735	58899835	1.77E-42	174	58899785	A	C
632	solcap_snp_c2_2968	11	98.02	101	2	0	1	101	27852502	27852602	1.77E-42	174	27852552	A	G
633	solcap_snp_c2_2977	9	98.02	101	2	0	1	101	58781827	58781927	1.77E-42	174	58781877	T	G
634	solcap_snp_c1_2978	6	100	101	0	0	1	101	52261170	52261270	3.42E-45	183	52261220	T	A
635	solcap_snp_c1_2979	6	100	101	0	0	1	101	52262068	52261968	3.42E-45	183	52262018	A	G
636	solcap_snp_c2_2992	9	99.01	101	1	0	1	101	58997320	58997420	1.46E-43	178	58997370	C	T
637	solcap_snp_c2_2998	9	97.03	101	3	0	1	101	58689246	58689146	7.54E-41	168	58689196	A	G
638	solcap_snp_c1_3000	6	100	101	0	0	1	101	51925002	51925102	3.42E-45	183	51925052	T	G
639	solcap_snp_c1_3001	6	100	101	0	0	1	101	51925004	51925104	3.42E-45	183	51925054	C	T
640	solcap_snp_c1_3002	6	100	101	0	0	1	101	51925011	51925111	3.42E-45	183	51925061	G	C
641	solcap_snp_c1_3003	6	100	101	0	0	1	101	51925095	51925195	3.42E-45	183	51925145	G	A
642	solcap_snp_c2_3005	9	100	101	0	0	1	101	58672022	58671922	3.42E-45	183	58671972	A	G
643	solcap_snp_c2_3007	9	99.01	101	1	0	1	101	58671729	58671629	1.46E-43	178	58671679	G	A
644	solcap_snp_c2_3010	9	98.02	101	2	0	1	101	58670640	58670540	1.77E-42	174	58670590	T	C
645	solcap_snp_c1_3011	6	100	101	0	0	1	101	51928876	51928976	3.42E-45	183	51928926	C	T
646	solcap_snp_c2_3011	9	98.02	101	2	0	1	101	58670598	58670498	1.77E-42	174	58670548	C	T
647	solcap_snp_c1_3012	6	100	101	0	0	1	101	51929716	51929616	3.42E-45	183	51929666	A	T
648	solcap_snp_c1_3013	6	100	101	0	0	1	101	51930251	51930151	3.42E-45	183	51930201	T	G
649	solcap_snp_c2_3021	9	99.01	101	1	0	1	101	58582527	58582427	1.46E-43	178	58582477	G	A
650	solcap_snp_c2_3042	9	100	101	0	0	1	101	58532953	58533053	3.42E-45	183	58533003	G	A
651	solcap_snp_c1_3049	10	100	101	0	0	1	101	29741179	29741079	3.42E-45	183	29741129	C	A
652	solcap_snp_c1_3051	10	100	101	0	0	1	101	29740210	29740110	3.42E-45	183	29740160	A	C
653	solcap_snp_c1_3052	10	100	101	0	0	1	101	29642593	29642693	3.42E-45	183	29642643	T	C
654	solcap_snp_c2_3052	9	98.02	101	2	0	1	101	58448978	58449078	1.77E-42	174	58449028	G	A
655	solcap_snp_c1_3057	10	100	101	0	0	1	101	28438847	28438747	3.42E-45	183	28438797	A	G
656	solcap_snp_c1_3060	10	100	101	0	0	1	101	27650721	27650621	3.42E-45	183	27650671	G	T
657	solcap_snp_c1_3062	6	100	101	0	0	1	101	57653386	57653286	3.42E-45	183	57653336	C	T
658	solcap_snp_c1_3063	6	100	101	0	0	1	101	57643684	57643584	3.42E-45	183	57643634	C	T
659	solcap_snp_c2_3063	9	99.01	101	1	0	1	101	58375167	58375267	1.46E-43	178	58375217	C	T
660	solcap_snp_c1_3064	6	100	101	0	0	1	101	57643681	57643581	3.42E-45	183	57643631	T	C
661	solcap_snp_c1_3065	6	100	101	0	0	1	101	57643675	57643575	3.42E-45	183	57643625	T	C
662	solcap_snp_c2_3065	9	100	101	0	0	1	101	58358612	58358712	3.42E-45	183	58358662	G	A
663	solcap_snp_c2_3066	9	97.03	101	3	0	1	101	58358528	58358628	7.54E-41	168	58358578	A	G
664	solcap_snp_c2_3067	9	97.03	101	3	0	1	101	58358492	58358592	7.54E-41	168	58358542	G	A
665	solcap_snp_c2_3068	9	100	101	0	0	1	101	58358412	58358512	3.42E-45	183	58358462	G	A
666	solcap_snp_c2_3069	9	100	101	0	0	1	101	58358151	58358251	3.42E-45	183	58358201	C	T
667	solcap_snp_c2_3070	9	98.02	101	2	0	1	101	58358027	58358127	1.77E-42	174	58358077	T	G
668	solcap_snp_c2_3073	9	98.02	101	2	0	1	101	58956904	58956804	1.77E-42	174	58956854	T	C
669	solcap_snp_c1_3074	6	100	101	0	0	1	101	57581208	57581308	3.42E-45	183	57581258	G	A
670	solcap_snp_c2_3079	9	100	101	0	0	1	101	58240244	58240344	3.42E-45	183	58240294	A	G
671	solcap_snp_c1_3080	6	100	101	0	0	1	101	58663471	58663571	3.42E-45	183	58663521	C	T
672	solcap_snp_c1_3081	6	100	101	0	0	1	101	58663468	58663568	3.42E-45	183	58663518	A	G
673	solcap_snp_c2_3084	9	99.01	101	1	0	1	101	58924245	58924145	1.46E-43	178	58924195	T	C
674	solcap_snp_c2_3091	6	99.01	101	1	0	1	101	4177145	4177245	1.46E-43	178	4177195	C	A
675	solcap_snp_c2_3092	6	99.01	101	1	0	1	101	4176953	4177053	1.46E-43	178	4177003	A	G
676	solcap_snp_c1_3096	6	100	101	0	0	1	101	58258143	58258043	3.42E-45	183	58258093	T	C
677	solcap_snp_c1_3098	6	100	101	0	0	1	101	58064654	58064554	3.42E-45	183	58064604	C	T
678	solcap_snp_c2_3104	6	98.02	101	2	0	1	101	4151483	4151583	1.77E-42	174	4151533	C	A
679	solcap_snp_c2_3107	6	99.01	101	1	0	1	101	4082836	4082736	1.46E-43	178	4082786	C	T
680	solcap_snp_c2_3108	6	98.02	101	2	0	1	101	3974880	3974780	1.77E-42	174	3974830	A	C
681	solcap_snp_c2_3109	6	98.02	101	2	0	1	101	3974802	3974702	1.77E-42	174	3974752	C	A
682	solcap_snp_c1_3118	6	100	101	0	0	1	101	57907246	57907346	3.42E-45	183	57907296	G	A
683	solcap_snp_c1_3125	6	100	101	0	0	1	101	57870846	57870746	3.42E-45	183	57870796	T	G
684	solcap_snp_c1_3126	6	100	101	0	0	1	101	57870808	57870708	3.42E-45	183	57870758	C	T
685	solcap_snp_c2_3127	6	97.03	101	3	0	1	101	3823831	3823731	7.54E-41	168	3823781	T	C
686	solcap_snp_c1_3130	6	100	101	0	0	1	101	57870314	57870214	3.42E-45	183	57870264	G	A
687	solcap_snp_c2_3133	6	98.02	101	2	0	1	101	3555892	3555992	1.77E-42	174	3555942	T	G
688	solcap_snp_c2_3134	6	98.02	101	2	0	1	101	3555889	3555989	1.77E-42	174	3555939	G	A
689	solcap_snp_c2_3135	6	98.02	101	2	0	1	101	3551633	3551733	1.77E-42	174	3551683	C	T
690	solcap_snp_c1_3141	7	100	101	0	0	1	101	41355294	41355194	3.42E-45	183	41355244	G	A
691	solcap_snp_c2_3141	6	100	101	0	0	1	101	5250225	5250325	3.42E-45	183	5250275	A	G
692	solcap_snp_c1_3142	7	100	101	0	0	1	101	40251172	40251272	3.42E-45	183	40251222	T	A
693	solcap_snp_c1_3144	7	100	101	0	0	1	101	40613456	40613556	3.42E-45	183	40613506	T	A
694	solcap_snp_c1_3145	7	100	101	0	0	1	101	40642207	40642107	3.42E-45	183	40642157	G	A
695	solcap_snp_c2_3145	6	98.02	101	2	0	1	101	5520159	5520059	1.77E-42	174	5520109	G	A
696	solcap_snp_c2_3146	6	100	101	0	0	1	101	5048406	5048506	3.42E-45	183	5048456	A	C
697	solcap_snp_c1_3147	7	100	101	0	0	1	101	40689879	40689979	3.42E-45	183	40689929	A	C
698	solcap_snp_c1_3150	7	100	101	0	0	1	101	40742659	40742759	3.42E-45	183	40742709	C	T
699	solcap_snp_c1_3151	7	100	101	0	0	1	101	40814036	40813936	3.42E-45	183	40813986	C	T
700	solcap_snp_c2_3152	6	99.01	101	1	0	1	101	4850409	4850309	1.46E-43	178	4850359	A	G
701	solcap_snp_c1_3153	7	100	101	0	0	1	101	40927642	40927542	3.42E-45	183	40927592	C	T
702	solcap_snp_c2_3153	6	100	101	0	0	1	101	4848790	4848890	3.42E-45	183	4848840	C	T
703	solcap_snp_c1_3154	7	100	101	0	0	1	101	40990670	40990770	3.42E-45	183	40990720	C	T
704	solcap_snp_c2_3154	6	100	101	0	0	1	101	4826948	4826848	3.42E-45	183	4826898	T	C
705	solcap_snp_c2_3155	6	100	101	0	0	1	101	4826212	4826312	3.42E-45	183	4826262	A	C
706	solcap_snp_c2_3156	6	98.02	101	2	0	1	101	4826165	4826065	1.77E-42	174	4826115	G	A
707	solcap_snp_c2_3158	6	98.02	101	2	0	1	101	4670178	4670078	1.77E-42	174	4670128	T	G
708	solcap_snp_c1_3159	7	100	101	0	0	1	101	41078657	41078557	3.42E-45	183	41078607	G	A
709	solcap_snp_c2_3160	10	100	101	0	0	1	101	51901194	51901294	3.42E-45	183	51901244	C	T
710	solcap_snp_c2_3161	10	100	101	0	0	1	101	51901196	51901296	3.42E-45	183	51901246	C	T
711	solcap_snp_c2_3162	6	99.01	101	1	0	1	101	4472990	4473090	1.46E-43	178	4473040	A	C
712	solcap_snp_c1_3163	7	100	101	0	0	1	101	41143378	41143478	3.42E-45	183	41143428	C	T
713	solcap_snp_c2_3163	6	99.01	101	1	0	1	101	4445021	4444921	1.46E-43	178	4444971	C	T
714	solcap_snp_c1_3166	4	100	101	0	0	1	101	68439434	68439334	3.42E-45	183	68439384	T	C
715	solcap_snp_c2_3167	6	100	101	0	0	1	101	4444532	4444432	3.42E-45	183	4444482	C	T
716	solcap_snp_c1_3173	12	100	101	0	0	1	101	29224634	29224534	3.42E-45	183	29224584	T	C
717	solcap_snp_c2_3175	6	100	101	0	0	1	101	5466316	5466216	3.42E-45	183	5466266	G	A
718	solcap_snp_c2_3185	12	99.01	101	1	0	1	101	9518017	9518117	1.46E-43	178	9518067	C	A
719	solcap_snp_c1_3190	3	100	101	0	0	1	101	59982721	59982621	3.42E-45	183	59982671	A	C
720	solcap_snp_c2_3191	12	98.02	101	2	0	1	101	9484344	9484244	1.77E-42	174	9484294	A	C
721	solcap_snp_c1_3193	3	100	101	0	0	1	101	60880181	60880081	3.42E-45	183	60880131	G	A
722	solcap_snp_c1_3199	1	100	101	0	0	1	101	81936852	81936752	3.42E-45	183	81936802	A	G
723	solcap_snp_c2_3204	9	100	101	0	0	1	101	29070481	29070581	3.42E-45	183	29070531	C	T
724	solcap_snp_c2_3205	9	99.01	101	1	0	1	101	29070268	29070368	1.46E-43	178	29070318	G	T
725	solcap_snp_c2_3220	0	98.02	101	2	0	1	101	44074585	44074485	1.77E-42	174	44074535	C	T
726	solcap_snp_c1_3221	1	100	101	0	0	1	101	80850915	80851015	3.42E-45	183	80850965	G	T
727	solcap_snp_c2_3224	0	98.02	101	2	0	1	101	44074485	44074585	1.77E-42	174	44074535	G	A
728	solcap_snp_c1_3227	1	100	101	0	0	1	101	80834489	80834589	3.42E-45	183	80834539	G	A
729	solcap_snp_c1_3234	1	100	101	0	0	1	101	81927396	81927496	3.42E-45	183	81927446	T	C
730	solcap_snp_c2_3238	7	97.03	101	3	0	1	101	5873656	5873556	7.54E-41	168	5873606	G	A
731	solcap_snp_c1_3241	1	100	101	0	0	1	101	81924863	81924963	3.42E-45	183	81924913	C	T
732	solcap_snp_c1_3255	1	100	101	0	0	1	101	81795385	81795485	3.42E-45	183	81795435	G	A
733	solcap_snp_c2_3255	12	99.01	101	1	0	1	101	9550496	9550396	1.46E-43	178	9550446	G	A
734	solcap_snp_c2_3260	11	99.01	101	1	0	1	101	22932118	22932218	1.46E-43	178	22932168	A	G
735	solcap_snp_c1_3273	1	100	101	0	0	1	101	81750882	81750782	3.42E-45	183	81750832	A	C
736	solcap_snp_c1_3275	1	100	101	0	0	1	101	81750477	81750377	3.42E-45	183	81750427	C	T
737	solcap_snp_c1_3292	1	100	101	0	0	1	101	81971258	81971158	3.42E-45	183	81971208	T	C
738	solcap_snp_c1_3293	1	100	101	0	0	1	101	81222037	81222137	3.42E-45	183	81222087	G	T
739	solcap_snp_c2_3296	9	99.01	101	1	0	1	101	433067	432967	1.46E-43	178	433017	A	C
740	solcap_snp_c2_3305	9	98.02	101	2	0	1	101	375615	375515	1.77E-42	174	375565	T	C
741	solcap_snp_c1_3310	4	100	101	0	0	1	101	46475760	46475660	3.42E-45	183	46475710	G	A
742	solcap_snp_c1_3311	4	100	101	0	0	1	101	46475754	46475654	3.42E-45	183	46475704	T	C
743	solcap_snp_c1_3316	4	100	101	0	0	1	101	47323142	47323242	3.42E-45	183	47323192	G	T
744	solcap_snp_c2_3318	9	99.01	101	1	0	1	101	199032	198932	1.46E-43	178	198982	C	T
745	solcap_snp_c1_3319	4	100	101	0	0	1	101	46805529	46805429	3.42E-45	183	46805479	C	A
746	solcap_snp_c2_3320	9	98.02	101	2	0	1	101	198547	198447	1.77E-42	174	198497	T	C
747	solcap_snp_c2_3321	9	98	100	2	0	1	100	198539	198440	6.19E-42	172	198489	C	T
748	solcap_snp_c2_3323	9	99.01	101	1	0	1	101	197407	197307	1.46E-43	178	197357	C	T
749	solcap_snp_c1_3326	12	100	101	0	0	1	101	22905940	22905840	3.42E-45	183	22905890	G	A
750	solcap_snp_c1_3327	12	100	101	0	0	1	101	22677262	22677362	3.42E-45	183	22677312	T	G
751	solcap_snp_c1_3343	3	100	101	0	0	1	101	15755477	15755377	3.42E-45	183	15755427	C	T
752	solcap_snp_c2_3345	9	98.02	101	2	0	1	101	169477	169577	1.77E-42	174	169527	G	A
753	solcap_snp_c1_3346	3	100	101	0	0	1	101	15243456	15243556	3.42E-45	183	15243506	G	T
754	solcap_snp_c2_3346	9	98.02	101	2	0	1	101	169475	169575	1.77E-42	174	169525	C	T
755	solcap_snp_c1_3347	3	100	101	0	0	1	101	16008464	16008364	3.42E-45	183	16008414	A	G
756	solcap_snp_c2_3351	9	100	81	0	0	21	101	162289	162209	2.47E-34	147	162259	A	T
757	solcap_snp_c2_3352	9	100	101	0	0	1	101	162258	162158	3.42E-45	183	162208	T	G
758	solcap_snp_c2_3353	9	95.96	99	4	0	3	101	161997	162095	1.12E-38	161	162045	A	G
759	solcap_snp_c2_3354	9	97.03	101	3	0	1	101	161704	161804	7.54E-41	168	161754	A	T
760	solcap_snp_c2_3358	9	99.01	101	1	0	1	101	128562	128662	1.46E-43	178	128612	A	T
761	solcap_snp_c2_3363	9	98.02	101	2	0	1	101	53974	53874	1.77E-42	174	53924	C	T
762	solcap_snp_c1_3366	5	100	101	0	0	1	101	47790865	47790765	3.42E-45	183	47790815	G	A
763	solcap_snp_c2_3368	9	100	101	0	0	1	101	19720	19820	3.42E-45	183	19770	T	C
764	solcap_snp_c1_3370	5	100	101	0	0	1	101	47792554	47792454	3.42E-45	183	47792504	C	T
765	solcap_snp_c1_3371	5	100	101	0	0	1	101	47800162	47800062	3.42E-45	183	47800112	G	A
766	solcap_snp_c1_3374	5	100	101	0	0	1	101	47885625	47885725	3.42E-45	183	47885675	T	C
767	solcap_snp_c1_3375	5	100	101	0	0	1	101	47886682	47886782	3.42E-45	183	47886732	G	T
768	solcap_snp_c1_3392	5	100	101	0	0	1	101	47991664	47991564	3.42E-45	183	47991614	G	T
769	solcap_snp_c1_3393	5	100	101	0	0	1	101	47991713	47991613	3.42E-45	183	47991663	A	G
770	solcap_snp_c1_3426	5	100	101	0	0	1	101	48507243	48507343	3.42E-45	183	48507293	T	C
771	solcap_snp_c1_3436	4	100	101	0	0	1	101	32229611	32229511	3.42E-45	183	32229561	A	G
772	solcap_snp_c1_3443	4	100	101	0	0	1	101	32779481	32779381	3.42E-45	183	32779431	T	C
773	solcap_snp_c2_3449	5	100	101	0	0	1	101	51698325	51698225	3.42E-45	183	51698275	G	T
774	solcap_snp_c1_3450	4	100	101	0	0	1	101	71076358	71076458	3.42E-45	183	71076408	T	C
775	solcap_snp_c2_3450	5	98.02	101	2	0	1	101	51697115	51697215	1.77E-42	174	51697165	G	A
776	solcap_snp_c2_3451	5	98.02	101	2	0	1	101	51697106	51697206	1.77E-42	174	51697156	C	A
777	solcap_snp_c2_3452	5	99.01	101	1	0	1	101	51696885	51696785	1.46E-43	178	51696835	G	A
778	solcap_snp_c1_3458	4	100	101	0	0	1	101	72039327	72039427	3.42E-45	183	72039377	A	C
779	solcap_snp_c1_3461	4	100	101	0	0	1	101	72026935	72026835	3.42E-45	183	72026885	C	T
780	solcap_snp_c1_3462	4	100	101	0	0	1	101	72026918	72026818	3.42E-45	183	72026868	T	A
781	solcap_snp_c1_3476	4	100	101	0	0	1	101	71957044	71957144	3.42E-45	183	71957094	T	C
782	solcap_snp_c1_3478	4	100	101	0	0	1	101	71956688	71956788	3.42E-45	183	71956738	C	T
783	solcap_snp_c1_3484	4	100	101	0	0	1	101	71945157	71945057	3.42E-45	183	71945107	T	C
784	solcap_snp_c1_3494	4	100	101	0	0	1	101	71868315	71868415	3.42E-45	183	71868365	C	T
785	solcap_snp_c1_3495	4	100	101	0	0	1	101	71866509	71866609	3.42E-45	183	71866559	T	C
786	solcap_snp_c1_3497	4	100	101	0	0	1	101	71854345	71854245	3.42E-45	183	71854295	C	T
787	solcap_snp_c1_3499	4	100	101	0	0	1	101	71826394	71826294	3.42E-45	183	71826344	T	C
788	solcap_snp_c2_3512	5	100	101	0	0	1	101	51477799	51477699	3.42E-45	183	51477749	T	C
789	solcap_snp_c1_3514	4	100	101	0	0	1	101	71593980	71593880	3.42E-45	183	71593930	A	G
790	solcap_snp_c1_3515	4	100	101	0	0	1	101	71593950	71593850	3.42E-45	183	71593900	C	T
791	solcap_snp_c1_3522	4	100	101	0	0	1	101	71591852	71591952	3.42E-45	183	71591902	T	C
792	solcap_snp_c1_3525	4	100	101	0	0	1	101	71590262	71590362	3.42E-45	183	71590312	A	G
793	solcap_snp_c1_3526	4	100	101	0	0	1	101	71589140	71589240	3.42E-45	183	71589190	T	C
794	solcap_snp_c1_3544	4	100	101	0	0	1	101	71385586	71385486	3.42E-45	183	71385536	A	C
795	solcap_snp_c1_3545	4	100	101	0	0	1	101	71384032	71383932	3.42E-45	183	71383982	A	C
796	solcap_snp_c1_3546	4	100	101	0	0	1	101	71384031	71383931	3.42E-45	183	71383981	G	T
797	solcap_snp_c1_3553	4	100	101	0	0	1	101	71359501	71359601	3.42E-45	183	71359551	C	T
798	solcap_snp_c1_3557	4	100	101	0	0	1	101	71336712	71336612	3.42E-45	183	71336662	T	A
799	solcap_snp_c2_3576	5	100	101	0	0	1	101	51998033	51997933	3.42E-45	183	51997983	A	G
800	solcap_snp_c1_3596	9	100	101	0	0	1	101	2081538	2081438	3.42E-45	183	2081488	A	G
801	solcap_snp_c1_3597	9	100	101	0	0	1	101	2081475	2081375	3.42E-45	183	2081425	C	A
802	solcap_snp_c1_3598	9	100	101	0	0	1	101	2080335	2080235	3.42E-45	183	2080285	G	T
803	solcap_snp_c2_3603	5	100	101	0	0	1	101	51145280	51145380	3.42E-45	183	51145330	C	A
804	solcap_snp_c1_3606	9	100	101	0	0	1	101	1609995	1610095	3.42E-45	183	1610045	G	A
805	solcap_snp_c1_3608	9	100	101	0	0	1	101	1593164	1593264	3.42E-45	183	1593214	G	A
806	solcap_snp_c1_3612	9	100	101	0	0	1	101	1556792	1556692	3.42E-45	183	1556742	G	T
807	solcap_snp_c1_3613	9	100	101	0	0	1	101	1556771	1556671	3.42E-45	183	1556721	T	C
808	solcap_snp_c1_3616	4	100	101	0	0	1	101	31884870	31884970	3.42E-45	183	31884920	T	G
809	solcap_snp_c1_3628	3	100	101	0	0	1	101	46768817	46768917	3.42E-45	183	46768867	A	G
810	solcap_snp_c1_3636	3	100	101	0	0	1	101	46475673	46475573	3.42E-45	183	46475623	C	G
811	solcap_snp_c1_3637	3	100	101	0	0	1	101	46475660	46475560	3.42E-45	183	46475610	G	T
812	solcap_snp_c1_3638	3	100	101	0	0	1	101	46475309	46475209	3.42E-45	183	46475259	G	A
813	solcap_snp_c1_3639	3	100	101	0	0	1	101	46475234	46475134	3.42E-45	183	46475184	C	T
814	solcap_snp_c1_3647	3	100	101	0	0	1	101	22782490	22782390	3.42E-45	183	22782440	T	G
815	solcap_snp_c1_3662	3	100	101	0	0	1	101	22982787	22982887	3.42E-45	183	22982837	T	C
816	solcap_snp_c1_3663	3	100	101	0	0	1	101	22982670	22982570	3.42E-45	183	22982620	A	G
817	solcap_snp_c2_3679	11	100	101	0	0	1	101	39908792	39908892	3.42E-45	183	39908842	A	G
818	solcap_snp_c2_3680	11	100	101	0	0	1	101	39908828	39908928	3.42E-45	183	39908878	C	T
819	solcap_snp_c2_3681	11	100	101	0	0	1	101	39909126	39909226	3.42E-45	183	39909176	T	G
820	solcap_snp_c2_3682	11	99.01	101	1	0	1	101	39910274	39910374	1.46E-43	178	39910324	A	T
821	solcap_snp_c2_3683	11	100	101	0	0	1	101	39911556	39911656	3.42E-45	183	39911606	T	C
822	solcap_snp_c2_3684	11	100	101	0	0	1	101	39911622	39911722	3.42E-45	183	39911672	T	G
823	solcap_snp_c2_3685	11	100	101	0	0	1	101	39911696	39911796	3.42E-45	183	39911746	G	A
824	solcap_snp_c2_3686	11	100	101	0	0	1	101	39913325	39913425	3.42E-45	183	39913375	G	A
825	solcap_snp_c1_3687	6	100	101	0	0	1	101	30456056	30456156	3.42E-45	183	30456106	G	A
826	solcap_snp_c1_3689	6	100	101	0	0	1	101	30466205	30466305	3.42E-45	183	30466255	G	A
827	solcap_snp_c1_3691	6	100	101	0	0	1	101	30647711	30647611	3.42E-45	183	30647661	A	C
828	solcap_snp_c2_3691	11	100	101	0	0	1	101	39919301	39919201	3.42E-45	183	39919251	G	A
829	solcap_snp_c1_3693	1	100	101	0	0	1	101	36413239	36413139	3.42E-45	183	36413189	A	C
830	solcap_snp_c1_3694	11	100	101	0	0	1	101	13356375	13356475	3.42E-45	183	13356425	C	T
831	solcap_snp_c1_3696	7	100	101	0	0	1	101	18005820	18005920	3.42E-45	183	18005870	A	G
832	solcap_snp_c1_3703	4	100	101	0	0	1	101	7272879	7272779	3.42E-45	183	7272829	A	G
833	solcap_snp_c1_3707	4	100	101	0	0	1	101	6717517	6717617	3.42E-45	183	6717567	G	A
834	solcap_snp_c1_3709	4	100	101	0	0	1	101	6658304	6658404	3.42E-45	183	6658354	G	T
835	solcap_snp_c1_3710	4	100	101	0	0	1	101	6655279	6655379	3.42E-45	183	6655329	C	T
836	solcap_snp_c1_3717	4	100	101	0	0	1	101	6367055	6366955	3.42E-45	183	6367005	C	T
837	solcap_snp_c1_3722	4	100	101	0	0	1	101	6202187	6202087	3.42E-45	183	6202137	C	T
838	solcap_snp_c2_3737	11	100	101	0	0	1	101	40397494	40397394	3.42E-45	183	40397444	G	A
839	solcap_snp_c2_3738	11	99.01	101	1	0	1	101	40397642	40397542	1.46E-43	178	40397592	C	T
840	solcap_snp_c2_3739	11	98.02	101	2	0	1	101	40397680	40397780	1.77E-42	174	40397730	A	G
841	solcap_snp_c1_3740	4	100	101	0	0	1	101	6178822	6178922	3.42E-45	183	6178872	C	T
842	solcap_snp_c2_3740	11	98.02	101	2	0	1	101	40397695	40397795	1.77E-42	174	40397745	T	A
843	solcap_snp_c1_3746	2	100	101	0	0	1	101	7050645	7050545	3.42E-45	183	7050595	C	T
844	solcap_snp_c2_3746	11	99.01	101	1	0	1	101	40425288	40425188	1.46E-43	178	40425238	C	T
845	solcap_snp_c1_3747	2	100	101	0	0	1	101	7050764	7050664	3.42E-45	183	7050714	C	T
846	solcap_snp_c2_3747	11	99.01	101	1	0	1	101	40425376	40425276	1.46E-43	178	40425326	A	C
847	solcap_snp_c1_3750	2	100	101	0	0	1	101	6090124	6090024	3.42E-45	183	6090074	T	C
848	solcap_snp_c1_3753	2	100	101	0	0	1	101	6891486	6891386	3.42E-45	183	6891436	A	G
849	solcap_snp_c2_3753	11	100	101	0	0	1	101	40442449	40442349	3.42E-45	183	40442399	A	C
850	solcap_snp_c1_3767	5	100	101	0	0	1	101	2781930	2781830	3.42E-45	183	2781880	A	C
851	solcap_snp_c1_3793	5	100	101	0	0	1	101	3709773	3709673	3.42E-45	183	3709723	T	C
852	solcap_snp_c1_3795	5	100	101	0	0	1	101	3702221	3702121	3.42E-45	183	3702171	C	A
853	solcap_snp_c1_3803	5	100	101	0	0	1	101	3585691	3585591	3.42E-45	183	3585641	A	G
854	solcap_snp_c1_3804	5	100	101	0	0	1	101	3585679	3585579	3.42E-45	183	3585629	G	A
855	solcap_snp_c2_3805	11	98.02	101	2	0	1	101	40540477	40540377	1.77E-42	174	40540427	T	C
856	solcap_snp_c2_3811	11	99.01	101	1	0	1	101	40566775	40566875	1.46E-43	178	40566825	T	C
857	solcap_snp_c2_3823	11	98.02	101	2	0	1	101	38992201	38992101	1.77E-42	174	38992151	A	C
858	solcap_snp_c2_3828	3	98.02	101	2	0	1	101	52316472	52316572	1.77E-42	174	52316522	C	A
859	solcap_snp_c1_3833	5	100	101	0	0	1	101	3358686	3358786	3.42E-45	183	3358736	C	A
860	solcap_snp_c1_3840	5	100	101	0	0	1	101	3135017	3134917	3.42E-45	183	3134967	T	G
861	solcap_snp_c2_3841	11	99.01	101	1	0	1	101	39154636	39154536	1.46E-43	178	39154586	G	T
862	solcap_snp_c1_3844	1	100	101	0	0	1	101	71088479	71088579	3.42E-45	183	71088529	C	T
863	solcap_snp_c1_3848	1	100	101	0	0	1	101	72108368	72108268	3.42E-45	183	72108318	A	C
864	solcap_snp_c1_3849	1	100	101	0	0	1	101	72108384	72108284	3.42E-45	183	72108334	T	C
865	solcap_snp_c1_3850	1	100	101	0	0	1	101	72111184	72111084	3.42E-45	183	72111134	A	G
866	solcap_snp_c1_3851	1	100	101	0	0	1	101	72112014	72111914	3.42E-45	183	72111964	C	T
867	solcap_snp_c1_3852	1	100	101	0	0	1	101	72112024	72111924	3.42E-45	183	72111974	A	G
868	solcap_snp_c1_3853	1	100	101	0	0	1	101	72112495	72112395	3.42E-45	183	72112445	G	T
869	solcap_snp_c1_3854	1	100	101	0	0	1	101	72112623	72112523	3.42E-45	183	72112573	G	A
870	solcap_snp_c1_3860	1	100	101	0	0	1	101	71009538	71009638	3.42E-45	183	71009588	T	C
871	solcap_snp_c1_3863	1	100	101	0	0	1	101	71009736	71009836	3.42E-45	183	71009786	G	A
872	solcap_snp_c1_3867	1	100	101	0	0	1	101	71239348	71239448	3.42E-45	183	71239398	A	G
873	solcap_snp_c1_3868	1	100	101	0	0	1	101	71239609	71239709	3.42E-45	183	71239659	C	A
874	solcap_snp_c2_3873	11	99.01	101	1	0	1	101	39420272	39420172	1.46E-43	178	39420222	A	C
875	solcap_snp_c1_3876	1	100	101	0	0	1	101	71278305	71278405	3.42E-45	183	71278355	T	G
876	solcap_snp_c1_3894	1	100	101	0	0	1	101	71421370	71421470	3.42E-45	183	71421420	A	G
877	solcap_snp_c1_3895	1	100	101	0	0	1	101	71444020	71444120	3.42E-45	183	71444070	T	C
878	solcap_snp_c1_3917	1	100	101	0	0	1	101	71710328	71710428	3.42E-45	183	71710378	A	G
879	solcap_snp_c2_3934	9	100	101	0	0	1	101	4627599	4627499	3.42E-45	183	4627549	A	C
880	solcap_snp_c2_3938	9	99.01	101	1	0	1	101	51548100	51548000	1.46E-43	178	51548050	G	T
881	solcap_snp_c2_3943	9	100	101	0	0	1	101	4793075	4792975	3.42E-45	183	4793025	T	C
882	solcap_snp_c2_3944	9	98.02	101	2	0	1	101	4793214	4793114	1.77E-42	174	4793164	C	A
883	solcap_snp_c2_3945	9	98.02	101	2	0	1	101	4793257	4793157	1.77E-42	174	4793207	C	T
884	solcap_snp_c2_3946	9	100	101	0	0	1	101	4793400	4793300	3.42E-45	183	4793350	T	C
885	solcap_snp_c2_3947	9	100	101	0	0	1	101	4793411	4793311	3.42E-45	183	4793361	T	C
886	solcap_snp_c2_3948	9	100	101	0	0	1	101	4793568	4793468	3.42E-45	183	4793518	T	C
887	solcap_snp_c2_3949	9	100	101	0	0	1	101	4793769	4793669	3.42E-45	183	4793719	A	G
888	solcap_snp_c2_3950	9	100	101	0	0	1	101	4793808	4793708	3.42E-45	183	4793758	C	G
889	solcap_snp_c2_3951	9	99.01	101	1	0	1	101	4801386	4801486	1.46E-43	178	4801436	A	G
890	solcap_snp_c2_3952	9	100	101	0	0	1	101	4801519	4801619	3.42E-45	183	4801569	A	T
891	solcap_snp_c2_3953	9	99.01	101	1	0	1	101	4801665	4801765	1.46E-43	178	4801715	C	T
892	solcap_snp_c2_3959	9	98.02	101	2	0	1	101	4870024	4869924	1.77E-42	174	4869974	G	A
893	solcap_snp_c2_3961	9	98.02	101	2	0	1	101	4882397	4882297	1.77E-42	174	4882347	G	T
894	solcap_snp_c2_3962	9	98.99	99	1	0	3	101	4889230	4889132	1.77E-42	174	4889182	C	T
895	solcap_snp_c1_3965	1	100	101	0	0	1	101	72057310	72057210	3.42E-45	183	72057260	T	C
896	solcap_snp_c2_3969	9	99.01	101	1	0	1	101	4893164	4893064	1.46E-43	178	4893114	A	C
897	solcap_snp_c1_3975	11	100	101	0	0	1	101	17844222	17844122	3.42E-45	183	17844172	T	C
898	solcap_snp_c2_3984	9	99.01	101	1	0	1	101	5032906	5032806	1.46E-43	178	5032856	T	G
899	solcap_snp_c1_3992	11	100	101	0	0	1	101	9055783	9055683	3.42E-45	183	9055733	T	A
900	solcap_snp_c1_3993	11	100	101	0	0	1	101	9053014	9052914	3.42E-45	183	9052964	C	G
901	solcap_snp_c1_3996	11	100	101	0	0	1	101	8660234	8660334	3.42E-45	183	8660284	G	T
902	solcap_snp_c2_3997	9	99.01	101	1	0	1	101	5130823	5130923	1.46E-43	178	5130873	G	A
903	solcap_snp_c1_3999	11	100	101	0	0	1	101	9033714	9033814	3.42E-45	183	9033764	A	G
904	solcap_snp_c1_4000	11	100	101	0	0	1	101	8558507	8558407	3.42E-45	183	8558457	T	C
905	solcap_snp_c1_4005	11	100	101	0	0	1	101	8411583	8411683	3.42E-45	183	8411633	G	A
906	solcap_snp_c1_4029	7	100	101	0	0	1	101	52693918	52693818	3.42E-45	183	52693868	G	A
907	solcap_snp_c2_4030	9	99.01	101	1	0	1	101	3619065	3619165	1.46E-43	178	3619115	C	T
908	solcap_snp_c2_4031	9	100	101	0	0	1	101	3619747	3619847	3.42E-45	183	3619797	A	C
909	solcap_snp_c2_4034	9	100	101	0	0	1	101	51643148	51643048	3.42E-45	183	51643098	A	G
910	solcap_snp_c1_4044	7	100	101	0	0	1	101	52793473	52793573	3.42E-45	183	52793523	G	A
911	solcap_snp_c2_4045	9	99.01	101	1	0	1	101	3710677	3710577	1.46E-43	178	3710627	A	G
912	solcap_snp_c2_4047	9	99.01	101	1	0	1	101	3735287	3735387	1.46E-43	178	3735337	G	A
913	solcap_snp_c2_4048	9	99.01	101	1	0	1	101	3746520	3746420	1.46E-43	178	3746470	T	C
914	solcap_snp_c1_4076	9	100	101	0	0	1	101	45953970	45953870	3.42E-45	183	45953920	T	C
915	solcap_snp_c1_4077	9	100	101	0	0	1	101	46077405	46077305	3.42E-45	183	46077355	C	T
916	solcap_snp_c1_4078	9	100	101	0	0	1	101	46079007	46078907	3.42E-45	183	46078957	G	A
917	solcap_snp_c1_4079	9	100	101	0	0	1	101	46079008	46078908	3.42E-45	183	46078958	C	T
918	solcap_snp_c1_4081	9	100	101	0	0	1	101	46134789	46134889	3.42E-45	183	46134839	A	T
919	solcap_snp_c1_4082	9	100	101	0	0	1	101	46134790	46134890	3.42E-45	183	46134840	C	T
920	solcap_snp_c1_4083	9	100	101	0	0	1	101	46134837	46134937	3.42E-45	183	46134887	T	C
921	solcap_snp_c1_4084	9	100	101	0	0	1	101	46134953	46135053	3.42E-45	183	46135003	G	A
922	solcap_snp_c1_4085	9	100	101	0	0	1	101	46134977	46135077	3.42E-45	183	46135027	G	A
923	solcap_snp_c1_4086	9	100	101	0	0	1	101	46135280	46135380	3.42E-45	183	46135330	G	A
924	solcap_snp_c1_4087	9	100	101	0	0	1	101	46138072	46138172	3.42E-45	183	46138122	T	G
925	solcap_snp_c1_4088	9	100	101	0	0	1	101	46138153	46138253	3.42E-45	183	46138203	G	A
926	solcap_snp_c1_4089	9	100	101	0	0	1	101	46138832	46138932	3.42E-45	183	46138882	A	C
927	solcap_snp_c1_4090	9	100	101	0	0	1	101	46138894	46138994	3.42E-45	183	46138944	A	G
928	solcap_snp_c1_4091	9	100	101	0	0	1	101	46180135	46180035	3.42E-45	183	46180085	G	A
929	solcap_snp_c1_4109	4	100	101	0	0	1	101	69830147	69830247	3.42E-45	183	69830197	C	T
930	solcap_snp_c2_4127	9	99.01	101	1	0	1	101	51611920	51611820	1.46E-43	178	51611870	C	T
931	solcap_snp_c2_4136	9	99.01	101	1	0	1	101	3996363	3996463	1.46E-43	178	3996413	C	A
932	solcap_snp_c1_4140	4	100	101	0	0	1	101	69649024	69649124	3.42E-45	183	69649074	C	A
933	solcap_snp_c2_4156	9	98.02	101	2	0	1	101	4089495	4089395	1.77E-42	174	4089445	G	A
934	solcap_snp_c2_4157	9	99.01	101	1	0	1	101	4089657	4089557	1.46E-43	178	4089607	C	T
935	solcap_snp_c2_4158	9	99.01	101	1	0	1	101	4091082	4090982	1.46E-43	178	4091032	A	T
936	solcap_snp_c1_4162	4	100	101	0	0	1	101	69391995	69391895	3.42E-45	183	69391945	G	A
937	solcap_snp_c2_4165	9	100	101	0	0	1	101	4119110	4119010	3.42E-45	183	4119060	T	C
938	solcap_snp_c1_4171	4	100	101	0	0	1	101	69336266	69336166	3.42E-45	183	69336216	T	C
939	solcap_snp_c1_4172	4	100	101	0	0	1	101	69323094	69323194	3.42E-45	183	69323144	G	A
940	solcap_snp_c2_4174	9	99.01	101	1	0	1	101	4160799	4160699	1.46E-43	178	4160749	G	T
941	solcap_snp_c1_4175	4	100	101	0	0	1	101	69209142	69209242	3.42E-45	183	69209192	T	C
942	solcap_snp_c1_4178	4	100	101	0	0	1	101	69122364	69122464	3.42E-45	183	69122414	G	A
943	solcap_snp_c1_4180	4	100	101	0	0	1	101	69079286	69079186	3.42E-45	183	69079236	C	T
944	solcap_snp_c2_4187	9	100	101	0	0	1	101	4358714	4358614	3.42E-45	183	4358664	T	C
945	solcap_snp_c1_4192	2	100	101	0	0	1	101	33204569	33204469	3.42E-45	183	33204519	G	A
946	solcap_snp_c2_4192	9	99.01	101	1	0	1	101	4386741	4386641	1.46E-43	178	4386691	C	T
947	solcap_snp_c2_4196	9	100	101	0	0	1	101	51565613	51565513	3.42E-45	183	51565563	C	T
948	solcap_snp_c2_4197	9	100	101	0	0	1	101	51565566	51565466	3.42E-45	183	51565516	T	C
949	solcap_snp_c2_4200	9	99.01	101	1	0	1	101	35649452	35649352	1.46E-43	178	35649402	T	C
950	solcap_snp_c2_4205	9	99.01	101	1	0	1	101	35822552	35822452	1.46E-43	178	35822502	A	G
951	solcap_snp_c1_4206	9	100	101	0	0	1	101	7231375	7231275	3.42E-45	183	7231325	G	A
952	solcap_snp_c1_4213	9	100	101	0	0	1	101	7229920	7229820	3.42E-45	183	7229870	G	A
953	solcap_snp_c2_4214	12	98.02	101	2	0	1	101	35283858	35283758	1.77E-42	174	35283808	G	A
954	solcap_snp_c1_4222	9	100	101	0	0	1	101	7146979	7147079	3.42E-45	183	7147029	C	T
955	solcap_snp_c2_4225	11	99.01	101	1	0	1	101	30598276	30598376	1.46E-43	178	30598326	C	T
956	solcap_snp_c2_4227	11	99.01	101	1	0	1	101	30591816	30591716	1.46E-43	178	30591766	G	A
957	solcap_snp_c1_4228	9	100	101	0	0	1	101	6985333	6985433	3.42E-45	183	6985383	C	T
958	solcap_snp_c2_4230	11	97.03	101	3	0	1	101	31645458	31645558	7.54E-41	168	31645508	T	G
959	solcap_snp_c1_4231	9	100	101	0	0	1	101	6773374	6773474	3.42E-45	183	6773424	C	T
960	solcap_snp_c1_4237	9	100	101	0	0	1	101	6755237	6755137	3.42E-45	183	6755187	A	G
961	solcap_snp_c1_4238	9	100	101	0	0	1	101	6726770	6726870	3.42E-45	183	6726820	G	A
962	solcap_snp_c2_4240	0	90.099	101	10	0	1	101	37326299	37326399	1.28E-31	138	37326349	G	A
963	solcap_snp_c2_4241	0	96.842	95	3	0	1	95	37326266	37326360	1.36E-37	158	37326316	A	G
964	solcap_snp_c1_4243	9	100	101	0	0	1	101	6676380	6676280	3.42E-45	183	6676330	G	A
965	solcap_snp_c1_4248	9	100	101	0	0	1	101	6577362	6577462	3.42E-45	183	6577412	T	C
966	solcap_snp_c2_4249	11	99.01	101	1	0	1	101	30338246	30338146	1.46E-43	178	30338196	G	A
967	solcap_snp_c1_4253	9	100	101	0	0	1	101	6432737	6432637	3.42E-45	183	6432687	C	A
968	solcap_snp_c2_4268	11	99.01	101	1	0	1	101	31444298	31444398	1.46E-43	178	31444348	G	T
969	solcap_snp_c1_4271	9	100	101	0	0	1	101	6389538	6389438	3.42E-45	183	6389488	A	G
970	solcap_snp_c2_4273	11	100	101	0	0	1	101	31441022	31441122	3.42E-45	183	31441072	A	G
971	solcap_snp_c2_4275	11	100	101	0	0	1	101	31440932	31441032	3.42E-45	183	31440982	C	T
972	solcap_snp_c2_4276	11	100	101	0	0	1	101	31440763	31440863	3.42E-45	183	31440813	C	T
973	solcap_snp_c2_4280	11	99.01	101	1	0	1	101	31367137	31367037	1.46E-43	178	31367087	C	T
974	solcap_snp_c1_4282	9	100	101	0	0	1	101	7249982	7250082	3.42E-45	183	7250032	A	G
975	solcap_snp_c1_4296	11	100	101	0	0	1	101	616170	616270	3.42E-45	183	616220	G	A
976	solcap_snp_c2_4315	11	100	101	0	0	1	101	30782924	30782824	3.42E-45	183	30782874	A	T
977	solcap_snp_c2_4316	11	100	101	0	0	1	101	30782905	30782805	3.42E-45	183	30782855	A	T
978	solcap_snp_c2_4317	11	100	101	0	0	1	101	30782814	30782714	3.42E-45	183	30782764	T	C
979	solcap_snp_c2_4318	11	99.01	101	1	0	1	101	30782760	30782660	1.46E-43	178	30782710	C	G
980	solcap_snp_c1_4319	11	100	101	0	0	1	101	939641	939541	3.42E-45	183	939591	A	G
981	solcap_snp_c1_4322	11	100	101	0	0	1	101	939974	939874	3.42E-45	183	939924	A	G
982	solcap_snp_c1_4328	11	100	101	0	0	1	101	940409	940309	3.42E-45	183	940359	G	A
983	solcap_snp_c1_4336	11	100	101	0	0	1	101	1042694	1042794	3.42E-45	183	1042744	T	C
984	solcap_snp_c2_4339	7	99.01	101	1	0	1	101	16161073	16160973	1.46E-43	178	16161023	G	A
985	solcap_snp_c2_4342	7	99.01	101	1	0	1	101	14924157	14924257	1.46E-43	178	14924207	G	A
986	solcap_snp_c2_4344	2	99.01	101	1	0	1	101	4885043	4885143	1.46E-43	178	4885093	C	A
987	solcap_snp_c1_4347	11	100	101	0	0	1	101	1163743	1163843	3.42E-45	183	1163793	T	C
988	solcap_snp_c2_4352	2	99.01	101	1	0	1	101	5129954	5129854	1.46E-43	178	5129904	A	G
989	solcap_snp_c2_4354	2	98.02	101	2	0	1	101	5159351	5159251	1.77E-42	174	5159301	T	C
990	solcap_snp_c2_4358	2	100	101	0	0	1	101	5355178	5355078	3.42E-45	183	5355128	T	C
991	solcap_snp_c1_4359	11	100	101	0	0	1	101	35737719	35737619	3.42E-45	183	35737669	T	C
992	solcap_snp_c2_4366	2	99.01	101	1	0	1	101	3747918	3748018	1.46E-43	178	3747968	A	G
993	solcap_snp_c1_4371	11	100	101	0	0	1	101	36021654	36021554	3.42E-45	183	36021604	A	G
994	solcap_snp_c2_4372	2	99.01	101	1	0	1	101	4194744	4194844	1.46E-43	178	4194794	A	G
995	solcap_snp_c1_4376	11	100	101	0	0	1	101	36206980	36206880	3.42E-45	183	36206930	G	A
996	solcap_snp_c1_4378	11	100	101	0	0	1	101	36244948	36245048	3.42E-45	183	36244998	C	T
997	solcap_snp_c2_4381	9	100	101	0	0	1	101	12951938	12951838	3.42E-45	183	12951888	A	G
998	solcap_snp_c2_4383	9	99.01	101	1	0	1	101	12952053	12951953	1.46E-43	178	12952003	T	C
999	solcap_snp_c2_4385	9	97.03	101	3	0	1	101	12952123	12952223	7.54E-41	168	12952173	G	A
1000	solcap_snp_c2_4387	9	100	101	0	0	1	101	13304055	13303955	3.42E-45	183	13304005	T	C
1001	solcap_snp_c1_4390	11	100	101	0	0	1	101	35678548	35678648	3.42E-45	183	35678598	C	T
1002	solcap_snp_c2_4391	9	100	101	0	0	1	101	13304518	13304418	3.42E-45	183	13304468	C	T
1003	solcap_snp_c2_4393	7	99.01	101	1	0	1	101	18715145	18715045	1.46E-43	178	18715095	T	C
1004	solcap_snp_c2_4394	9	97.03	101	3	0	1	101	13557160	13557260	7.54E-41	168	13557210	T	C
1005	solcap_snp_c2_4400	9	100	101	0	0	1	101	13621713	13621613	3.42E-45	183	13621663	A	C
1006	solcap_snp_c1_4402	1	100	101	0	0	1	101	65274551	65274651	3.42E-45	183	65274601	T	C
1007	solcap_snp_c2_4407	0	97.03	101	3	0	1	101	1838604	1838504	7.54E-41	168	1838554	A	G
1008	solcap_snp_c2_4408	0	100	101	0	0	1	101	1838496	1838596	3.42E-45	183	1838546	T	A
1009	solcap_snp_c2_4409	0	99.01	101	1	0	1	101	1837774	1837874	1.46E-43	178	1837824	A	G
1010	solcap_snp_c2_4410	9	97.03	101	3	0	1	101	8752609	8752709	7.54E-41	168	8752659	T	C
1011	solcap_snp_c2_4411	9	99.01	101	1	0	1	101	8752404	8752304	1.46E-43	178	8752354	T	C
1012	solcap_snp_c2_4412	1	100	101	0	0	1	101	17017815	17017715	3.42E-45	183	17017765	G	A
1013	solcap_snp_c2_4413	9	99.01	101	1	0	1	101	8732589	8732689	1.46E-43	178	8732639	C	A
1014	solcap_snp_c2_4414	9	99.01	101	1	0	1	101	8732525	8732625	1.46E-43	178	8732575	T	C
1015	solcap_snp_c1_4415	1	100	101	0	0	1	101	65036934	65036834	3.42E-45	183	65036884	T	C
1016	solcap_snp_c2_4415	9	97.03	101	3	0	1	101	8670241	8670341	7.54E-41	168	8670291	G	A
1017	solcap_snp_c2_4420	9	98.02	101	2	0	1	101	8660405	8660505	1.77E-42	174	8660455	A	G
1018	solcap_snp_c2_4429	0	98.02	101	2	0	1	101	5631929	5631829	1.77E-42	174	5631879	C	T
1019	solcap_snp_c2_4430	0	98.02	101	2	0	1	101	5631934	5631834	1.77E-42	174	5631884	T	C
1020	solcap_snp_c1_4435	1	100	101	0	0	1	101	64668114	64668014	3.42E-45	183	64668064	A	C
1021	solcap_snp_c2_4437	0	98.02	101	2	0	1	101	5896565	5896465	1.77E-42	174	5896515	A	G
1022	solcap_snp_c2_4438	7	99.01	101	1	0	1	101	39037026	39036926	1.46E-43	178	39036976	C	T
1023	solcap_snp_c1_4444	3	100	101	0	0	1	101	43603026	43602926	3.42E-45	183	43602976	T	C
1024	solcap_snp_c2_4445	7	100	101	0	0	1	101	39086855	39086755	3.42E-45	183	39086805	C	T
1025	solcap_snp_c1_4454	5	100	101	0	0	1	101	32680910	32680810	3.42E-45	183	32680860	G	A
1026	solcap_snp_c1_4455	5	100	101	0	0	1	101	32421051	32420951	3.42E-45	183	32421001	C	T
1027	solcap_snp_c1_4464	5	100	101	0	0	1	101	32104694	32104794	3.42E-45	183	32104744	C	T
1028	solcap_snp_c2_4465	7	100	101	0	0	1	101	39215721	39215821	3.42E-45	183	39215771	A	C
1029	solcap_snp_c2_4475	7	100	101	0	0	1	101	39461962	39462062	3.42E-45	183	39462012	G	A
1030	solcap_snp_c2_4476	7	100	101	0	0	1	101	39462088	39462188	3.42E-45	183	39462138	G	A
1031	solcap_snp_c2_4477	7	99.01	101	1	0	1	101	39471918	39472018	1.46E-43	178	39471968	T	C
1032	solcap_snp_c2_4478	7	99.01	101	1	0	1	101	39471937	39472037	1.46E-43	178	39471987	C	T
1033	solcap_snp_c2_4479	7	99.01	101	1	0	1	101	39472138	39472238	1.46E-43	178	39472188	C	T
1034	solcap_snp_c2_4480	7	99.01	101	1	0	1	101	39472159	39472259	1.46E-43	178	39472209	T	C
1035	solcap_snp_c1_4486	12	100	87	0	0	1	87	43306751	43306665	1.36E-37	158	43306701	C	T
1036	solcap_snp_c2_4486	7	99.01	101	1	0	1	101	39571773	39571673	1.46E-43	178	39571723	A	G
1037	solcap_snp_c1_4489	12	100	101	0	0	1	101	42819093	42818993	3.42E-45	183	42819043	T	G
1038	solcap_snp_c2_4496	2	98.02	101	2	0	1	101	7961660	7961560	1.77E-42	174	7961610	A	C
1039	solcap_snp_c2_4500	2	100	101	0	0	1	101	8170081	8169981	3.42E-45	183	8170031	C	T
1040	solcap_snp_c2_4501	2	99.01	101	1	0	1	101	8171888	8171788	1.46E-43	178	8171838	C	T
1041	solcap_snp_c1_4502	12	100	101	0	0	1	101	43554497	43554597	3.42E-45	183	43554547	T	C
1042	solcap_snp_c2_4502	2	99.01	101	1	0	1	101	8181530	8181430	1.46E-43	178	8181480	G	A
1043	solcap_snp_c2_4503	2	99.01	101	1	0	1	101	8181531	8181431	1.46E-43	178	8181481	T	C
1044	solcap_snp_c1_4504	3	100	101	0	0	1	101	52406202	52406102	3.42E-45	183	52406152	G	A
1045	solcap_snp_c2_4504	2	99.01	101	1	0	1	101	8181563	8181463	1.46E-43	178	8181513	T	C
1046	solcap_snp_c2_4505	2	99.01	101	1	0	1	101	8202478	8202578	1.46E-43	178	8202528	T	C
1047	solcap_snp_c1_4509	3	100	101	0	0	1	101	52406583	52406483	3.42E-45	183	52406533	G	T
1048	solcap_snp_c2_4515	2	98.02	101	2	0	1	101	8246258	8246158	1.77E-42	174	8246208	T	C
1049	solcap_snp_c1_4519	3	100	101	0	0	1	101	52486391	52486491	3.42E-45	183	52486441	G	A
1050	solcap_snp_c2_4521	2	100	101	0	0	1	101	7676989	7676889	3.42E-45	183	7676939	T	C
1051	solcap_snp_c2_4530	7	100	101	0	0	1	101	38673859	38673759	3.42E-45	183	38673809	A	G
1052	solcap_snp_c1_4542	3	100	101	0	0	1	101	52584759	52584859	3.42E-45	183	52584809	G	A
1053	solcap_snp_c2_4550	7	100	101	0	0	1	101	13936862	13936962	3.42E-45	183	13936912	A	C
1054	solcap_snp_c2_4555	7	100	101	0	0	1	101	12881189	12881289	3.42E-45	183	12881239	T	C
1055	solcap_snp_c2_4567	7	100	101	0	0	1	101	12696203	12696303	3.42E-45	183	12696253	T	C
1056	solcap_snp_c2_4575	7	100	101	0	0	1	101	13633312	13633212	3.42E-45	183	13633262	C	T
1057	solcap_snp_c1_4576	3	100	101	0	0	1	101	53162465	53162365	3.42E-45	183	53162415	T	C
1058	solcap_snp_c1_4577	3	100	101	0	0	1	101	53162736	53162636	3.42E-45	183	53162686	G	A
1059	solcap_snp_c2_4577	7	99.01	101	1	0	1	101	13637459	13637359	1.46E-43	178	13637409	T	C
1060	solcap_snp_c2_4578	7	100	101	0	0	1	101	13637602	13637502	3.42E-45	183	13637552	C	T
1061	solcap_snp_c1_4579	3	100	101	0	0	1	101	53190787	53190687	3.42E-45	183	53190737	G	A
1062	solcap_snp_c2_4579	7	99.01	101	1	0	1	101	13637761	13637661	1.46E-43	178	13637711	C	T
1063	solcap_snp_c2_4583	7	100	101	0	0	1	101	13638860	13638760	3.42E-45	183	13638810	G	T
1064	solcap_snp_c2_4589	6	99.01	101	1	0	1	101	24930681	24930781	1.46E-43	178	24930731	C	A
1065	solcap_snp_c2_4590	6	99.01	101	1	0	1	101	26363314	26363214	1.46E-43	178	26363264	C	T
1066	solcap_snp_c1_4595	1	100	101	0	0	1	101	74193972	74193872	3.42E-45	183	74193922	C	T
1067	solcap_snp_c1_4604	1	100	101	0	0	1	101	74257911	74257811	3.42E-45	183	74257861	T	C
1068	solcap_snp_c2_4614	1	99.01	101	1	0	1	101	83843407	83843307	1.46E-43	178	83843357	T	C
1069	solcap_snp_c1_4615	1	100	101	0	0	1	101	74352478	74352578	3.42E-45	183	74352528	A	G
1070	solcap_snp_c1_4617	1	100	101	0	0	1	101	74355384	74355284	3.42E-45	183	74355334	G	A
1071	solcap_snp_c1_4622	1	100	101	0	0	1	101	74360082	74360182	3.42E-45	183	74360132	C	T
1072	solcap_snp_c2_4664	1	99.01	101	1	0	1	101	84062744	84062844	1.46E-43	178	84062794	G	C
1073	solcap_snp_c2_4665	1	99.01	101	1	0	1	101	84062757	84062857	1.46E-43	178	84062807	G	C
1074	solcap_snp_c1_4666	1	100	101	0	0	1	101	74741624	74741524	3.42E-45	183	74741574	C	T
1075	solcap_snp_c1_4679	3	100	101	0	0	1	101	25746152	25746052	3.42E-45	183	25746102	A	G
1076	solcap_snp_c1_4680	3	100	101	0	0	1	101	25746082	25745982	3.42E-45	183	25746032	C	T
1077	solcap_snp_c1_4688	3	100	101	0	0	1	101	25739528	25739628	3.42E-45	183	25739578	A	C
1078	solcap_snp_c2_4688	0	100	101	0	0	1	101	44767676	44767576	3.42E-45	183	44767626	C	A
1079	solcap_snp_c2_4689	0	97.03	101	3	0	1	101	44060850	44060950	7.54E-41	168	44060900	G	A
1080	solcap_snp_c2_4690	0	98.02	101	2	0	1	101	44060805	44060905	1.77E-42	174	44060855	G	A
1081	solcap_snp_c2_4691	0	99.01	101	1	0	1	101	44060678	44060778	1.46E-43	178	44060728	C	T
1082	solcap_snp_c2_4692	1	99.01	101	1	0	1	101	84163433	84163333	1.46E-43	178	84163383	C	T
1083	solcap_snp_c2_4693	1	100	101	0	0	1	101	84163501	84163401	3.42E-45	183	84163451	C	G
1084	solcap_snp_c1_4695	1	100	101	0	0	1	101	65696674	65696574	3.42E-45	183	65696624	A	G
1085	solcap_snp_c2_4701	1	99.01	101	1	0	1	101	84186602	84186502	1.46E-43	178	84186552	A	G
1086	solcap_snp_c2_4702	1	100	101	0	0	1	101	84208058	84208158	3.42E-45	183	84208108	C	A
1087	solcap_snp_c2_4705	1	98.02	101	2	0	1	101	84214240	84214140	1.77E-42	174	84214190	A	T
1088	solcap_snp_c1_4706	1	100	101	0	0	1	101	65780002	65779902	3.42E-45	183	65779952	C	T
1089	solcap_snp_c2_4706	1	96.04	101	4	0	1	101	84214286	84214186	9.19E-40	165	84214236	T	C
1090	solcap_snp_c2_4707	1	99.01	101	1	0	1	101	84214381	84214281	1.46E-43	178	84214331	A	G
1091	solcap_snp_c2_4708	1	99.01	101	1	0	1	101	84214643	84214543	1.46E-43	178	84214593	G	A
1092	solcap_snp_c2_4709	1	99.01	101	1	0	1	101	84214682	84214582	1.46E-43	178	84214632	A	G
1093	solcap_snp_c2_4710	1	99.01	101	1	0	1	101	84214767	84214667	1.46E-43	178	84214717	G	A
1094	solcap_snp_c2_4711	1	99.01	101	1	0	1	101	84215081	84214981	1.46E-43	178	84215031	T	C
1095	solcap_snp_c2_4712	1	95.05	101	5	0	1	101	84215216	84215116	3.91E-38	159	84215166	T	A
1096	solcap_snp_c2_4713	1	100	101	0	0	1	101	84217723	84217823	3.42E-45	183	84217773	T	C
1097	solcap_snp_c2_4715	1	99.01	101	1	0	1	101	84219204	84219104	1.46E-43	178	84219154	T	C
1098	solcap_snp_c1_4744	1	100	101	0	0	1	101	65472728	65472828	3.42E-45	183	65472778	A	G
1099	solcap_snp_c2_4744	12	98.02	101	2	0	1	101	44513595	44513695	1.77E-42	174	44513645	A	G
1100	solcap_snp_c1_4745	1	100	101	0	0	1	101	66094032	66093932	3.42E-45	183	66093982	T	G
1101	solcap_snp_c1_4748	1	100	101	0	0	1	101	66259275	66259175	3.42E-45	183	66259225	C	T
1102	solcap_snp_c1_4752	1	100	101	0	0	1	101	66336547	66336447	3.42E-45	183	66336497	G	A
1103	solcap_snp_c2_4754	1	99.01	101	1	0	1	101	82787155	82787255	1.46E-43	178	82787205	C	A
1104	solcap_snp_c1_4757	1	100	101	0	0	1	101	66354287	66354387	3.42E-45	183	66354337	G	T
1105	solcap_snp_c1_4763	1	100	101	0	0	1	101	66376165	66376265	3.42E-45	183	66376215	A	G
1106	solcap_snp_c1_4774	3	100	101	0	0	1	101	31363517	31363417	3.42E-45	183	31363467	T	C
1107	solcap_snp_c1_4775	3	100	101	0	0	1	101	31056367	31056467	3.42E-45	183	31056417	G	A
1108	solcap_snp_c1_4776	3	100	101	0	0	1	101	31056287	31056387	3.42E-45	183	31056337	T	C
1109	solcap_snp_c1_4777	3	100	101	0	0	1	101	31056039	31056139	3.42E-45	183	31056089	C	T
1110	solcap_snp_c1_4778	3	100	101	0	0	1	101	31023916	31024016	3.42E-45	183	31023966	G	T
1111	solcap_snp_c1_4779	3	100	101	0	0	1	101	31023899	31023999	3.42E-45	183	31023949	A	G
1112	solcap_snp_c1_4780	3	100	101	0	0	1	101	31011313	31011213	3.42E-45	183	31011263	C	T
1113	solcap_snp_c1_4781	3	100	101	0	0	1	101	31011090	31011190	3.42E-45	183	31011140	G	C
1114	solcap_snp_c1_4782	12	100	101	0	0	1	101	21096297	21096197	3.42E-45	183	21096247	C	T
1115	solcap_snp_c1_4783	12	100	101	0	0	1	101	21096311	21096211	3.42E-45	183	21096261	C	G
1116	solcap_snp_c1_4784	12	100	101	0	0	1	101	21097000	21096900	3.42E-45	183	21096950	T	C
1117	solcap_snp_c1_4789	2	100	101	0	0	1	101	9329459	9329359	3.42E-45	183	9329409	G	A
1118	solcap_snp_c1_4792	2	100	101	0	0	1	101	8802935	8802835	3.42E-45	183	8802885	G	A
1119	solcap_snp_c1_4794	2	100	101	0	0	1	101	8701773	8701673	3.42E-45	183	8701723	C	T
1120	solcap_snp_c1_4796	1	100	101	0	0	1	101	86387991	86387891	3.42E-45	183	86387941	T	C
1121	solcap_snp_c2_4798	1	100	101	0	0	1	101	82927876	82927776	3.42E-45	183	82927826	C	T
1122	solcap_snp_c1_4799	1	100	101	0	0	1	101	86663720	86663620	3.42E-45	183	86663670	G	A
1123	solcap_snp_c2_4799	1	100	101	0	0	1	101	82927891	82927791	3.42E-45	183	82927841	G	A
1124	solcap_snp_c1_4800	1	100	101	0	0	1	101	86251654	86251554	3.42E-45	183	86251604	T	C
1125	solcap_snp_c1_4803	1	100	101	0	0	1	101	86942433	86942333	3.42E-45	183	86942383	G	T
1126	solcap_snp_c1_4814	3	100	101	0	0	1	101	36840693	36840593	3.42E-45	183	36840643	C	T
1127	solcap_snp_c1_4817	1	100	101	0	0	1	101	47761725	47761825	3.42E-45	183	47761775	T	G
1128	solcap_snp_c1_4822	11	100	101	0	0	1	101	38231833	38231733	3.42E-45	183	38231783	G	A
1129	solcap_snp_c1_4823	11	100	101	0	0	1	101	38228130	38228030	3.42E-45	183	38228080	C	T
1130	solcap_snp_c1_4824	11	100	101	0	0	1	101	38167599	38167699	3.42E-45	183	38167649	G	A
1131	solcap_snp_c1_4826	2	100	101	0	0	1	101	45458925	45459025	3.42E-45	183	45458975	C	G
1132	solcap_snp_c2_4844	1	100	101	0	0	1	101	83060516	83060616	3.42E-45	183	83060566	G	T
1133	solcap_snp_c2_4845	1	99.01	101	1	0	1	101	83060670	83060570	1.46E-43	178	83060620	C	T
1134	solcap_snp_c1_4847	2	100	101	0	0	1	101	45616727	45616827	3.42E-45	183	45616777	A	T
1135	solcap_snp_c1_4848	2	100	101	0	0	1	101	45616733	45616833	3.42E-45	183	45616783	G	A
1136	solcap_snp_c1_4849	2	100	101	0	0	1	101	45619008	45619108	3.42E-45	183	45619058	T	C
1137	solcap_snp_c1_4850	2	100	101	0	0	1	101	45619026	45619126	3.42E-45	183	45619076	G	A
1138	solcap_snp_c2_4858	1	100	101	0	0	1	101	83129626	83129526	3.42E-45	183	83129576	T	C
1139	solcap_snp_c1_4859	2	100	101	0	0	1	101	45695467	45695367	3.42E-45	183	45695417	G	A
1140	solcap_snp_c1_4860	2	100	101	0	0	1	101	45695581	45695481	3.42E-45	183	45695531	G	T
1141	solcap_snp_c2_4860	1	100	101	0	0	1	101	83130340	83130240	3.42E-45	183	83130290	G	A
1142	solcap_snp_c1_4862	2	100	101	0	0	1	101	45695616	45695716	3.42E-45	183	45695666	C	T
1143	solcap_snp_c2_4864	1	100	101	0	0	1	101	83138305	83138205	3.42E-45	183	83138255	G	A
1144	solcap_snp_c2_4870	1	97	100	3	0	2	101	83154419	83154518	2.63E-40	167	83154468	G	A
1145	solcap_snp_c1_4873	2	100	101	0	0	1	101	45744422	45744522	3.42E-45	183	45744472	G	A
1146	solcap_snp_c2_4875	1	98.02	101	2	0	1	101	83177568	83177468	1.77E-42	174	83177518	G	A
1147	solcap_snp_c1_4881	2	100	101	0	0	1	101	45756408	45756308	3.42E-45	183	45756358	G	A
1148	solcap_snp_c1_4884	2	100	101	0	0	1	101	45786909	45786809	3.42E-45	183	45786859	T	G
1149	solcap_snp_c2_4884	1	99.01	101	1	0	1	101	83187044	83187144	1.46E-43	178	83187094	C	T
1150	solcap_snp_c1_4885	2	100	101	0	0	1	101	45788088	45787988	3.42E-45	183	45788038	A	G
1151	solcap_snp_c2_4885	1	99.01	101	1	0	1	101	83187050	83187150	1.46E-43	178	83187100	C	T
1152	solcap_snp_c2_4886	1	97.03	101	3	0	1	101	83187233	83187333	7.54E-41	168	83187283	A	C
1153	solcap_snp_c2_4887	1	97.03	101	3	0	1	101	83187254	83187354	7.54E-41	168	83187304	A	G
1154	solcap_snp_c2_4891	1	100	100	0	0	2	101	83220222	83220123	1.2E-44	181	83220173	T	G
1155	solcap_snp_c2_4896	1	100	101	0	0	1	101	82629011	82629111	3.42E-45	183	82629061	G	T
1156	solcap_snp_c2_4898	1	99.01	101	1	0	1	101	83283623	83283723	1.46E-43	178	83283673	G	A
1157	solcap_snp_c2_4904	1	99.01	101	1	0	1	101	83416405	83416505	1.46E-43	178	83416455	A	G
1158	solcap_snp_c2_4905	1	100	101	0	0	1	101	83416505	83416605	3.42E-45	183	83416555	A	T
1159	solcap_snp_c2_4906	1	99.01	101	1	0	1	101	83416612	83416712	1.46E-43	178	83416662	C	G
1160	solcap_snp_c2_4907	1	99.01	101	1	0	1	101	83418624	83418724	1.46E-43	178	83418674	G	A
1161	solcap_snp_c2_4908	1	99.01	101	1	0	1	101	83418981	83419081	1.46E-43	178	83419031	C	G
1162	solcap_snp_c2_4909	1	99.01	101	1	0	1	101	83419023	83419123	1.46E-43	178	83419073	G	A
1163	solcap_snp_c2_4910	1	100	101	0	0	1	101	83419390	83419490	3.42E-45	183	83419440	A	C
1164	solcap_snp_c2_4920	1	100	101	0	0	1	101	83488904	83489004	3.42E-45	183	83488954	T	C
1165	solcap_snp_c1_4925	11	100	101	0	0	1	101	41603256	41603356	3.42E-45	183	41603306	G	A
1166	solcap_snp_c1_4926	11	100	101	0	0	1	101	41603199	41603299	3.42E-45	183	41603249	G	T
1167	solcap_snp_c1_4942	11	100	101	0	0	1	101	41449390	41449490	3.42E-45	183	41449440	G	T
1168	solcap_snp_c1_4947	11	100	101	0	0	1	101	41448910	41448810	3.42E-45	183	41448860	T	C
1169	solcap_snp_c1_4949	11	100	101	0	0	1	101	41448531	41448431	3.42E-45	183	41448481	G	A
1170	solcap_snp_c1_4951	11	100	101	0	0	1	101	41448419	41448319	3.42E-45	183	41448369	C	T
1171	solcap_snp_c1_4954	11	100	101	0	0	1	101	41350649	41350749	3.42E-45	183	41350699	A	T
1172	solcap_snp_c1_4955	11	100	101	0	0	1	101	41350158	41350258	3.42E-45	183	41350208	A	T
1173	solcap_snp_c2_4957	11	100	101	0	0	1	101	20897874	20897774	3.42E-45	183	20897824	C	T
1174	solcap_snp_c2_4958	11	98.02	101	2	0	1	101	19458716	19458616	1.77E-42	174	19458666	C	T
1175	solcap_snp_c2_4961	11	100	101	0	0	1	101	19458576	19458476	3.42E-45	183	19458526	A	G
1176	solcap_snp_c2_4962	11	100	101	0	0	1	101	19450743	19450843	3.42E-45	183	19450793	A	G
1177	solcap_snp_c1_4976	11	100	101	0	0	1	101	41114811	41114711	3.42E-45	183	41114761	G	A
1178	solcap_snp_c2_4978	11	99.01	101	1	0	1	101	20780683	20780583	1.46E-43	178	20780633	C	A
1179	solcap_snp_c2_4979	11	98.02	101	2	0	1	101	20700345	20700445	1.77E-42	174	20700395	T	C
1180	solcap_snp_c2_4986	11	100	101	0	0	1	101	20391563	20391663	3.42E-45	183	20391613	C	T
1181	solcap_snp_c1_4989	10	100	101	0	0	1	101	55066194	55066094	3.42E-45	183	55066144	C	T
1182	solcap_snp_c2_4989	11	99.01	101	1	0	1	101	20352905	20353005	1.46E-43	178	20352955	T	C
1183	solcap_snp_c1_4990	10	100	101	0	0	1	101	55066558	55066458	3.42E-45	183	55066508	C	T
1184	solcap_snp_c2_4990	11	100	101	0	0	1	101	20026896	20026796	3.42E-45	183	20026846	A	T
1185	solcap_snp_c2_4991	11	100	101	0	0	1	101	20026895	20026795	3.42E-45	183	20026845	A	G
1186	solcap_snp_c1_4992	10	100	101	0	0	1	101	55066989	55066889	3.42E-45	183	55066939	C	T
1187	solcap_snp_c2_4993	11	100	101	0	0	1	101	20024622	20024522	3.42E-45	183	20024572	C	T
1188	solcap_snp_c2_5006	5	99.01	101	1	0	1	101	42300355	42300455	1.46E-43	178	42300405	C	A
1189	solcap_snp_c1_5010	10	100	101	0	0	1	101	55210542	55210642	3.42E-45	183	55210592	C	T
1190	solcap_snp_c1_5029	10	100	101	0	0	1	101	55432084	55432184	3.42E-45	183	55432134	G	T
1191	solcap_snp_c2_5039	1	97.03	101	3	0	1	101	80669352	80669252	7.54E-41	168	80669302	T	G
1192	solcap_snp_c1_5047	10	100	101	0	0	1	101	55612950	55613050	3.42E-45	183	55613000	C	T
1193	solcap_snp_c1_5058	5	100	101	0	0	1	101	18632415	18632515	3.42E-45	183	18632465	T	C
1194	solcap_snp_c2_5076	1	99.01	101	1	0	1	101	80598148	80598248	1.46E-43	178	80598198	G	C
1195	solcap_snp_c2_5077	1	100	101	0	0	1	101	80592042	80592142	3.42E-45	183	80592092	G	T
1196	solcap_snp_c2_5078	1	98.02	101	2	0	1	101	80591989	80591889	1.77E-42	174	80591939	A	T
1197	solcap_snp_c1_5088	2	100	101	0	0	1	101	28832259	28832359	3.42E-45	183	28832309	G	T
1198	solcap_snp_c1_5091	2	100	101	0	0	1	101	28830988	28831088	3.42E-45	183	28831038	A	G
1199	solcap_snp_c2_5091	1	99.01	101	1	0	1	101	80559027	80559127	1.46E-43	178	80559077	C	T
1200	solcap_snp_c1_5099	6	100	101	0	0	1	101	398198	398298	3.42E-45	183	398248	T	G
1201	solcap_snp_c1_5100	8	100	101	0	0	1	101	45029380	45029280	3.42E-45	183	45029330	C	T
1202	solcap_snp_c1_5112	7	100	101	0	0	1	101	43125145	43125045	3.42E-45	183	43125095	A	G
1203	solcap_snp_c1_5113	7	100	101	0	0	1	101	43125892	43125792	3.42E-45	183	43125842	T	C
1204	solcap_snp_c1_5114	7	100	101	0	0	1	101	43125957	43125857	3.42E-45	183	43125907	T	C
1205	solcap_snp_c1_5115	7	100	101	0	0	1	101	43125978	43125878	3.42E-45	183	43125928	A	G
1206	solcap_snp_c1_5126	7	100	101	0	0	1	101	43253844	43253944	3.42E-45	183	43253894	G	A
1207	solcap_snp_c2_5135	5	100	101	0	0	1	101	43300328	43300428	3.42E-45	183	43300378	A	G
1208	solcap_snp_c2_5136	5	100	101	0	0	1	101	43300208	43300308	3.42E-45	183	43300258	A	G
1209	solcap_snp_c1_5137	7	100	101	0	0	1	101	43427072	43427172	3.42E-45	183	43427122	C	T
1210	solcap_snp_c2_5137	5	100	101	0	0	1	101	43300206	43300306	3.42E-45	183	43300256	A	G
1211	solcap_snp_c1_5145	1	100	101	0	0	1	101	66904021	66903921	3.42E-45	183	66903971	G	A
1212	solcap_snp_c2_5145	5	100	99	0	0	3	101	43298571	43298669	4.17E-44	179	43298619	G	T
1213	solcap_snp_c2_5148	5	100	101	0	0	1	101	43219403	43219303	3.42E-45	183	43219353	G	A
1214	solcap_snp_c2_5149	5	99.01	101	1	0	1	101	43219317	43219217	1.46E-43	178	43219267	C	T
1215	solcap_snp_c1_5150	1	100	101	0	0	1	101	66675668	66675568	3.42E-45	183	66675618	C	T
1216	solcap_snp_c2_5150	5	99.01	101	1	0	1	101	43218798	43218698	1.46E-43	178	43218748	A	G
1217	solcap_snp_c2_5151	5	99.01	101	1	0	1	101	43218449	43218349	1.46E-43	178	43218399	A	G
1218	solcap_snp_c2_5152	5	100	101	0	0	1	101	43218371	43218271	3.42E-45	183	43218321	G	A
1219	solcap_snp_c2_5153	5	95.05	101	5	0	1	101	43218194	43218294	3.91E-38	159	43218244	A	G
1220	solcap_snp_c2_5154	5	95.05	101	5	0	1	101	43218173	43218273	3.91E-38	159	43218223	T	A
1221	solcap_snp_c2_5155	5	100	101	0	0	1	101	43218188	43218088	3.42E-45	183	43218138	C	T
1222	solcap_snp_c2_5156	5	99.01	101	1	0	1	101	43218039	43217939	1.46E-43	178	43217989	C	T
1223	solcap_snp_c2_5157	5	100	101	0	0	1	101	43217792	43217892	3.42E-45	183	43217842	T	A
1224	solcap_snp_c2_5158	5	100	101	0	0	1	101	43217773	43217873	3.42E-45	183	43217823	C	G
1225	solcap_snp_c1_5175	8	100	101	0	0	1	101	56039651	56039551	3.42E-45	183	56039601	C	T
1226	solcap_snp_c1_5179	8	100	101	0	0	1	101	56057925	56058025	3.42E-45	183	56057975	A	G
1227	solcap_snp_c2_5187	5	100	101	0	0	1	101	43153801	43153901	3.42E-45	183	43153851	C	T
1228	solcap_snp_c2_5191	5	98.02	101	2	0	1	101	43116113	43116213	1.77E-42	174	43116163	G	A
1229	solcap_snp_c1_5198	12	100	101	0	0	1	101	2217403	2217503	3.42E-45	183	2217453	G	A
1230	solcap_snp_c1_5206	10	100	101	0	0	1	101	20867363	20867463	3.42E-45	183	20867413	C	T
1231	solcap_snp_c1_5209	4	100	101	0	0	1	101	48610347	48610447	3.42E-45	183	48610397	G	A
1232	solcap_snp_c2_5210	5	100	101	0	0	1	101	42949954	42950054	3.42E-45	183	42950004	A	G
1233	solcap_snp_c2_5211	5	100	101	0	0	1	101	42949935	42950035	3.42E-45	183	42949985	A	G
1234	solcap_snp_c2_5212	5	99.01	101	1	0	1	101	42898394	42898294	1.46E-43	178	42898344	T	A
1235	solcap_snp_c2_5213	5	98.02	101	2	0	1	101	42895181	42895081	1.77E-42	174	42895131	A	G
1236	solcap_snp_c2_5214	5	100	101	0	0	1	101	42894641	42894541	3.42E-45	183	42894591	A	C
1237	solcap_snp_c2_5215	5	100	101	0	0	1	101	42894615	42894515	3.42E-45	183	42894565	G	A
1238	solcap_snp_c2_5216	5	100	101	0	0	1	101	42535939	42535839	3.42E-45	183	42535889	A	G
1239	solcap_snp_c1_5217	9	100	101	0	0	1	101	31049206	31049106	3.42E-45	183	31049156	T	C
1240	solcap_snp_c2_5217	5	100	101	0	0	1	101	42535707	42535807	3.42E-45	183	42535757	C	T
1241	solcap_snp_c2_5218	5	100	101	0	0	1	101	42535104	42535204	3.42E-45	183	42535154	A	T
1242	solcap_snp_c2_5219	5	99.01	101	1	0	1	101	42524272	42524372	1.46E-43	178	42524322	T	C
1243	solcap_snp_c2_5220	5	99.01	101	1	0	1	101	42524235	42524335	1.46E-43	178	42524285	T	C
1244	solcap_snp_c2_5221	5	95.05	101	5	0	1	101	42524165	42524265	3.91E-38	159	42524215	G	A
1245	solcap_snp_c2_5223	3	100	101	0	0	1	101	7527834	7527734	3.42E-45	183	7527784	T	C
1246	solcap_snp_c1_5224	2	100	101	0	0	1	101	14834018	14833918	3.42E-45	183	14833968	A	C
1247	solcap_snp_c2_5226	3	98.02	101	2	0	1	101	7337094	7337194	1.77E-42	174	7337144	T	C
1248	solcap_snp_c2_5227	3	97.03	101	3	0	1	101	7336974	7337074	7.54E-41	168	7337024	T	C
1249	solcap_snp_c1_5228	2	100	101	0	0	1	101	14350708	14350808	3.42E-45	183	14350758	C	T
1250	solcap_snp_c2_5232	3	100	101	0	0	1	101	7289901	7289801	3.42E-45	183	7289851	C	G
1251	solcap_snp_c2_5233	3	100	101	0	0	1	101	7289788	7289688	3.42E-45	183	7289738	G	C
1252	solcap_snp_c2_5234	3	100	101	0	0	1	101	7289761	7289661	3.42E-45	183	7289711	G	A
1253	solcap_snp_c2_5235	3	100	101	0	0	1	101	7289697	7289597	3.42E-45	183	7289647	G	A
1254	solcap_snp_c2_5236	3	99.01	101	1	0	1	101	7289317	7289217	1.46E-43	178	7289267	T	A
1255	solcap_snp_c2_5237	3	100	101	0	0	1	101	7289128	7289028	3.42E-45	183	7289078	T	C
1256	solcap_snp_c2_5238	3	100	101	0	0	1	101	7288917	7288817	3.42E-45	183	7288867	T	A
1257	solcap_snp_c2_5239	3	100	101	0	0	1	101	7288849	7288749	3.42E-45	183	7288799	T	G
1258	solcap_snp_c1_5254	1	100	101	0	0	1	101	75046009	75045909	3.42E-45	183	75045959	A	G
1259	solcap_snp_c2_5256	3	100	101	0	0	1	101	7217327	7217227	3.42E-45	183	7217277	A	C
1260	solcap_snp_c2_5263	3	98.02	101	2	0	1	101	7105638	7105738	1.77E-42	174	7105688	C	T
1261	solcap_snp_c1_5267	1	100	101	0	0	1	101	75333603	75333703	3.42E-45	183	75333653	C	T
1262	solcap_snp_c2_5267	3	100	101	0	0	1	101	7105349	7105449	3.42E-45	183	7105399	G	T
1263	solcap_snp_c2_5269	3	100	101	0	0	1	101	7104925	7105025	3.42E-45	183	7104975	A	G
1264	solcap_snp_c1_5281	1	100	101	0	0	1	101	75441962	75442062	3.42E-45	183	75442012	C	T
1265	solcap_snp_c1_5286	1	100	101	0	0	1	101	75477620	75477720	3.42E-45	183	75477670	C	A
1266	solcap_snp_c2_5286	3	98.02	101	2	0	1	101	8564192	8564092	1.77E-42	174	8564142	G	A
1267	solcap_snp_c1_5287	1	100	101	0	0	1	101	75477623	75477723	3.42E-45	183	75477673	G	A
1268	solcap_snp_c2_5287	3	98.02	101	2	0	1	101	8564151	8564051	1.77E-42	174	8564101	A	G
1269	solcap_snp_c2_5289	3	100	101	0	0	1	101	8263368	8263468	3.42E-45	183	8263418	G	A
1270	solcap_snp_c1_5295	1	100	101	0	0	1	101	75079567	75079667	3.42E-45	183	75079617	G	C
1271	solcap_snp_c1_5302	1	100	101	0	0	1	101	75570021	75569921	3.42E-45	183	75569971	T	C
1272	solcap_snp_c1_5303	1	100	101	0	0	1	101	75570046	75569946	3.42E-45	183	75569996	C	T
1273	solcap_snp_c2_5307	12	100	99	0	0	1	99	59872286	59872188	4.17E-44	179	59872236	T	C
1274	solcap_snp_c1_5317	1	100	101	0	0	1	101	75728836	75728936	3.42E-45	183	75728886	A	G
1275	solcap_snp_c2_5326	12	99.01	101	1	0	1	101	61003243	61003343	1.46E-43	178	61003293	A	G
1276	solcap_snp_c2_5332	8	100	101	0	0	1	101	50116463	50116363	3.42E-45	183	50116413	C	T
1277	solcap_snp_c1_5340	1	100	101	0	0	1	101	75772281	75772181	3.42E-45	183	75772231	T	C
1278	solcap_snp_c1_5346	1	100	101	0	0	1	101	75789862	75789762	3.42E-45	183	75789812	G	A
1279	solcap_snp_c2_5356	12	99.01	101	1	0	1	101	59566146	59566246	1.46E-43	178	59566196	C	T
1280	solcap_snp_c1_5365	3	100	101	0	0	1	101	3779420	3779320	3.42E-45	183	3779370	C	T
1281	solcap_snp_c1_5374	3	100	101	0	0	1	101	3467411	3467311	3.42E-45	183	3467361	G	A
1282	solcap_snp_c2_5385	12	98.02	101	2	0	1	101	59436441	59436541	1.77E-42	174	59436491	C	T
1283	solcap_snp_c2_5386	12	100	101	0	0	1	101	59451341	59451241	3.42E-45	183	59451291	T	G
1284	solcap_snp_c2_5387	12	99.01	101	1	0	1	101	59451315	59451215	1.46E-43	178	59451265	A	G
1285	solcap_snp_c1_5388	3	100	101	0	0	1	101	3161671	3161571	3.42E-45	183	3161621	C	T
1286	solcap_snp_c2_5388	12	99.01	101	1	0	1	101	59451215	59451115	1.46E-43	178	59451165	C	G
1287	solcap_snp_c2_5389	12	98.02	101	2	0	1	101	59451030	59450930	1.77E-42	174	59450980	A	C
1288	solcap_snp_c2_5390	12	100	101	0	0	1	101	59450929	59450829	3.42E-45	183	59450879	T	C
1289	solcap_snp_c2_5391	12	100	101	0	0	1	101	59450920	59450820	3.42E-45	183	59450870	G	C
1290	solcap_snp_c2_5392	12	100	101	0	0	1	101	59450892	59450792	3.42E-45	183	59450842	G	C
1291	solcap_snp_c2_5393	12	99.01	101	1	0	1	101	59450735	59450835	1.46E-43	178	59450785	G	T
1292	solcap_snp_c2_5394	12	99.01	101	1	0	1	101	59450708	59450808	1.46E-43	178	59450758	C	T
1293	solcap_snp_c2_5395	12	98.02	101	2	0	1	101	59435697	59435597	1.77E-42	174	59435647	T	A
1294	solcap_snp_c2_5399	12	100	101	0	0	1	101	59456872	59456772	3.42E-45	183	59456822	G	T
1295	solcap_snp_c1_5400	3	100	101	0	0	1	101	3107837	3107937	3.42E-45	183	3107887	C	T
1296	solcap_snp_c2_5400	0	99.01	101	1	0	1	101	47021359	47021259	1.46E-43	178	47021309	C	G
1297	solcap_snp_c1_5401	3	100	101	0	0	1	101	3107703	3107803	3.42E-45	183	3107753	C	T
1298	solcap_snp_c2_5401	12	100	101	0	0	1	101	59448038	59447938	3.42E-45	183	59447988	T	C
1299	solcap_snp_c2_5402	12	100	101	0	0	1	101	59448037	59447937	3.42E-45	183	59447987	C	G
1300	solcap_snp_c2_5409	12	98.02	101	2	0	1	101	60903520	60903420	1.77E-42	174	60903470	G	A
1301	solcap_snp_c1_5410	11	100	101	0	0	1	101	22190626	22190726	3.42E-45	183	22190676	C	T
1302	solcap_snp_c1_5411	11	100	101	0	0	1	101	22214040	22213940	3.42E-45	183	22213990	C	A
1303	solcap_snp_c1_5412	11	100	101	0	0	1	101	22214143	22214043	3.42E-45	183	22214093	C	T
1304	solcap_snp_c2_5415	12	96.04	101	4	0	1	101	59393801	59393901	9.19E-40	165	59393851	C	T
1305	solcap_snp_c2_5440	12	98.02	101	2	0	1	101	61086811	61086711	1.77E-42	174	61086761	G	A
1306	solcap_snp_c2_5443	12	100	101	0	0	1	101	60816850	60816750	3.42E-45	183	60816800	A	G
1307	solcap_snp_c1_5444	7	100	101	0	0	1	101	53854075	53854175	3.42E-45	183	53854125	A	G
1308	solcap_snp_c1_5446	7	100	101	0	0	1	101	53786056	53785956	3.42E-45	183	53786006	A	G
1309	solcap_snp_c2_5446	12	100	101	0	0	1	101	60809372	60809472	3.42E-45	183	60809422	A	G
1310	solcap_snp_c2_5447	12	99.01	101	1	0	1	101	60809315	60809415	1.46E-43	178	60809365	G	A
1311	solcap_snp_c1_5450	7	100	101	0	0	1	101	53762398	53762298	3.42E-45	183	53762348	G	A
1312	solcap_snp_c1_5452	7	100	101	0	0	1	101	53697053	53697153	3.42E-45	183	53697103	G	T
1313	solcap_snp_c1_5458	12	100	101	0	0	1	101	21202729	21202829	3.42E-45	183	21202779	A	C
1314	solcap_snp_c2_5458	12	99.01	101	1	0	1	101	60754978	60754878	1.46E-43	178	60754928	C	T
1315	solcap_snp_c2_5461	12	99	100	1	0	2	101	60754649	60754748	5.08E-43	176	60754698	C	T
1316	solcap_snp_c2_5463	12	98.02	101	2	0	1	101	60753234	60753334	1.77E-42	174	60753284	T	C
1317	solcap_snp_c1_5468	12	100	101	0	0	1	101	21526701	21526801	3.42E-45	183	21526751	C	T
1318	solcap_snp_c2_5474	12	100	101	0	0	1	101	60707229	60707129	3.42E-45	183	60707179	A	G
1319	solcap_snp_c1_5477	1	100	101	0	0	1	101	23657030	23656930	3.42E-45	183	23656980	A	G
1320	solcap_snp_c1_5483	8	100	101	0	0	1	101	54751150	54751250	3.42E-45	183	54751200	G	A
1321	solcap_snp_c1_5499	8	100	101	0	0	1	101	54831435	54831535	3.42E-45	183	54831485	C	T
1322	solcap_snp_c2_5507	12	100	101	0	0	1	101	60477881	60477981	3.42E-45	183	60477931	G	A
1323	solcap_snp_c2_5524	12	98.02	101	2	0	1	101	61060487	61060587	1.77E-42	174	61060537	C	T
1324	solcap_snp_c1_5529	8	100	101	0	0	1	101	54914602	54914702	3.42E-45	183	54914652	T	C
1325	solcap_snp_c1_5546	8	100	101	0	0	1	101	55016115	55016215	3.42E-45	183	55016165	G	A
1326	solcap_snp_c2_5552	12	99.01	101	1	0	1	101	61055823	61055923	1.46E-43	178	61055873	G	T
1327	solcap_snp_c1_5559	8	100	101	0	0	1	101	55114869	55114769	3.42E-45	183	55114819	C	T
1328	solcap_snp_c1_5560	8	100	101	0	0	1	101	55114875	55114775	3.42E-45	183	55114825	C	T
1329	solcap_snp_c1_5566	8	100	101	0	0	1	101	55137944	55137844	3.42E-45	183	55137894	G	A
1330	solcap_snp_c1_5567	8	100	101	0	0	1	101	55137953	55137853	3.42E-45	183	55137903	G	A
1331	solcap_snp_c2_5574	12	99.01	101	1	0	1	101	61050552	61050652	1.46E-43	178	61050602	A	G
1332	solcap_snp_c1_5578	8	100	101	0	0	1	101	54677863	54677763	3.42E-45	183	54677813	T	C
1333	solcap_snp_c1_5580	8	100	101	0	0	1	101	55161240	55161140	3.42E-45	183	55161190	A	G
1334	solcap_snp_c1_5587	8	100	101	0	0	1	101	55187936	55188036	3.42E-45	183	55187986	T	C
1335	solcap_snp_c2_5594	12	100	101	0	0	1	101	60306338	60306438	3.42E-45	183	60306388	G	A
1336	solcap_snp_c2_5595	12	99.01	101	1	0	1	101	60305896	60305996	1.46E-43	178	60305946	T	G
1337	solcap_snp_c1_5598	8	100	101	0	0	1	101	55234933	55235033	3.42E-45	183	55234983	A	G
1338	solcap_snp_c1_5599	8	100	101	0	0	1	101	55236431	55236331	3.42E-45	183	55236381	C	T
1339	solcap_snp_c1_5600	8	100	101	0	0	1	101	55236581	55236481	3.42E-45	183	55236531	G	T
1340	solcap_snp_c1_5601	8	100	101	0	0	1	101	55236605	55236505	3.42E-45	183	55236555	A	T
1341	solcap_snp_c1_5602	8	100	101	0	0	1	101	55237393	55237493	3.42E-45	183	55237443	A	T
1342	solcap_snp_c2_5608	12	100	101	0	0	1	101	60243987	60243887	3.42E-45	183	60243937	T	C
1343	solcap_snp_c1_5653	1	100	101	0	0	1	101	70697451	70697551	3.42E-45	183	70697501	C	T
1344	solcap_snp_c1_5656	1	100	101	0	0	1	101	70562934	70563034	3.42E-45	183	70562984	G	A
1345	solcap_snp_c1_5657	1	100	101	0	0	1	101	70560269	70560169	3.42E-45	183	70560219	A	G
1346	solcap_snp_c1_5680	3	100	101	0	0	1	101	1904131	1904231	3.42E-45	183	1904181	G	A
1347	solcap_snp_c2_5691	12	99.01	101	1	0	1	101	60025976	60026076	1.46E-43	178	60026026	G	A
1348	solcap_snp_c1_5706	8	100	101	0	0	1	101	9087257	9087157	3.42E-45	183	9087207	T	C
1349	solcap_snp_c1_5707	8	100	101	0	0	1	101	9087356	9087256	3.42E-45	183	9087306	A	G
1350	solcap_snp_c1_5710	8	100	101	0	0	1	101	9091959	9092059	3.42E-45	183	9092009	T	C
1351	solcap_snp_c1_5713	8	100	101	0	0	1	101	9226907	9226807	3.42E-45	183	9226857	A	G
1352	solcap_snp_c2_5713	12	99.01	101	1	0	1	101	59957296	59957396	1.46E-43	178	59957346	A	T
1353	solcap_snp_c1_5714	8	100	101	0	0	1	101	9609849	9609749	3.42E-45	183	9609799	C	A
1354	solcap_snp_c1_5716	11	100	101	0	0	1	101	16786453	16786353	3.42E-45	183	16786403	T	C
1355	solcap_snp_c1_5723	1	100	101	0	0	1	101	73529230	73529330	3.42E-45	183	73529280	T	C
1356	solcap_snp_c1_5732	2	100	101	0	0	1	101	20476788	20476888	3.42E-45	183	20476838	A	G
1357	solcap_snp_c2_5732	3	99.01	101	1	0	1	101	9971338	9971238	1.46E-43	178	9971288	G	A
1358	solcap_snp_c1_5735	2	100	101	0	0	1	101	20501616	20501516	3.42E-45	183	20501566	C	T
1359	solcap_snp_c2_5736	3	99.01	101	1	0	1	101	11287833	11287733	1.46E-43	178	11287783	G	A
1360	solcap_snp_c1_5739	2	100	101	0	0	1	101	20681660	20681560	3.42E-45	183	20681610	C	T
1361	solcap_snp_c1_5740	2	100	101	0	0	1	101	20681708	20681608	3.42E-45	183	20681658	C	A
1362	solcap_snp_c1_5741	2	100	101	0	0	1	101	20681765	20681665	3.42E-45	183	20681715	C	T
1363	solcap_snp_c2_5742	3	100	101	0	0	1	101	10383507	10383407	3.42E-45	183	10383457	T	C
1364	solcap_snp_c1_5750	2	100	101	0	0	1	101	20767196	20767096	3.42E-45	183	20767146	G	A
1365	solcap_snp_c1_5751	2	100	101	0	0	1	101	20802120	20802020	3.42E-45	183	20802070	C	T
1366	solcap_snp_c1_5755	2	100	101	0	0	1	101	20958143	20958243	3.42E-45	183	20958193	G	A
1367	solcap_snp_c2_5758	6	100	101	0	0	1	101	50296953	50297053	3.42E-45	183	50297003	C	T
1368	solcap_snp_c1_5759	1	100	101	0	0	1	101	69917843	69917943	3.42E-45	183	69917893	G	A
1369	solcap_snp_c2_5759	6	100	101	0	0	1	101	50296999	50297099	3.42E-45	183	50297049	A	G
1370	solcap_snp_c1_5766	3	100	101	0	0	1	101	44217234	44217334	3.42E-45	183	44217284	C	T
1371	solcap_snp_c2_5769	6	99.01	101	1	0	1	101	50344292	50344192	1.46E-43	178	50344242	A	T
1372	solcap_snp_c2_5770	6	100	101	0	0	1	101	50344371	50344271	3.42E-45	183	50344321	C	T
1373	solcap_snp_c2_5771	6	100	101	0	0	1	101	50344449	50344349	3.42E-45	183	50344399	C	T
1374	solcap_snp_c2_5772	6	100	101	0	0	1	101	50345048	50345148	3.42E-45	183	50345098	T	C
1375	solcap_snp_c2_5773	6	99.01	101	1	0	1	101	50345078	50345178	1.46E-43	178	50345128	C	T
1376	solcap_snp_c1_5774	3	100	101	0	0	1	101	49941618	49941518	3.42E-45	183	49941568	A	G
1377	solcap_snp_c2_5774	6	99.01	101	1	0	1	101	50345214	50345114	1.46E-43	178	50345164	C	T
1378	solcap_snp_c2_5775	6	100	101	0	0	1	101	50345268	50345168	3.42E-45	183	50345218	G	A
1379	solcap_snp_c2_5776	6	100	101	0	0	1	101	50345337	50345237	3.42E-45	183	50345287	A	T
1380	solcap_snp_c2_5777	6	99.01	101	1	0	1	101	50345303	50345403	1.46E-43	178	50345353	A	T
1381	solcap_snp_c1_5783	10	100	101	0	0	1	101	26501864	26501764	3.42E-45	183	26501814	A	G
1382	solcap_snp_c1_5784	12	100	101	0	0	1	101	50393702	50393802	3.42E-45	183	50393752	A	G
1383	solcap_snp_c2_5784	6	100	101	0	0	1	101	50414394	50414494	3.42E-45	183	50414444	G	A
1384	solcap_snp_c1_5785	12	100	101	0	0	1	101	50393681	50393781	3.42E-45	183	50393731	T	C
1385	solcap_snp_c2_5785	6	100	101	0	0	1	101	50414395	50414495	3.42E-45	183	50414445	C	T
1386	solcap_snp_c2_5791	0	99.01	101	1	0	1	101	36454187	36454087	1.46E-43	178	36454137	A	C
1387	solcap_snp_c2_5793	0	99.01	101	1	0	1	101	36446548	36446448	1.46E-43	178	36446498	G	A
1388	solcap_snp_c1_5794	3	100	101	0	0	1	101	53314129	53314029	3.42E-45	183	53314079	G	A
1389	solcap_snp_c1_5796	3	100	101	0	0	1	101	53526665	53526765	3.42E-45	183	53526715	G	A
1390	solcap_snp_c1_5797	3	100	101	0	0	1	101	53526668	53526768	3.42E-45	183	53526718	C	T
1391	solcap_snp_c1_5799	3	100	101	0	0	1	101	53572259	53572159	3.42E-45	183	53572209	T	C
1392	solcap_snp_c2_5806	6	99.01	101	1	0	1	101	50458965	50458865	1.46E-43	178	50458915	C	T
1393	solcap_snp_c1_5812	3	100	101	0	0	1	101	53665287	53665387	3.42E-45	183	53665337	G	T
1394	solcap_snp_c2_5812	6	99.01	101	1	0	1	101	50470686	50470786	1.46E-43	178	50470736	T	G
1395	solcap_snp_c1_5820	12	100	101	0	0	1	101	50573487	50573587	3.42E-45	183	50573537	A	T
1396	solcap_snp_c2_5821	6	98.02	101	2	0	1	101	50578367	50578267	1.77E-42	174	50578317	A	G
1397	solcap_snp_c2_5828	6	100	101	0	0	1	101	50620708	50620608	3.42E-45	183	50620658	C	T
1398	solcap_snp_c2_5835	6	98.02	101	2	0	1	101	50088887	50088987	1.77E-42	174	50088937	T	G
1399	solcap_snp_c1_5836	5	100	101	0	0	1	101	8809102	8809002	3.42E-45	183	8809052	G	A
1400	solcap_snp_c2_5836	6	98.02	101	2	0	1	101	50088918	50089018	1.77E-42	174	50088968	A	G
1401	solcap_snp_c1_5837	2	100	101	0	0	1	101	36837509	36837609	3.42E-45	183	36837559	T	C
1402	solcap_snp_c2_5842	6	100	101	0	0	1	101	50090256	50090156	3.42E-45	183	50090206	C	T
1403	solcap_snp_c2_5843	6	97.03	101	3	0	1	101	50090385	50090285	7.54E-41	168	50090335	C	T
1404	solcap_snp_c1_5845	2	100	101	0	0	1	101	36959284	36959384	3.42E-45	183	36959334	C	T
1405	solcap_snp_c2_5845	6	98.02	101	2	0	1	101	50694025	50693925	1.77E-42	174	50693975	A	G
1406	solcap_snp_c1_5846	2	100	101	0	0	1	101	36959281	36959381	3.42E-45	183	36959331	G	A
1407	solcap_snp_c2_5848	6	99.01	101	1	0	1	101	50716028	50715928	1.46E-43	178	50715978	A	T
1408	solcap_snp_c2_5849	6	99.01	101	1	0	1	101	50716046	50715946	1.46E-43	178	50715996	A	G
1409	solcap_snp_c2_5850	6	98.02	101	2	0	1	101	50723708	50723608	1.77E-42	174	50723658	C	T
1410	solcap_snp_c2_5856	6	98.02	101	2	0	1	101	50740922	50741022	1.77E-42	174	50740972	G	A
1411	solcap_snp_c2_5857	6	99.01	101	1	0	1	101	50784255	50784155	1.46E-43	178	50784205	A	C
1412	solcap_snp_c2_5858	6	99.01	101	1	0	1	101	50851678	50851578	1.46E-43	178	50851628	C	T
1413	solcap_snp_c2_5864	6	98.02	101	2	0	1	101	50958133	50958033	1.77E-42	174	50958083	A	G
1414	solcap_snp_c2_5867	6	100	101	0	0	1	101	50108646	50108746	3.42E-45	183	50108696	C	T
1415	solcap_snp_c2_5868	6	99.01	101	1	0	1	101	50108703	50108803	1.46E-43	178	50108753	G	C
1416	solcap_snp_c2_5869	6	99.01	101	1	0	1	101	50109212	50109112	1.46E-43	178	50109162	G	A
1417	solcap_snp_c1_5871	2	100	101	0	0	1	101	36330084	36330184	3.42E-45	183	36330134	T	G
1418	solcap_snp_c1_5881	2	100	101	0	0	1	101	36868691	36868791	3.42E-45	183	36868741	C	A
1419	solcap_snp_c1_5895	2	100	101	0	0	1	101	48564959	48564859	3.42E-45	183	48564909	C	T
1420	solcap_snp_c2_5900	7	99.01	101	1	0	1	101	21367112	21367212	1.46E-43	178	21367162	T	A
1421	solcap_snp_c2_5901	7	99.01	101	1	0	1	101	21365504	21365404	1.46E-43	178	21365454	G	A
1422	solcap_snp_c2_5902	7	100	101	0	0	1	101	21365299	21365399	3.42E-45	183	21365349	T	C
1423	solcap_snp_c2_5903	7	100	101	0	0	1	101	21365296	21365396	3.42E-45	183	21365346	A	G
1424	solcap_snp_c1_5908	2	100	101	0	0	1	101	47995241	47995141	3.42E-45	183	47995191	T	C
1425	solcap_snp_c1_5909	2	100	101	0	0	1	101	47995145	47995045	3.42E-45	183	47995095	G	A
1426	solcap_snp_c2_5909	8	98.02	101	2	0	1	101	23895875	23895975	1.77E-42	174	23895925	C	A
1427	solcap_snp_c2_5914	8	98.02	101	2	0	1	101	23895196	23895296	1.77E-42	174	23895246	C	T
1428	solcap_snp_c2_5915	8	99.01	101	1	0	1	101	23895143	23895243	1.46E-43	178	23895193	C	T
1429	solcap_snp_c2_5919	12	99.01	101	1	0	1	101	38102874	38102974	1.46E-43	178	38102924	T	C
1430	solcap_snp_c1_5920	2	100	101	0	0	1	101	47808800	47808900	3.42E-45	183	47808850	C	T
1431	solcap_snp_c1_5922	2	100	101	0	0	1	101	47734904	47734804	3.42E-45	183	47734854	T	C
1432	solcap_snp_c1_5924	2	100	101	0	0	1	101	47712438	47712538	3.42E-45	183	47712488	C	T
1433	solcap_snp_c1_5931	2	100	101	0	0	1	101	48498206	48498106	3.42E-45	183	48498156	A	G
1434	solcap_snp_c2_5934	12	98.02	101	2	0	1	101	38251505	38251605	1.77E-42	174	38251555	G	T
1435	solcap_snp_c1_5936	11	100	101	0	0	1	101	26809857	26809957	3.42E-45	183	26809907	A	G
1436	solcap_snp_c1_5940	11	100	101	0	0	1	101	27079670	27079770	3.42E-45	183	27079720	A	G
1437	solcap_snp_c2_5950	12	99.01	101	1	0	1	101	37121038	37121138	1.46E-43	178	37121088	A	G
1438	solcap_snp_c1_5951	3	100	101	0	0	1	101	55454939	55454839	3.42E-45	183	55454889	G	A
1439	solcap_snp_c2_5951	12	100	101	0	0	1	101	37123324	37123224	3.42E-45	183	37123274	A	G
1440	solcap_snp_c2_5952	12	100	101	0	0	1	101	37123408	37123308	3.42E-45	183	37123358	C	A
1441	solcap_snp_c2_5953	12	98	100	2	0	2	101	37123462	37123363	6.19E-42	172	37123413	T	G
1442	solcap_snp_c1_5955	3	100	101	0	0	1	101	55642364	55642464	3.42E-45	183	55642414	A	C
1443	solcap_snp_c1_5956	3	100	101	0	0	1	101	55642405	55642505	3.42E-45	183	55642455	C	T
1444	solcap_snp_c1_5957	3	100	101	0	0	1	101	55644726	55644826	3.42E-45	183	55644776	T	G
1445	solcap_snp_c2_5957	11	100	101	0	0	1	101	2855094	2854994	3.42E-45	183	2855044	G	A
1446	solcap_snp_c1_5959	3	100	101	0	0	1	101	55905993	55905893	3.42E-45	183	55905943	A	C
1447	solcap_snp_c2_5960	11	100	101	0	0	1	101	2854891	2854791	3.42E-45	183	2854841	T	C
1448	solcap_snp_c1_5964	11	100	101	0	0	1	101	28958801	28958701	3.42E-45	183	28958751	T	C
1449	solcap_snp_c1_5965	11	100	101	0	0	1	101	28731105	28731205	3.42E-45	183	28731155	G	A
1450	solcap_snp_c2_5966	11	98.99	99	1	0	1	99	2832328	2832230	1.77E-42	174	2832278	G	A
1451	solcap_snp_c1_5968	7	100	101	0	0	1	101	54844726	54844626	3.42E-45	183	54844676	A	G
1452	solcap_snp_c1_5969	7	100	101	0	0	1	101	54861999	54862099	3.42E-45	183	54862049	C	T
1453	solcap_snp_c2_5974	11	100	101	0	0	1	101	2814540	2814640	3.42E-45	183	2814590	T	G
1454	solcap_snp_c1_5981	7	100	101	0	0	1	101	55130092	55130192	3.42E-45	183	55130142	C	T
1455	solcap_snp_c1_5988	7	100	101	0	0	1	101	55172291	55172391	3.42E-45	183	55172341	G	T
1456	solcap_snp_c1_5994	7	100	101	0	0	1	101	55208459	55208559	3.42E-45	183	55208509	A	G
1457	solcap_snp_c1_5995	7	100	101	0	0	1	101	55209828	55209728	3.42E-45	183	55209778	T	G
1458	solcap_snp_c1_5996	7	100	101	0	0	1	101	55209852	55209752	3.42E-45	183	55209802	G	A
1459	solcap_snp_c2_6000	11	100	101	0	0	1	101	2725195	2725295	3.42E-45	183	2725245	G	A
1460	solcap_snp_c2_6001	11	98.02	101	2	0	1	101	2725068	2725168	1.77E-42	174	2725118	A	T
1461	solcap_snp_c2_6002	11	98.02	101	2	0	1	101	2725054	2725154	1.77E-42	174	2725104	T	A
1462	solcap_snp_c1_6003	6	100	101	0	0	1	101	15786026	15785926	3.42E-45	183	15785976	G	T
1463	solcap_snp_c2_6003	11	99.01	101	1	0	1	101	2724775	2724875	1.46E-43	178	2724825	G	A
1464	solcap_snp_c1_6004	12	100	101	0	0	1	101	51251264	51251364	3.42E-45	183	51251314	T	C
1465	solcap_snp_c2_6004	11	99.01	101	1	0	1	101	2724753	2724853	1.46E-43	178	2724803	G	A
1466	solcap_snp_c1_6006	12	100	101	0	0	1	101	51727994	51728094	3.42E-45	183	51728044	T	C
1467	solcap_snp_c1_6007	12	100	101	0	0	1	101	51728042	51728142	3.42E-45	183	51728092	C	T
1468	solcap_snp_c1_6029	8	100	101	0	0	1	101	43364916	43364816	3.42E-45	183	43364866	G	A
1469	solcap_snp_c1_6033	4	100	101	0	0	1	101	51165544	51165644	3.42E-45	183	51165594	C	T
1470	solcap_snp_c2_6035	11	100	101	0	0	1	101	3895061	3894961	3.42E-45	183	3895011	A	G
1471	solcap_snp_c1_6036	4	100	101	0	0	1	101	51343295	51343395	3.42E-45	183	51343345	G	T
1472	solcap_snp_c1_6037	4	100	101	0	0	1	101	51602986	51603086	3.42E-45	183	51603036	C	T
1473	solcap_snp_c1_6040	4	100	101	0	0	1	101	51642442	51642542	3.42E-45	183	51642492	A	G
1474	solcap_snp_c1_6046	8	100	101	0	0	1	101	52576395	52576295	3.42E-45	183	52576345	C	T
1475	solcap_snp_c1_6048	8	100	101	0	0	1	101	52848493	52848593	3.42E-45	183	52848543	C	T
1476	solcap_snp_c1_6052	8	100	101	0	0	1	101	52291916	52291816	3.42E-45	183	52291866	G	A
1477	solcap_snp_c1_6068	10	100	101	0	0	1	101	38385228	38385128	3.42E-45	183	38385178	C	T
1478	solcap_snp_c1_6071	10	100	101	0	0	1	101	38389939	38389839	3.42E-45	183	38389889	T	C
1479	solcap_snp_c1_6077	1	100	101	0	0	1	101	3987542	3987442	3.42E-45	183	3987492	G	T
1480	solcap_snp_c1_6083	1	100	101	0	0	1	101	3953140	3953040	3.42E-45	183	3953090	A	G
1481	solcap_snp_c1_6087	1	100	101	0	0	1	101	3922682	3922582	3.42E-45	183	3922632	T	A
1482	solcap_snp_c2_6100	11	98.02	101	2	0	1	101	3887639	3887539	1.77E-42	174	3887589	C	T
1483	solcap_snp_c2_6101	11	100	101	0	0	1	101	3887162	3887262	3.42E-45	183	3887212	C	T
1484	solcap_snp_c2_6106	11	99.01	101	1	0	1	101	3886601	3886701	1.46E-43	178	3886651	C	T
1485	solcap_snp_c1_6108	1	100	101	0	0	1	101	3716791	3716691	3.42E-45	183	3716741	T	G
1486	solcap_snp_c2_6108	11	100	101	0	0	1	101	3886455	3886555	3.42E-45	183	3886505	C	T
1487	solcap_snp_c1_6109	1	100	101	0	0	1	101	3716785	3716685	3.42E-45	183	3716735	A	G
1488	solcap_snp_c1_6110	1	100	101	0	0	1	101	3713027	3713127	3.42E-45	183	3713077	C	A
1489	solcap_snp_c1_6114	1	100	101	0	0	1	101	3693371	3693471	3.42E-45	183	3693421	C	A
1490	solcap_snp_c1_6123	1	100	101	0	0	1	101	3296131	3296231	3.42E-45	183	3296181	C	T
1491	solcap_snp_c1_6126	4	100	101	0	0	1	101	42084687	42084587	3.42E-45	183	42084637	G	A
1492	solcap_snp_c2_6126	11	100	101	0	0	1	101	3822760	3822660	3.42E-45	183	3822710	G	A
1493	solcap_snp_c1_6127	4	100	101	0	0	1	101	42083116	42083016	3.42E-45	183	42083066	T	C
1494	solcap_snp_c1_6130	8	100	101	0	0	1	101	29756414	29756314	3.42E-45	183	29756364	T	C
1495	solcap_snp_c1_6131	8	100	101	0	0	1	101	29756481	29756381	3.42E-45	183	29756431	A	G
1496	solcap_snp_c1_6136	8	100	101	0	0	1	101	29812908	29812808	3.42E-45	183	29812858	G	A
1497	solcap_snp_c1_6137	8	100	101	0	0	1	101	29812995	29812895	3.42E-45	183	29812945	T	C
1498	solcap_snp_c1_6138	8	100	101	0	0	1	101	29813902	29813802	3.42E-45	183	29813852	A	G
1499	solcap_snp_c1_6140	8	100	101	0	0	1	101	29814025	29813925	3.42E-45	183	29813975	G	A
1500	solcap_snp_c1_6142	8	100	101	0	0	1	101	29876836	29876736	3.42E-45	183	29876786	C	T
1501	solcap_snp_c1_6148	11	100	101	0	0	1	101	14219542	14219642	3.42E-45	183	14219592	G	A
1502	solcap_snp_c1_6157	4	100	101	0	0	1	101	30716494	30716394	3.42E-45	183	30716444	C	T
1503	solcap_snp_c1_6159	9	100	101	0	0	1	101	22985583	22985483	3.42E-45	183	22985533	A	C
1504	solcap_snp_c1_6166	9	100	101	0	0	1	101	47918682	47918582	3.42E-45	183	47918632	A	C
1505	solcap_snp_c2_6173	11	100	101	0	0	1	101	3629257	3629357	3.42E-45	183	3629307	C	A
1506	solcap_snp_c1_6176	9	100	101	0	0	1	101	47954895	47954995	3.42E-45	183	47954945	T	C
1507	solcap_snp_c1_6183	9	100	101	0	0	1	101	48173512	48173412	3.42E-45	183	48173462	A	C
1508	solcap_snp_c2_6185	11	100	101	0	0	1	101	3572495	3572395	3.42E-45	183	3572445	C	A
1509	solcap_snp_c1_6188	4	100	101	0	0	1	101	67785560	67785460	3.42E-45	183	67785510	G	A
1510	solcap_snp_c1_6192	9	100	101	0	0	1	101	47753074	47753174	3.42E-45	183	47753124	G	A
1511	solcap_snp_c1_6193	9	100	101	0	0	1	101	47753076	47753176	3.42E-45	183	47753126	C	A
1512	solcap_snp_c1_6196	9	100	101	0	0	1	101	47754934	47755034	3.42E-45	183	47754984	A	G
1513	solcap_snp_c2_6198	11	99.01	101	1	0	1	101	3379604	3379704	1.46E-43	178	3379654	T	C
1514	solcap_snp_c1_6207	8	100	101	0	0	1	101	8101104	8101004	3.42E-45	183	8101054	C	T
1515	solcap_snp_c1_6228	7	100	101	0	0	1	101	49378469	49378369	3.42E-45	183	49378419	G	T
1516	solcap_snp_c1_6232	7	100	101	0	0	1	101	49077573	49077673	3.42E-45	183	49077623	G	A
1517	solcap_snp_c2_6235	11	99.01	101	1	0	1	101	3269014	3268914	1.46E-43	178	3268964	A	G
1518	solcap_snp_c1_6238	7	100	101	0	0	1	101	49362076	49362176	3.42E-45	183	49362126	T	C
1519	solcap_snp_c1_6240	7	100	101	0	0	1	101	48778741	48778841	3.42E-45	183	48778791	C	T
1520	solcap_snp_c1_6244	7	100	101	0	0	1	101	48637598	48637698	3.42E-45	183	48637648	A	G
1521	solcap_snp_c2_6250	11	100	101	0	0	1	101	3958067	3957967	3.42E-45	183	3958017	G	C
1522	solcap_snp_c1_6252	8	100	101	0	0	1	101	20465332	20465432	3.42E-45	183	20465382	A	G
1523	solcap_snp_c2_6256	11	100	101	0	0	1	101	3958036	3957936	3.42E-45	183	3957986	G	A
1524	solcap_snp_c1_6262	8	100	101	0	0	1	101	20584451	20584351	3.42E-45	183	20584401	C	T
1525	solcap_snp_c1_6294	1	100	101	0	0	1	101	73340363	73340263	3.42E-45	183	73340313	C	T
1526	solcap_snp_c1_6298	3	100	101	0	0	1	101	48470994	48470894	3.42E-45	183	48470944	T	G
1527	solcap_snp_c2_6302	11	97.03	101	3	0	1	101	3943219	3943319	7.54E-41	168	3943269	C	G
1528	solcap_snp_c2_6303	11	98.02	101	2	0	1	101	3943161	3943261	1.77E-42	174	3943211	A	G
1529	solcap_snp_c1_6308	3	100	101	0	0	1	101	48746257	48746357	3.42E-45	183	48746307	T	C
1530	solcap_snp_c1_6318	3	100	101	0	0	1	101	48856707	48856807	3.42E-45	183	48856757	G	A
1531	solcap_snp_c1_6332	3	100	101	0	0	1	101	49246004	49245904	3.42E-45	183	49245954	T	C
1532	solcap_snp_c2_6333	9	100	101	0	0	1	101	39760332	39760232	3.42E-45	183	39760282	T	C
1533	solcap_snp_c1_6334	3	100	101	0	0	1	101	49314336	49314436	3.42E-45	183	49314386	C	T
1534	solcap_snp_c1_6345	8	100	101	0	0	1	101	25782593	25782493	3.42E-45	183	25782543	G	A
1535	solcap_snp_c1_6346	8	100	101	0	0	1	101	25466135	25466235	3.42E-45	183	25466185	T	C
1536	solcap_snp_c1_6348	3	100	101	0	0	1	101	44344431	44344331	3.42E-45	183	44344381	G	C
1537	solcap_snp_c1_6349	3	100	101	0	0	1	101	44675734	44675634	3.42E-45	183	44675684	C	A
1538	solcap_snp_c1_6352	3	100	101	0	0	1	101	44751925	44751825	3.42E-45	183	44751875	C	T
1539	solcap_snp_c1_6355	3	100	101	0	0	1	101	44752617	44752517	3.42E-45	183	44752567	A	G
1540	solcap_snp_c1_6358	3	100	101	0	0	1	101	44753411	44753311	3.42E-45	183	44753361	T	G
1541	solcap_snp_c1_6385	3	100	101	0	0	1	101	44907297	44907197	3.42E-45	183	44907247	G	A
1542	solcap_snp_c2_6386	0	97.959	98	2	0	4	101	46251548	46251645	7.54E-41	168	46251595	T	C
1543	solcap_snp_c1_6390	3	100	101	0	0	1	101	44914214	44914114	3.42E-45	183	44914164	G	A
1544	solcap_snp_c1_6398	3	100	101	0	0	1	101	45002799	45002699	3.42E-45	183	45002749	T	C
1545	solcap_snp_c1_6405	3	100	101	0	0	1	101	45021414	45021514	3.42E-45	183	45021464	G	A
1546	solcap_snp_c1_6411	3	100	101	0	0	1	101	45061213	45061313	3.42E-45	183	45061263	A	G
1547	solcap_snp_c1_6425	3	100	101	0	0	1	101	45121757	45121857	3.42E-45	183	45121807	C	A
1548	solcap_snp_c1_6462	2	100	101	0	0	1	101	2450832	2450732	3.42E-45	183	2450782	T	G
1549	solcap_snp_c1_6465	2	100	101	0	0	1	101	3616487	3616387	3.42E-45	183	3616437	T	C
1550	solcap_snp_c2_6465	12	99.01	101	1	0	1	101	56523635	56523735	1.46E-43	178	56523685	A	T
1551	solcap_snp_c2_6466	12	100	101	0	0	1	101	56525612	56525712	3.42E-45	183	56525662	G	A
1552	solcap_snp_c2_6467	12	100	101	0	0	1	101	56528485	56528585	3.42E-45	183	56528535	G	A
1553	solcap_snp_c2_6468	12	100	101	0	0	1	101	56528548	56528648	3.42E-45	183	56528598	T	G
1554	solcap_snp_c2_6469	12	100	101	0	0	1	101	56528666	56528766	3.42E-45	183	56528716	C	T
1555	solcap_snp_c2_6470	12	100	101	0	0	1	101	56528710	56528810	3.42E-45	183	56528760	G	A
1556	solcap_snp_c2_6471	12	100	101	0	0	1	101	56526374	56526274	3.42E-45	183	56526324	A	G
1557	solcap_snp_c2_6472	12	98.02	101	2	0	1	101	56526445	56526345	1.77E-42	174	56526395	A	T
1558	solcap_snp_c1_6476	9	100	101	0	0	1	101	43993266	43993366	3.42E-45	183	43993316	G	A
1559	solcap_snp_c1_6485	1	100	101	0	0	1	101	67136024	67136124	3.42E-45	183	67136074	A	G
1560	solcap_snp_c2_6487	12	100	101	0	0	1	101	56571630	56571530	3.42E-45	183	56571580	G	T
1561	solcap_snp_c2_6488	12	100	101	0	0	1	101	56571669	56571569	3.42E-45	183	56571619	C	T
1562	solcap_snp_c2_6500	12	99.01	101	1	0	1	101	56578288	56578188	1.46E-43	178	56578238	G	A
1563	solcap_snp_c1_6501	1	100	101	0	0	1	101	67459512	67459412	3.42E-45	183	67459462	C	T
1564	solcap_snp_c2_6507	12	100	101	0	0	1	101	55872667	55872567	3.42E-45	183	55872617	A	G
1565	solcap_snp_c1_6518	1	100	101	0	0	1	101	67605551	67605451	3.42E-45	183	67605501	G	A
1566	solcap_snp_c1_6521	1	100	101	0	0	1	101	67735449	67735349	3.42E-45	183	67735399	T	G
1567	solcap_snp_c1_6523	7	100	101	0	0	1	101	20460079	20460179	3.42E-45	183	20460129	C	T
1568	solcap_snp_c1_6546	9	100	101	0	0	1	101	56713871	56713771	3.42E-45	183	56713821	C	T
1569	solcap_snp_c1_6556	9	100	101	0	0	1	101	56659820	56659720	3.42E-45	183	56659770	T	C
1570	solcap_snp_c1_6571	9	100	101	0	0	1	101	56563885	56563985	3.42E-45	183	56563935	A	G
1571	solcap_snp_c2_6574	7	100	101	0	0	1	101	11797492	11797592	3.42E-45	183	11797542	C	T
1572	solcap_snp_c2_6578	7	99.01	101	1	0	1	101	11797707	11797807	1.46E-43	178	11797757	A	G
1573	solcap_snp_c2_6579	7	100	101	0	0	1	101	11797718	11797818	3.42E-45	183	11797768	C	T
1574	solcap_snp_c2_6581	7	99.01	101	1	0	1	101	10507087	10506987	1.46E-43	178	10507037	C	T
1575	solcap_snp_c2_6582	7	99.01	101	1	0	1	101	12122183	12122083	1.46E-43	178	12122133	A	G
1576	solcap_snp_c2_6583	7	100	101	0	0	1	101	12122383	12122283	3.42E-45	183	12122333	C	T
1577	solcap_snp_c2_6584	7	100	101	0	0	1	101	12122539	12122439	3.42E-45	183	12122489	G	A
1578	solcap_snp_c1_6585	9	100	101	0	0	1	101	56511646	56511746	3.42E-45	183	56511696	G	A
1579	solcap_snp_c2_6585	7	99.01	101	1	0	1	101	12122704	12122604	1.46E-43	178	12122654	G	T
1580	solcap_snp_c2_6600	7	100	101	0	0	1	101	10649979	10650079	3.42E-45	183	10650029	G	A
1581	solcap_snp_c2_6601	7	99.01	101	1	0	1	101	10650111	10650211	1.46E-43	178	10650161	A	G
1582	solcap_snp_c2_6603	7	98.02	101	2	0	1	101	10650864	10650964	1.77E-42	174	10650914	G	A
1583	solcap_snp_c1_6606	9	100	101	0	0	1	101	56969844	56969944	3.42E-45	183	56969894	G	T
1584	solcap_snp_c2_6606	7	99.01	101	1	0	1	101	10651293	10651393	1.46E-43	178	10651343	T	C
1585	solcap_snp_c2_6607	7	99.01	101	1	0	1	101	10651305	10651405	1.46E-43	178	10651355	T	C
1586	solcap_snp_c2_6608	7	99.01	101	1	0	1	101	10651654	10651754	1.46E-43	178	10651704	G	A
1587	solcap_snp_c2_6609	7	99.01	101	1	0	1	101	10651661	10651761	1.46E-43	178	10651711	A	G
1588	solcap_snp_c2_6612	7	99.01	101	1	0	1	101	10704350	10704450	1.46E-43	178	10704400	A	G
1589	solcap_snp_c2_6614	7	97.03	101	3	0	1	101	10836332	10836232	7.54E-41	168	10836282	T	C
1590	solcap_snp_c2_6615	7	97.03	101	3	0	1	101	10836366	10836266	7.54E-41	168	10836316	T	C
1591	solcap_snp_c2_6616	7	99.01	101	1	0	1	101	10836515	10836415	1.46E-43	178	10836465	A	G
1592	solcap_snp_c2_6617	7	100	101	0	0	1	101	10836657	10836557	3.42E-45	183	10836607	C	T
1593	solcap_snp_c2_6618	7	100	101	0	0	1	101	10836680	10836580	3.42E-45	183	10836630	A	G
1594	solcap_snp_c2_6619	7	99.01	101	1	0	1	101	10837245	10837145	1.46E-43	178	10837195	A	G
1595	solcap_snp_c2_6620	7	100	101	0	0	1	101	10837314	10837214	3.42E-45	183	10837264	C	A
1596	solcap_snp_c2_6621	7	98.02	101	2	0	1	101	10837573	10837673	1.77E-42	174	10837623	T	C
1597	solcap_snp_c2_6622	7	99.01	101	1	0	1	101	10838720	10838820	1.46E-43	178	10838770	C	T
1598	solcap_snp_c1_6632	11	100	101	0	0	1	101	5262963	5263063	3.42E-45	183	5263013	G	T
1599	solcap_snp_c1_6635	11	100	101	0	0	1	101	5280726	5280626	3.42E-45	183	5280676	T	G
1600	solcap_snp_c2_6641	7	99.01	101	1	0	1	101	11068348	11068248	1.46E-43	178	11068298	C	T
1601	solcap_snp_c1_6643	11	100	101	0	0	1	101	5515204	5515304	3.42E-45	183	5515254	A	G
1602	solcap_snp_c1_6646	11	100	101	0	0	1	101	5706695	5706595	3.42E-45	183	5706645	A	G
1603	solcap_snp_c1_6651	1	100	101	0	0	1	101	2605539	2605639	3.42E-45	183	2605589	C	T
1604	solcap_snp_c2_6666	7	99.01	101	1	0	1	101	11416830	11416930	1.46E-43	178	11416880	A	G
1605	solcap_snp_c1_6668	1	100	101	0	0	1	101	2753856	2753956	3.42E-45	183	2753906	G	A
1606	solcap_snp_c1_6674	1	100	101	0	0	1	101	2822383	2822483	3.42E-45	183	2822433	A	C
1607	solcap_snp_c2_6674	0	99.01	101	1	0	1	101	7041996	7042096	1.46E-43	178	7042046	C	T
1608	solcap_snp_c2_6679	0	100	101	0	0	1	101	9664562	9664662	3.42E-45	183	9664612	T	C
1609	solcap_snp_c2_6680	0	98.02	101	2	0	1	101	9666369	9666269	1.77E-42	174	9666319	T	C
1610	solcap_snp_c2_6681	0	98.02	101	2	0	1	101	9666379	9666279	1.77E-42	174	9666329	T	C
1611	solcap_snp_c2_6683	1	99.01	101	1	0	1	101	1828407	1828507	1.46E-43	178	1828457	G	A
1612	solcap_snp_c2_6684	1	99.01	101	1	0	1	101	1828425	1828525	1.46E-43	178	1828475	G	T
1613	solcap_snp_c2_6691	1	99.01	101	1	0	1	101	1897358	1897258	1.46E-43	178	1897308	C	T
1614	solcap_snp_c1_6704	1	100	101	0	0	1	101	2957448	2957348	3.42E-45	183	2957398	C	T
1615	solcap_snp_c1_6711	10	100	101	0	0	1	101	41413805	41413905	3.42E-45	183	41413855	C	T
1616	solcap_snp_c2_6713	1	100	101	0	0	1	101	2068255	2068355	3.42E-45	183	2068305	C	T
1617	solcap_snp_c1_6715	0	100	101	0	0	1	101	3812358	3812258	3.42E-45	183	3812308	G	A
1618	solcap_snp_c1_6748	4	100	101	0	0	1	101	64996925	64997025	3.42E-45	183	64996975	G	A
1619	solcap_snp_c1_6749	4	100	101	0	0	1	101	64973111	64973011	3.42E-45	183	64973061	A	G
1620	solcap_snp_c1_6758	4	100	101	0	0	1	101	64867794	64867894	3.42E-45	183	64867844	A	G
1621	solcap_snp_c1_6786	1	100	101	0	0	1	101	37684777	37684877	3.42E-45	183	37684827	C	T
1622	solcap_snp_c1_6787	1	100	101	0	0	1	101	37684658	37684758	3.42E-45	183	37684708	G	T
1623	solcap_snp_c2_6793	1	100	101	0	0	1	101	1314348	1314448	3.42E-45	183	1314398	C	T
1624	solcap_snp_c1_6795	1	100	101	0	0	1	101	37683110	37683210	3.42E-45	183	37683160	A	G
1625	solcap_snp_c1_6808	4	100	101	0	0	1	101	14350786	14350886	3.42E-45	183	14350836	G	A
1626	solcap_snp_c1_6815	4	100	101	0	0	1	101	13865730	13865830	3.42E-45	183	13865780	A	G
1627	solcap_snp_c1_6816	2	100	101	0	0	1	101	25612962	25612862	3.42E-45	183	25612912	C	T
1628	solcap_snp_c1_6825	2	100	101	0	0	1	101	25514575	25514675	3.42E-45	183	25514625	C	T
1629	solcap_snp_c2_6839	1	99.01	101	1	0	1	101	1461788	1461688	1.46E-43	178	1461738	C	T
1630	solcap_snp_c1_6841	2	100	101	0	0	1	101	25051904	25052004	3.42E-45	183	25051954	C	A
1631	solcap_snp_c1_6851	3	100	101	0	0	1	101	42057050	42056950	3.42E-45	183	42057000	T	G
1632	solcap_snp_c1_6853	3	100	101	0	0	1	101	42154501	42154601	3.42E-45	183	42154551	A	C
1633	solcap_snp_c1_6864	3	100	101	0	0	1	101	42289137	42289037	3.42E-45	183	42289087	T	C
1634	solcap_snp_c2_6865	1	99.01	101	1	0	1	101	1513806	1513906	1.46E-43	178	1513856	C	A
1635	solcap_snp_c1_6866	3	100	101	0	0	1	101	41964851	41964951	3.42E-45	183	41964901	C	T
1636	solcap_snp_c1_6869	3	100	101	0	0	1	101	41992079	41992179	3.42E-45	183	41992129	G	A
1637	solcap_snp_c1_6875	3	100	101	0	0	1	101	41994579	41994479	3.42E-45	183	41994529	C	T
1638	solcap_snp_c1_6890	4	100	101	0	0	1	101	4832714	4832614	3.42E-45	183	4832664	G	A
1639	solcap_snp_c2_6895	1	100	101	0	0	1	101	1667900	1668000	3.42E-45	183	1667950	T	C
1640	solcap_snp_c1_6898	4	100	101	0	0	1	101	4586114	4586214	3.42E-45	183	4586164	G	A
1641	solcap_snp_c2_6898	1	99.01	101	1	0	1	101	1591170	1591070	1.46E-43	178	1591120	G	A
1642	solcap_snp_c1_6900	4	100	101	0	0	1	101	56542447	56542347	3.42E-45	183	56542397	A	C
1643	solcap_snp_c1_6901	4	100	101	0	0	1	101	56542429	56542329	3.42E-45	183	56542379	T	C
1644	solcap_snp_c1_6902	4	100	101	0	0	1	101	56288030	56287930	3.42E-45	183	56287980	C	T
1645	solcap_snp_c1_6904	4	100	101	0	0	1	101	56622403	56622503	3.42E-45	183	56622453	C	T
1646	solcap_snp_c1_6905	4	100	101	0	0	1	101	56622393	56622493	3.42E-45	183	56622443	T	C
1647	solcap_snp_c2_6906	1	98.02	101	2	0	1	101	1606624	1606724	1.77E-42	174	1606674	A	G
1648	solcap_snp_c1_6936	9	100	101	0	0	1	101	53911487	53911387	3.42E-45	183	53911437	C	T
1649	solcap_snp_c1_6937	9	100	101	0	0	1	101	54320156	54320056	3.42E-45	183	54320106	G	A
1650	solcap_snp_c1_6945	9	100	101	0	0	1	101	54491495	54491595	3.42E-45	183	54491545	G	A
1651	solcap_snp_c1_6964	11	100	101	0	0	1	101	40716541	40716641	3.42E-45	183	40716591	G	A
1652	solcap_snp_c1_6967	11	100	101	0	0	1	101	40777271	40777171	3.42E-45	183	40777221	G	T
1653	solcap_snp_c1_6970	11	100	101	0	0	1	101	40817822	40817722	3.42E-45	183	40817772	T	C
1654	solcap_snp_c2_6990	1	100	101	0	0	1	101	80077272	80077372	3.42E-45	183	80077322	T	C
1655	solcap_snp_c1_6992	6	100	101	0	0	1	101	53677224	53677124	3.42E-45	183	53677174	T	C
1656	solcap_snp_c1_6994	6	100	101	0	0	1	101	53678010	53677910	3.42E-45	183	53677960	C	T
1657	solcap_snp_c1_6996	6	100	101	0	0	1	101	53678544	53678444	3.42E-45	183	53678494	T	C
1658	solcap_snp_c1_6997	6	100	101	0	0	1	101	53678619	53678519	3.42E-45	183	53678569	A	G
1659	solcap_snp_c1_7004	6	100	101	0	0	1	101	53711504	53711404	3.42E-45	183	53711454	G	A
1660	solcap_snp_c1_7005	6	100	101	0	0	1	101	53711516	53711416	3.42E-45	183	53711466	T	C
1661	solcap_snp_c2_7007	1	100	101	0	0	1	101	79083800	79083700	3.42E-45	183	79083750	C	T
1662	solcap_snp_c1_7029	6	100	101	0	0	1	101	53805445	53805345	3.42E-45	183	53805395	A	G
1663	solcap_snp_c1_7031	6	100	101	0	0	1	101	53809250	53809350	3.42E-45	183	53809300	G	A
1664	solcap_snp_c1_7040	6	100	101	0	0	1	101	53846633	53846533	3.42E-45	183	53846583	G	A
1665	solcap_snp_c1_7041	6	100	101	0	0	1	101	53846675	53846575	3.42E-45	183	53846625	G	A
1666	solcap_snp_c1_7042	6	100	101	0	0	1	101	53847006	53846906	3.42E-45	183	53846956	C	A
1667	solcap_snp_c1_7043	6	100	101	0	0	1	101	53847099	53846999	3.42E-45	183	53847049	A	G
1668	solcap_snp_c1_7044	6	100	101	0	0	1	101	53847134	53847034	3.42E-45	183	53847084	G	T
1669	solcap_snp_c2_7053	1	100	101	0	0	1	101	80228562	80228662	3.42E-45	183	80228612	C	T
1670	solcap_snp_c2_7054	1	98.02	101	2	0	1	101	80229732	80229832	1.77E-42	174	80229782	C	T
1671	solcap_snp_c2_7055	1	98.02	101	2	0	1	101	80229801	80229901	1.77E-42	174	80229851	T	C
1672	solcap_snp_c2_7056	1	99.01	101	1	0	1	101	80229873	80229973	1.46E-43	178	80229923	C	T
1673	solcap_snp_c2_7057	1	100	101	0	0	1	101	80229930	80230030	3.42E-45	183	80229980	G	C
1674	solcap_snp_c2_7058	1	99.01	101	1	0	1	101	80230205	80230305	1.46E-43	178	80230255	C	T
1675	solcap_snp_c2_7059	1	100	101	0	0	1	101	80230352	80230452	3.42E-45	183	80230402	A	G
1676	solcap_snp_c2_7060	1	100	101	0	0	1	101	80230498	80230598	3.42E-45	183	80230548	G	C
1677	solcap_snp_c2_7061	1	100	101	0	0	1	101	80230671	80230771	3.42E-45	183	80230721	C	T
1678	solcap_snp_c2_7062	1	100	101	0	0	1	101	80230686	80230786	3.42E-45	183	80230736	T	C
1679	solcap_snp_c1_7074	9	100	101	0	0	1	101	42227544	42227444	3.42E-45	183	42227494	T	C
1680	solcap_snp_c1_7076	3	100	101	0	0	1	101	54368735	54368635	3.42E-45	183	54368685	G	T
1681	solcap_snp_c1_7077	3	100	101	0	0	1	101	54369087	54368987	3.42E-45	183	54369037	T	C
1682	solcap_snp_c1_7078	3	100	101	0	0	1	101	54369144	54369044	3.42E-45	183	54369094	C	T
1683	solcap_snp_c1_7079	3	100	101	0	0	1	101	54372707	54372607	3.42E-45	183	54372657	G	T
1684	solcap_snp_c2_7080	1	100	101	0	0	1	101	54389890	54389790	3.42E-45	183	54389840	A	G
1685	solcap_snp_c1_7082	3	100	101	0	0	1	101	54373835	54373735	3.42E-45	183	54373785	G	A
1686	solcap_snp_c2_7094	1	99.01	101	1	0	1	101	79187043	79186943	1.46E-43	178	79186993	C	T
1687	solcap_snp_c1_7096	3	100	101	0	0	1	101	54469759	54469859	3.42E-45	183	54469809	C	T
1688	solcap_snp_c1_7110	3	100	101	0	0	1	101	54581169	54581069	3.42E-45	183	54581119	A	C
1689	solcap_snp_c1_7111	3	100	101	0	0	1	101	54581997	54582097	3.42E-45	183	54582047	C	T
1690	solcap_snp_c1_7112	3	100	101	0	0	1	101	54582051	54582151	3.42E-45	183	54582101	C	T
1691	solcap_snp_c1_7113	3	100	101	0	0	1	101	54583933	54584033	3.42E-45	183	54583983	T	A
1692	solcap_snp_c1_7115	3	100	101	0	0	1	101	54656973	54657073	3.42E-45	183	54657023	C	T
1693	solcap_snp_c1_7132	3	100	101	0	0	1	101	54314823	54314923	3.42E-45	183	54314873	A	G
1694	solcap_snp_c1_7133	3	100	101	0	0	1	101	37678696	37678796	3.42E-45	183	37678746	G	A
1695	solcap_snp_c1_7136	1	100	101	0	0	1	101	30125031	30124931	3.42E-45	183	30124981	G	A
1696	solcap_snp_c1_7139	3	100	101	0	0	1	101	37699769	37699869	3.42E-45	183	37699819	C	T
1697	solcap_snp_c1_7142	1	100	101	0	0	1	101	29683820	29683920	3.42E-45	183	29683870	G	A
1698	solcap_snp_c1_7143	1	100	101	0	0	1	101	29676799	29676899	3.42E-45	183	29676849	A	C
1699	solcap_snp_c1_7144	3	100	101	0	0	1	101	11792547	11792647	3.42E-45	183	11792597	T	C
1700	solcap_snp_c1_7148	10	100	101	0	0	1	101	57265072	57265172	3.42E-45	183	57265122	T	C
1701	solcap_snp_c1_7150	10	100	101	0	0	1	101	57265177	57265277	3.42E-45	183	57265227	C	T
1702	solcap_snp_c1_7164	10	100	96	0	0	6	101	57307021	57307116	1.77E-42	174	57307066	T	C
1703	solcap_snp_c1_7165	10	100	98	0	0	4	101	57307021	57307118	1.46E-43	178	57307068	A	G
1704	solcap_snp_c1_7187	10	100	101	0	0	1	101	57468727	57468827	3.42E-45	183	57468777	C	T
1705	solcap_snp_c1_7189	10	100	101	0	0	1	101	57470257	57470157	3.42E-45	183	57470207	T	C
1706	solcap_snp_c1_7190	10	100	101	0	0	1	101	57478824	57478924	3.42E-45	183	57478874	T	C
1707	solcap_snp_c1_7192	10	100	101	0	0	1	101	57479605	57479705	3.42E-45	183	57479655	G	A
1708	solcap_snp_c2_7192	1	99.01	101	1	0	1	101	79391686	79391786	1.46E-43	178	79391736	C	G
1709	solcap_snp_c2_7193	1	100	101	0	0	1	101	79391848	79391948	3.42E-45	183	79391898	G	A
1710	solcap_snp_c2_7194	1	100	101	0	0	1	101	79396850	79396750	3.42E-45	183	79396800	G	A
1711	solcap_snp_c2_7208	1	100	101	0	0	1	101	79456051	79456151	3.42E-45	183	79456101	A	G
1712	solcap_snp_c2_7216	1	99.01	101	1	0	1	101	79486551	79486451	1.46E-43	178	79486501	A	T
1713	solcap_snp_c2_7221	1	98.02	101	2	0	1	101	79510471	79510371	1.77E-42	174	79510421	T	G
1714	solcap_snp_c2_7222	1	99.01	101	1	0	1	101	79510476	79510376	1.46E-43	178	79510426	A	G
1715	solcap_snp_c2_7223	1	97.03	101	3	0	1	101	79510725	79510825	7.54E-41	168	79510775	G	A
1716	solcap_snp_c2_7224	1	99.01	101	1	0	1	101	79512923	79513023	1.46E-43	178	79512973	C	T
1717	solcap_snp_c1_7227	10	100	101	0	0	1	101	57710029	57709929	3.42E-45	183	57709979	G	A
1718	solcap_snp_c2_7241	1	98.02	101	2	0	1	101	79678650	79678750	1.77E-42	174	79678700	T	C
1719	solcap_snp_c2_7242	1	98.02	101	2	0	1	101	79679011	79678911	1.77E-42	174	79678961	C	T
1720	solcap_snp_c2_7243	1	96.04	101	4	0	1	101	79679102	79679002	9.19E-40	165	79679052	C	T
1721	solcap_snp_c2_7244	1	98.99	99	1	0	1	99	79679121	79679023	1.77E-42	174	79679071	G	A
1722	solcap_snp_c2_7245	1	97.03	101	3	0	1	101	79679383	79679283	7.54E-41	168	79679333	C	T
1723	solcap_snp_c2_7246	1	100	101	0	0	1	101	79679869	79679769	3.42E-45	183	79679819	C	T
1724	solcap_snp_c2_7247	1	98.02	101	2	0	1	101	79679970	79679870	1.77E-42	174	79679920	C	G
1725	solcap_snp_c2_7248	1	98.02	101	2	0	1	101	79680045	79679945	1.77E-42	174	79679995	G	A
1726	solcap_snp_c1_7255	9	100	101	0	0	1	101	31630219	31630319	3.42E-45	183	31630269	A	G
1727	solcap_snp_c1_7267	2	100	101	0	0	1	101	43166748	43166648	3.42E-45	183	43166698	C	T
1728	solcap_snp_c1_7268	2	100	101	0	0	1	101	43283827	43283727	3.42E-45	183	43283777	T	C
1729	solcap_snp_c1_7281	2	100	101	0	0	1	101	43112342	43112442	3.42E-45	183	43112392	A	G
1730	solcap_snp_c1_7325	2	100	101	0	0	1	101	42764407	42764507	3.42E-45	183	42764457	G	A
1731	solcap_snp_c2_7328	1	98.02	101	2	0	1	101	79955819	79955919	1.77E-42	174	79955869	C	T
1732	solcap_snp_c1_7341	2	100	101	0	0	1	101	42657413	42657313	3.42E-45	183	42657363	T	G
1733	solcap_snp_c1_7342	2	100	101	0	0	1	101	42645721	42645621	3.42E-45	183	42645671	G	A
1734	solcap_snp_c1_7346	2	100	101	0	0	1	101	42597200	42597100	3.42E-45	183	42597150	G	A
1735	solcap_snp_c2_7353	8	97.03	101	3	0	1	101	48895131	48895231	7.54E-41	168	48895181	T	C
1736	solcap_snp_c1_7370	5	100	101	0	0	1	101	4787136	4787236	3.42E-45	183	4787186	C	T
1737	solcap_snp_c1_7372	5	100	101	0	0	1	101	4921802	4921702	3.42E-45	183	4921752	T	C
1738	solcap_snp_c1_7381	7	99.01	101	1	0	1	101	42659962	42659862	1.46E-43	178	42659912	T	C
1739	solcap_snp_c1_7382	7	100	101	0	0	1	101	42659906	42659806	3.42E-45	183	42659856	C	T
1740	solcap_snp_c2_7389	2	98.02	101	2	0	1	101	40953258	40953158	1.77E-42	174	40953208	T	C
1741	solcap_snp_c1_7395	7	100	101	0	0	1	101	42643496	42643396	3.42E-45	183	42643446	C	T
1742	solcap_snp_c1_7399	7	100	101	0	0	1	101	42634572	42634472	3.42E-45	183	42634522	C	T
1743	solcap_snp_c1_7400	7	100	101	0	0	1	101	42602087	42602187	3.42E-45	183	42602137	A	G
1744	solcap_snp_c2_7401	2	100	101	0	0	1	101	42083005	42082905	3.42E-45	183	42082955	A	C
1745	solcap_snp_c1_7404	7	100	101	0	0	1	101	42555297	42555397	3.42E-45	183	42555347	T	G
1746	solcap_snp_c1_7405	7	100	101	0	0	1	101	42785990	42786090	3.42E-45	183	42786040	T	C
1747	solcap_snp_c1_7407	7	100	101	0	0	1	101	42784536	42784636	3.42E-45	183	42784586	A	C
1748	solcap_snp_c1_7412	2	100	101	0	0	1	101	30401380	30401480	3.42E-45	183	30401430	C	A
1749	solcap_snp_c1_7422	2	100	101	0	0	1	101	30473664	30473764	3.42E-45	183	30473714	A	C
1750	solcap_snp_c2_7422	2	99.01	101	1	0	1	101	42178560	42178460	1.46E-43	178	42178510	G	A
1751	solcap_snp_c2_7423	2	100	101	0	0	1	101	42178614	42178514	3.42E-45	183	42178564	A	G
1752	solcap_snp_c2_7424	2	100	101	0	0	1	101	42178971	42178871	3.42E-45	183	42178921	A	T
1753	solcap_snp_c2_7425	2	100	101	0	0	1	101	42179121	42179021	3.42E-45	183	42179071	A	G
1754	solcap_snp_c2_7426	2	98	100	2	0	2	101	42180175	42180076	6.19E-42	172	42180126	A	G
1755	solcap_snp_c1_7430	2	100	101	0	0	1	101	30480620	30480720	3.42E-45	183	30480670	G	T
1756	solcap_snp_c1_7442	2	100	101	0	0	1	101	30730741	30730641	3.42E-45	183	30730691	A	G
1757	solcap_snp_c1_7446	2	100	101	0	0	1	101	30780883	30780783	3.42E-45	183	30780833	G	A
1758	solcap_snp_c1_7469	2	100	101	0	0	1	101	30364257	30364357	3.42E-45	183	30364307	G	A
1759	solcap_snp_c1_7485	12	100	101	0	0	1	101	53477957	53477857	3.42E-45	183	53477907	A	G
1760	solcap_snp_c1_7489	12	100	101	0	0	1	101	53283254	53283154	3.42E-45	183	53283204	C	G
1761	solcap_snp_c1_7495	12	100	101	0	0	1	101	53048519	53048419	3.42E-45	183	53048469	A	G
1762	solcap_snp_c2_7501	2	100	101	0	0	1	101	40989061	40988961	3.42E-45	183	40989011	A	C
1763	solcap_snp_c2_7506	2	100	101	0	0	1	101	41047795	41047695	3.42E-45	183	41047745	T	C
1764	solcap_snp_c1_7513	7	100	101	0	0	1	101	41721335	41721435	3.42E-45	183	41721385	C	T
1765	solcap_snp_c1_7514	7	100	101	0	0	1	101	41721285	41721385	3.42E-45	183	41721335	G	A
1766	solcap_snp_c1_7515	7	100	101	0	0	1	101	41721113	41721213	3.42E-45	183	41721163	T	C
1767	solcap_snp_c1_7516	7	100	101	0	0	1	101	41721026	41721126	3.42E-45	183	41721076	G	A
1768	solcap_snp_c1_7517	7	100	101	0	0	1	101	41720996	41721096	3.42E-45	183	41721046	T	G
1769	solcap_snp_c1_7520	7	100	101	0	0	1	101	41720112	41720012	3.42E-45	183	41720062	C	T
1770	solcap_snp_c1_7521	7	100	101	0	0	1	101	41720065	41719965	3.42E-45	183	41720015	C	T
1771	solcap_snp_c2_7529	2	100	101	0	0	1	101	41088048	41088148	3.42E-45	183	41088098	G	A
1772	solcap_snp_c1_7530	9	100	101	0	0	1	101	11460359	11460459	3.42E-45	183	11460409	G	A
1773	solcap_snp_c2_7530	2	99.01	101	1	0	1	101	41088411	41088511	1.46E-43	178	41088461	A	G
1774	solcap_snp_c2_7539	2	100	101	0	0	1	101	41110934	41110834	3.42E-45	183	41110884	A	G
1775	solcap_snp_c2_7541	0	100	101	0	0	1	101	45899397	45899497	3.42E-45	183	45899447	G	A
1776	solcap_snp_c2_7543	2	99.01	101	1	0	1	101	41134344	41134444	1.46E-43	178	41134394	T	C
1777	solcap_snp_c2_7544	2	100	101	0	0	1	101	41134753	41134853	3.42E-45	183	41134803	A	G
1778	solcap_snp_c2_7547	2	98.02	101	2	0	1	101	41192713	41192813	1.77E-42	174	41192763	C	T
1779	solcap_snp_c2_7549	2	99.01	101	1	0	1	101	41348124	41348024	1.46E-43	178	41348074	G	A
1780	solcap_snp_c2_7555	2	98.02	101	2	0	1	101	41356919	41356819	1.77E-42	174	41356869	T	A
1781	solcap_snp_c2_7556	2	100	101	0	0	1	101	41357017	41356917	3.42E-45	183	41356967	T	G
1782	solcap_snp_c2_7557	2	100	101	0	0	1	101	41357024	41356924	3.42E-45	183	41356974	T	C
1783	solcap_snp_c2_7558	2	97.03	101	3	0	1	101	41357668	41357568	7.54E-41	168	41357618	T	C
1784	solcap_snp_c2_7559	2	97.03	101	3	0	1	101	41357698	41357598	7.54E-41	168	41357648	G	A
1785	solcap_snp_c2_7560	2	99.01	101	1	0	1	101	41358995	41359095	1.46E-43	178	41359045	C	A
1786	solcap_snp_c2_7561	2	99.01	101	1	0	1	101	41359009	41359109	1.46E-43	178	41359059	G	A
1787	solcap_snp_c1_7562	4	100	101	0	0	1	101	438436	438536	3.42E-45	183	438486	A	G
1788	solcap_snp_c2_7565	2	100	101	0	0	1	101	41368199	41368299	3.42E-45	183	41368249	C	T
1789	solcap_snp_c1_7567	4	100	101	0	0	1	101	657439	657539	3.42E-45	183	657489	A	T
1790	solcap_snp_c1_7568	4	100	101	0	0	1	101	659588	659688	3.42E-45	183	659638	C	T
1791	solcap_snp_c1_7569	4	100	101	0	0	1	101	660052	660152	3.42E-45	183	660102	G	A
1792	solcap_snp_c1_7570	4	100	101	0	0	1	101	663769	663869	3.42E-45	183	663819	T	A
1793	solcap_snp_c1_7571	4	100	101	0	0	1	101	663808	663908	3.42E-45	183	663858	G	A
1794	solcap_snp_c1_7574	4	100	101	0	0	1	101	117670	117570	3.42E-45	183	117620	T	G
1795	solcap_snp_c2_7602	2	100	101	0	0	1	101	41510004	41510104	3.42E-45	183	41510054	T	C
1796	solcap_snp_c1_7621	5	100	101	0	0	1	101	390951	391051	3.42E-45	183	391001	C	T
1797	solcap_snp_c1_7622	5	100	101	0	0	1	101	390981	391081	3.42E-45	183	391031	A	T
1798	solcap_snp_c2_7623	2	100	101	0	0	1	101	41582037	41582137	3.42E-45	183	41582087	C	A
1799	solcap_snp_c1_7624	5	100	101	0	0	1	101	412084	412184	3.42E-45	183	412134	A	G
1800	solcap_snp_c2_7631	2	99.01	101	1	0	1	101	41637503	41637603	1.46E-43	178	41637553	G	A
1801	solcap_snp_c1_7632	5	100	101	0	0	1	101	71721	71821	3.42E-45	183	71771	G	A
1802	solcap_snp_c2_7632	2	99.01	101	1	0	1	101	41637509	41637609	1.46E-43	178	41637559	T	C
1803	solcap_snp_c1_7656	11	100	101	0	0	1	101	5946703	5946803	3.42E-45	183	5946753	G	A
1804	solcap_snp_c1_7658	11	100	101	0	0	1	101	6010742	6010642	3.42E-45	183	6010692	G	A
1805	solcap_snp_c1_7666	11	100	101	0	0	1	101	6598631	6598731	3.42E-45	183	6598681	G	A
1806	solcap_snp_c1_7678	6	100	101	0	0	1	101	54758354	54758254	3.42E-45	183	54758304	G	A
1807	solcap_snp_c1_7679	6	100	101	0	0	1	101	54713310	54713410	3.42E-45	183	54713360	G	A
1808	solcap_snp_c1_7680	6	100	101	0	0	1	101	54713300	54713400	3.42E-45	183	54713350	C	T
1809	solcap_snp_c1_7681	6	100	101	0	0	1	101	54711818	54711918	3.42E-45	183	54711868	T	A
1810	solcap_snp_c1_7682	6	100	101	0	0	1	101	54710898	54710998	3.42E-45	183	54710948	A	G
1811	solcap_snp_c1_7688	6	100	101	0	0	1	101	54451599	54451699	3.42E-45	183	54451649	C	T
1812	solcap_snp_c1_7695	6	100	101	0	0	1	101	54307575	54307675	3.42E-45	183	54307625	G	T
1813	solcap_snp_c1_7700	6	100	101	0	0	1	101	54294257	54294157	3.42E-45	183	54294207	G	A
1814	solcap_snp_c1_7704	6	100	101	0	0	1	101	54252541	54252441	3.42E-45	183	54252491	A	G
1815	solcap_snp_c1_7707	0	100	101	0	0	1	101	1606507	1606407	3.42E-45	183	1606457	C	T
1816	solcap_snp_c2_7712	7	100	101	0	0	1	101	33935387	33935287	3.42E-45	183	33935337	G	A
1817	solcap_snp_c2_7715	7	100	101	0	0	1	101	33940243	33940143	3.42E-45	183	33940193	A	C
1818	solcap_snp_c1_7722	3	100	101	0	0	1	101	59808946	59809046	3.42E-45	183	59808996	G	A
1819	solcap_snp_c2_7723	7	100	101	0	0	1	101	34105755	34105855	3.42E-45	183	34105805	T	C
1820	solcap_snp_c2_7728	7	100	101	0	0	1	101	34520699	34520799	3.42E-45	183	34520749	A	G
1821	solcap_snp_c2_7735	7	99.01	101	1	0	1	101	34592783	34592683	1.46E-43	178	34592733	C	T
1822	solcap_snp_c1_7739	8	100	101	0	0	1	101	3211369	3211469	3.42E-45	183	3211419	G	A
1823	solcap_snp_c1_7740	8	100	101	0	0	1	101	3214870	3214970	3.42E-45	183	3214920	C	T
1824	solcap_snp_c1_7744	12	100	101	0	0	1	101	530673	530773	3.42E-45	183	530723	C	T
1825	solcap_snp_c2_7745	10	99.01	101	1	0	1	101	47458987	47458887	1.46E-43	178	47458937	G	A
1826	solcap_snp_c1_7746	12	100	101	0	0	1	101	511974	511874	3.42E-45	183	511924	A	G
1827	solcap_snp_c2_7747	10	100	101	0	0	1	101	43000189	43000289	3.42E-45	183	43000239	C	T
1828	solcap_snp_c1_7753	12	100	101	0	0	1	101	360904	360804	3.42E-45	183	360854	A	G
1829	solcap_snp_c1_7754	12	100	101	0	0	1	101	360866	360766	3.42E-45	183	360816	T	C
1830	solcap_snp_c2_7756	4	99.01	101	1	0	1	101	4023844	4023744	1.46E-43	178	4023794	A	C
1831	solcap_snp_c2_7757	4	98.02	101	2	0	1	101	4023916	4023816	1.77E-42	174	4023866	A	C
1832	solcap_snp_c1_7765	12	100	101	0	0	1	101	239141	239241	3.42E-45	183	239191	G	A
1833	solcap_snp_c1_7766	12	100	101	0	0	1	101	239126	239226	3.42E-45	183	239176	A	G
1834	solcap_snp_c1_7770	12	100	101	0	0	1	101	6701081	6700981	3.42E-45	183	6701031	T	C
1835	solcap_snp_c1_7776	10	100	101	0	0	1	101	4408955	4409055	3.42E-45	183	4409005	G	A
1836	solcap_snp_c1_7777	10	100	101	0	0	1	101	4408958	4409058	3.42E-45	183	4409008	G	A
1837	solcap_snp_c2_7785	8	100	101	0	0	1	101	13213133	13213233	3.42E-45	183	13213183	G	A
1838	solcap_snp_c1_7793	10	100	101	0	0	1	101	4622633	4622533	3.42E-45	183	4622583	C	T
1839	solcap_snp_c1_7794	10	100	101	0	0	1	101	4622769	4622669	3.42E-45	183	4622719	C	T
1840	solcap_snp_c1_7801	10	100	101	0	0	1	101	4662697	4662797	3.42E-45	183	4662747	A	G
1841	solcap_snp_c1_7803	10	100	101	0	0	1	101	4663265	4663365	3.42E-45	183	4663315	G	A
1842	solcap_snp_c1_7805	10	100	101	0	0	1	101	4663465	4663565	3.42E-45	183	4663515	T	G
1843	solcap_snp_c1_7829	3	100	101	0	0	1	101	52618420	52618320	3.42E-45	183	52618370	G	A
1844	solcap_snp_c1_7834	2	100	101	0	0	1	101	46384241	46384341	3.42E-45	183	46384291	G	A
1845	solcap_snp_c2_7838	12	98.02	101	2	0	1	101	58145001	58144901	1.77E-42	174	58144951	C	T
1846	solcap_snp_c1_7848	2	100	101	0	0	1	101	46291552	46291652	3.42E-45	183	46291602	C	T
1847	solcap_snp_c2_7860	12	98.02	101	2	0	1	101	58194532	58194432	1.77E-42	174	58194482	C	T
1848	solcap_snp_c1_7867	2	100	101	0	0	1	101	46196387	46196287	3.42E-45	183	46196337	A	C
1849	solcap_snp_c1_7868	2	100	101	0	0	1	101	46196321	46196221	3.42E-45	183	46196271	G	A
1850	solcap_snp_c1_7869	2	100	101	0	0	1	101	46195468	46195368	3.42E-45	183	46195418	C	T
1851	solcap_snp_c1_7870	2	100	101	0	0	1	101	46195396	46195296	3.42E-45	183	46195346	C	T
1852	solcap_snp_c1_7871	2	100	101	0	0	1	101	46195372	46195272	3.42E-45	183	46195322	G	A
1853	solcap_snp_c1_7872	2	100	101	0	0	1	101	46195253	46195153	3.42E-45	183	46195203	G	A
1854	solcap_snp_c1_7873	2	100	101	0	0	1	101	46195240	46195140	3.42E-45	183	46195190	A	C
1855	solcap_snp_c1_7874	2	100	101	0	0	1	101	46191128	46191028	3.42E-45	183	46191078	T	C
1856	solcap_snp_c1_7875	2	100	101	0	0	1	101	46191117	46191017	3.42E-45	183	46191067	A	G
1857	solcap_snp_c1_7876	2	100	101	0	0	1	101	46190690	46190590	3.42E-45	183	46190640	C	T
1858	solcap_snp_c1_7882	3	100	101	0	0	1	101	41651782	41651682	3.42E-45	183	41651732	T	C
1859	solcap_snp_c2_7902	12	98.02	101	2	0	1	101	57128397	57128497	1.77E-42	174	57128447	G	A
1860	solcap_snp_c1_7912	2	100	101	0	0	1	101	40804373	40804273	3.42E-45	183	40804323	C	T
1861	solcap_snp_c2_7914	12	99.01	101	1	0	1	101	57275142	57275242	1.46E-43	178	57275192	T	A
1862	solcap_snp_c1_7915	2	100	101	0	0	1	101	40768008	40767908	3.42E-45	183	40767958	C	T
1863	solcap_snp_c2_7915	12	98.02	101	2	0	1	101	57275581	57275681	1.77E-42	174	57275631	G	A
1864	solcap_snp_c2_7916	12	97.03	101	3	0	1	101	57275653	57275753	7.54E-41	168	57275703	A	G
1865	solcap_snp_c2_7917	12	97.03	101	3	0	1	101	57275689	57275789	7.54E-41	168	57275739	A	G
1866	solcap_snp_c2_7918	12	98.02	101	2	0	1	101	57275791	57275891	1.77E-42	174	57275841	C	T
1867	solcap_snp_c2_7919	12	98.02	101	2	0	1	101	57276106	57276006	1.77E-42	174	57276056	T	C
1868	solcap_snp_c2_7920	12	100	101	0	0	1	101	57276893	57276793	3.42E-45	183	57276843	T	C
1869	solcap_snp_c1_7935	2	100	101	0	0	1	101	40634542	40634642	3.42E-45	183	40634592	T	C
1870	solcap_snp_c2_7935	12	95.05	101	5	0	1	101	57349230	57349130	3.91E-38	159	57349180	C	T
1871	solcap_snp_c1_7947	2	100	101	0	0	1	101	40565330	40565430	3.42E-45	183	40565380	C	T
1872	solcap_snp_c1_7948	2	100	101	0	0	1	101	40564935	40564835	3.42E-45	183	40564885	G	A
1873	solcap_snp_c1_7957	2	100	101	0	0	1	101	40896330	40896230	3.42E-45	183	40896280	T	G
1874	solcap_snp_c2_7958	12	99.01	101	1	0	1	101	57468173	57468073	1.46E-43	178	57468123	T	A
1875	solcap_snp_c2_7959	12	100	101	0	0	1	101	57468302	57468402	3.42E-45	183	57468352	A	C
1876	solcap_snp_c1_7963	2	100	101	0	0	1	101	40295421	40295321	3.42E-45	183	40295371	G	A
1877	solcap_snp_c1_7964	2	100	101	0	0	1	101	40295032	40295132	3.42E-45	183	40295082	C	T
1878	solcap_snp_c1_7973	7	100	101	0	0	1	101	47444043	47443943	3.42E-45	183	47443993	G	A
1879	solcap_snp_c1_7980	7	100	101	0	0	1	101	47551573	47551673	3.42E-45	183	47551623	C	T
1880	solcap_snp_c2_7985	12	100	101	0	0	1	101	57563545	57563645	3.42E-45	183	57563595	C	T
1881	solcap_snp_c2_7988	12	99.01	101	1	0	1	101	57597638	57597538	1.46E-43	178	57597588	T	G
1882	solcap_snp_c1_7989	7	100	101	0	0	1	101	47655183	47655083	3.42E-45	183	47655133	A	G
1883	solcap_snp_c1_7990	4	100	101	0	0	1	101	65866777	65866877	3.42E-45	183	65866827	C	A
1884	solcap_snp_c1_7991	7	100	101	0	0	1	101	47159280	47159180	3.42E-45	183	47159230	A	G
1885	solcap_snp_c1_7992	7	100	101	0	0	1	101	47159282	47159182	3.42E-45	183	47159232	T	C
1886	solcap_snp_c1_7993	7	100	101	0	0	1	101	47159315	47159215	3.42E-45	183	47159265	C	T
1887	solcap_snp_c1_7994	7	100	101	0	0	1	101	47159719	47159619	3.42E-45	183	47159669	C	A
1888	solcap_snp_c2_7995	12	100	101	0	0	1	101	57611739	57611839	3.42E-45	183	57611789	G	A
1889	solcap_snp_c1_7999	12	100	101	0	0	1	101	1196154	1196254	3.42E-45	183	1196204	G	A
1890	solcap_snp_c1_8002	12	100	101	0	0	1	101	1511114	1511014	3.42E-45	183	1511064	G	T
1891	solcap_snp_c1_8004	12	100	101	0	0	1	101	978032	977932	3.42E-45	183	977982	C	T
1892	solcap_snp_c1_8013	9	100	101	0	0	1	101	44621107	44621007	3.42E-45	183	44621057	A	G
1893	solcap_snp_c1_8018	10	100	101	0	0	1	101	48863170	48863270	3.42E-45	183	48863220	G	A
1894	solcap_snp_c1_8019	10	100	101	0	0	1	101	48863115	48863215	3.42E-45	183	48863165	G	A
1895	solcap_snp_c1_8020	10	100	101	0	0	1	101	48862998	48863098	3.42E-45	183	48863048	T	C
1896	solcap_snp_c1_8021	10	100	101	0	0	1	101	48862900	48863000	3.42E-45	183	48862950	G	A
1897	solcap_snp_c2_8035	12	99.01	101	1	0	1	101	57703537	57703437	1.46E-43	178	57703487	G	A
1898	solcap_snp_c1_8036	3	100	101	0	0	1	101	45805412	45805512	3.42E-45	183	45805462	T	C
1899	solcap_snp_c2_8036	12	100	99	0	0	1	99	57703581	57703483	4.17E-44	179	57703531	A	T
1900	solcap_snp_c2_8037	12	98.02	101	2	0	1	101	57705756	57705656	1.77E-42	174	57705706	C	T
1901	solcap_snp_c1_8058	3	100	101	0	0	1	101	45686545	45686445	3.42E-45	183	45686495	G	A
1902	solcap_snp_c1_8059	3	100	101	0	0	1	101	45686440	45686340	3.42E-45	183	45686390	T	C
1903	solcap_snp_c1_8069	3	100	101	0	0	1	101	45478803	45478703	3.42E-45	183	45478753	C	T
1904	solcap_snp_c1_8084	12	100	101	0	0	1	101	16345463	16345563	3.42E-45	183	16345513	C	T
1905	solcap_snp_c1_8090	2	100	101	0	0	1	101	39718049	39717949	3.42E-45	183	39717999	C	T
1906	solcap_snp_c1_8091	2	100	101	0	0	1	101	39718073	39717973	3.42E-45	183	39718023	T	C
1907	solcap_snp_c1_8113	2	100	101	0	0	1	101	39934201	39934301	3.42E-45	183	39934251	C	T
1908	solcap_snp_c1_8118	2	100	101	0	0	1	101	39940705	39940805	3.42E-45	183	39940755	T	C
1909	solcap_snp_c1_8125	2	100	101	0	0	1	101	39969960	39969860	3.42E-45	183	39969910	G	A
1910	solcap_snp_c1_8127	0	98.02	101	2	0	1	101	46264875	46264775	1.77E-42	174	46264825	G	A
1911	solcap_snp_c1_8128	2	100	101	0	0	1	101	40043891	40043791	3.42E-45	183	40043841	C	G
1912	solcap_snp_c1_8129	2	100	101	0	0	1	101	40132979	40133079	3.42E-45	183	40133029	T	C
1913	solcap_snp_c1_8130	2	100	101	0	0	1	101	40133281	40133381	3.42E-45	183	40133331	A	T
1914	solcap_snp_c1_8131	6	100	101	0	0	1	101	46033663	46033563	3.42E-45	183	46033613	C	T
1915	solcap_snp_c1_8132	6	100	101	0	0	1	101	46026640	46026540	3.42E-45	183	46026590	C	T
1916	solcap_snp_c1_8133	6	100	101	0	0	1	101	46026594	46026494	3.42E-45	183	46026544	T	C
1917	solcap_snp_c1_8136	6	100	101	0	0	1	101	45860691	45860791	3.42E-45	183	45860741	G	A
1918	solcap_snp_c1_8140	6	100	101	0	0	1	101	45591761	45591661	3.42E-45	183	45591711	A	G
1919	solcap_snp_c1_8142	7	100	101	0	0	1	101	50150386	50150486	3.42E-45	183	50150436	G	A
1920	solcap_snp_c1_8144	7	100	101	0	0	1	101	50352208	50352308	3.42E-45	183	50352258	T	C
1921	solcap_snp_c1_8149	7	100	101	0	0	1	101	50392001	50392101	3.42E-45	183	50392051	G	A
1922	solcap_snp_c1_8150	7	100	101	0	0	1	101	50416129	50416029	3.42E-45	183	50416079	A	G
1923	solcap_snp_c1_8158	7	100	101	0	0	1	101	50092142	50092242	3.42E-45	183	50092192	A	G
1924	solcap_snp_c1_8159	7	100	101	0	0	1	101	2578861	2578961	3.42E-45	183	2578911	C	T
1925	solcap_snp_c1_8164	7	100	101	0	0	1	101	2592788	2592888	3.42E-45	183	2592838	G	T
1926	solcap_snp_c2_8167	8	100	101	0	0	1	101	21906333	21906433	3.42E-45	183	21906383	T	C
1927	solcap_snp_c2_8169	8	99.01	101	1	0	1	101	21989084	21988984	1.46E-43	178	21989034	T	C
1928	solcap_snp_c2_8172	8	98.02	101	2	0	1	101	22239591	22239691	1.77E-42	174	22239641	A	G
1929	solcap_snp_c1_8173	7	100	101	0	0	1	101	2932602	2932702	3.42E-45	183	2932652	A	G
1930	solcap_snp_c2_8180	7	99.01	101	1	0	1	101	26037959	26038059	1.46E-43	178	26038009	A	C
1931	solcap_snp_c2_8183	7	100	101	0	0	1	101	26036584	26036684	3.42E-45	183	26036634	A	G
1932	solcap_snp_c1_8186	7	100	101	0	0	1	101	3246329	3246229	3.42E-45	183	3246279	A	G
1933	solcap_snp_c2_8186	4	100	101	0	0	1	101	13066447	13066347	3.42E-45	183	13066397	A	G
1934	solcap_snp_c1_8194	3	100	101	0	0	1	101	56672245	56672145	3.42E-45	183	56672195	C	T
1935	solcap_snp_c2_8195	7	100	101	0	0	1	101	25726570	25726470	3.42E-45	183	25726520	T	C
1936	solcap_snp_c1_8203	3	100	101	0	0	1	101	56420602	56420502	3.42E-45	183	56420552	A	G
1937	solcap_snp_c1_8209	9	100	101	0	0	1	101	21579020	21578920	3.42E-45	183	21578970	T	G
1938	solcap_snp_c1_8210	9	100	101	0	0	1	101	21192874	21192974	3.42E-45	183	21192924	G	T
1939	solcap_snp_c2_8210	5	99.01	101	1	0	1	101	50922076	50922176	1.46E-43	178	50922126	C	T
1940	solcap_snp_c1_8211	9	100	101	0	0	1	101	21192671	21192771	3.42E-45	183	21192721	G	A
1941	solcap_snp_c1_8212	9	100	101	0	0	1	101	21192634	21192734	3.42E-45	183	21192684	T	G
1942	solcap_snp_c1_8215	7	100	101	0	0	1	101	24670928	24671028	3.42E-45	183	24670978	G	A
1943	solcap_snp_c1_8235	8	100	101	0	0	1	101	54193091	54193191	3.42E-45	183	54193141	C	T
1944	solcap_snp_c1_8237	8	100	101	0	0	1	101	54357737	54357837	3.42E-45	183	54357787	T	C
1945	solcap_snp_c2_8240	5	99.01	101	1	0	1	101	49804539	49804439	1.46E-43	178	49804489	C	T
1946	solcap_snp_c2_8253	5	100	101	0	0	1	101	49835882	49835982	3.42E-45	183	49835932	A	G
1947	solcap_snp_c2_8254	5	98.02	101	2	0	1	101	49835936	49836036	1.77E-42	174	49835986	A	G
1948	solcap_snp_c1_8255	8	100	101	0	0	1	101	54101133	54101233	3.42E-45	183	54101183	A	G
1949	solcap_snp_c2_8256	5	98.02	101	2	0	1	101	49836084	49836184	1.77E-42	174	49836134	A	G
1950	solcap_snp_c2_8270	5	100	101	0	0	1	101	49840637	49840737	3.42E-45	183	49840687	G	A
1951	solcap_snp_c2_8278	5	99.01	101	1	0	1	101	49851598	49851498	1.46E-43	178	49851548	G	T
1952	solcap_snp_c1_8282	8	100	101	0	0	1	101	54022063	54022163	3.42E-45	183	54022113	A	G
1953	solcap_snp_c1_8291	8	100	101	0	0	1	101	53929109	53929209	3.42E-45	183	53929159	A	G
1954	solcap_snp_c1_8293	8	100	101	0	0	1	101	53877022	53877122	3.42E-45	183	53877072	A	C
1955	solcap_snp_c2_8295	5	99.01	101	1	0	1	101	49888194	49888094	1.46E-43	178	49888144	A	C
1956	solcap_snp_c1_8297	8	100	101	0	0	1	101	53823344	53823444	3.42E-45	183	53823394	T	C
1957	solcap_snp_c1_8300	8	100	101	0	0	1	101	54295196	54295096	3.42E-45	183	54295146	G	A
1958	solcap_snp_c2_8302	5	98.02	101	2	0	1	101	49908774	49908874	1.77E-42	174	49908824	T	C
1959	solcap_snp_c1_8316	4	100	101	0	0	1	101	65802588	65802688	3.42E-45	183	65802638	C	T
1960	solcap_snp_c1_8319	4	100	101	0	0	1	101	66074549	66074649	3.42E-45	183	66074599	A	G
1961	solcap_snp_c1_8323	4	100	101	0	0	1	101	66080494	66080394	3.42E-45	183	66080444	T	G
1962	solcap_snp_c1_8328	4	100	101	0	0	1	101	65577880	65577980	3.42E-45	183	65577930	T	C
1963	solcap_snp_c1_8330	4	100	101	0	0	1	101	66142590	66142490	3.42E-45	183	66142540	C	T
1964	solcap_snp_c1_8334	4	100	101	0	0	1	101	66210659	66210559	3.42E-45	183	66210609	G	T
1965	solcap_snp_c1_8335	4	100	101	0	0	1	101	66210713	66210613	3.42E-45	183	66210663	C	T
1966	solcap_snp_c1_8337	4	100	101	0	0	1	101	66275420	66275320	3.42E-45	183	66275370	A	G
1967	solcap_snp_c1_8341	4	100	101	0	0	1	101	9262397	9262497	3.42E-45	183	9262447	C	T
1968	solcap_snp_c1_8344	4	100	101	0	0	1	101	9315507	9315607	3.42E-45	183	9315557	C	A
1969	solcap_snp_c1_8346	4	100	101	0	0	1	101	9523684	9523784	3.42E-45	183	9523734	C	A
1970	solcap_snp_c1_8347	4	100	101	0	0	1	101	9523728	9523828	3.42E-45	183	9523778	G	T
1971	solcap_snp_c1_8348	4	100	101	0	0	1	101	9523758	9523858	3.42E-45	183	9523808	T	C
1972	solcap_snp_c1_8353	4	100	101	0	0	1	101	9203490	9203590	3.42E-45	183	9203540	A	C
1973	solcap_snp_c1_8354	4	100	101	0	0	1	101	9787290	9787390	3.42E-45	183	9787340	A	G
1974	solcap_snp_c2_8356	5	99.01	101	1	0	1	101	49719366	49719466	1.46E-43	178	49719416	C	T
1975	solcap_snp_c1_8358	1	100	101	0	0	1	101	49228342	49228442	3.42E-45	183	49228392	T	C
1976	solcap_snp_c1_8362	1	100	101	0	0	1	101	49346630	49346530	3.42E-45	183	49346580	G	T
1977	solcap_snp_c1_8367	4	100	101	0	0	1	101	37632175	37632075	3.42E-45	183	37632125	T	C
1978	solcap_snp_c1_8368	4	100	101	0	0	1	101	37632231	37632131	3.42E-45	183	37632181	C	T
1979	solcap_snp_c1_8380	8	100	101	0	0	1	101	5810212	5810312	3.42E-45	183	5810262	G	T
1980	solcap_snp_c1_8390	9	100	101	0	0	1	101	53089967	53090067	3.42E-45	183	53090017	T	C
1981	solcap_snp_c1_8404	9	100	101	0	0	1	101	52883030	52882930	3.42E-45	183	52882980	T	G
1982	solcap_snp_c1_8405	9	100	101	0	0	1	101	52883006	52882906	3.42E-45	183	52882956	C	T
1983	solcap_snp_c1_8415	9	100	101	0	0	1	101	53402766	53402866	3.42E-45	183	53402816	G	A
1984	solcap_snp_c2_8426	5	100	101	0	0	1	101	49736428	49736328	3.42E-45	183	49736378	G	T
1985	solcap_snp_c1_8427	2	100	101	0	0	1	101	43617725	43617825	3.42E-45	183	43617775	G	A
1986	solcap_snp_c2_8427	5	98.99	99	1	0	3	101	49736470	49736372	1.77E-42	174	49736422	G	A
1987	solcap_snp_c2_8428	5	98.02	101	2	0	1	101	49736521	49736421	1.77E-42	174	49736471	G	A
1988	solcap_snp_c2_8429	5	100	101	0	0	1	101	49737667	49737567	3.42E-45	183	49737617	T	C
1989	solcap_snp_c2_8430	5	99.01	101	1	0	1	101	49737754	49737654	1.46E-43	178	49737704	C	A
1990	solcap_snp_c2_8431	5	99.01	101	1	0	1	101	49737868	49737768	1.46E-43	178	49737818	C	T
1991	solcap_snp_c2_8432	5	99.01	101	1	0	1	101	49737901	49737801	1.46E-43	178	49737851	C	T
1992	solcap_snp_c1_8437	2	100	101	0	0	1	101	43778708	43778808	3.42E-45	183	43778758	G	T
1993	solcap_snp_c2_8460	5	97.03	101	3	0	1	101	50479788	50479688	7.54E-41	168	50479738	A	G
1994	solcap_snp_c2_8473	5	100	101	0	0	1	101	49744237	49744137	3.42E-45	183	49744187	G	T
1995	solcap_snp_c1_8490	2	100	101	0	0	1	101	44698481	44698381	3.42E-45	183	44698431	C	T
1996	solcap_snp_c2_8507	5	97.03	101	3	0	1	101	50583636	50583736	7.54E-41	168	50583686	C	T
1997	solcap_snp_c1_8508	8	100	101	0	0	1	101	2163555	2163655	3.42E-45	183	2163605	T	C
1998	solcap_snp_c2_8508	5	95.05	101	5	0	1	101	50583649	50583749	3.91E-38	159	50583699	C	T
1999	solcap_snp_c2_8509	5	100	101	0	0	1	101	50583783	50583883	3.42E-45	183	50583833	T	A
[truncated: 7,181 more rows]
