# Supplementary material for: The recombination landscape and multiple QTL mapping in a Solanum tuberosum cv. ‘Atlantic’-derived F1 population
Source: Heredity (Edinb). 2021 Mar 22;126(5):817–30. doi: 10.1038/s41437-021-00416-x (PMC8102480; doi:10.1038/s41437-021-00416-x)
Supplement: Supplementary file 6 — Supplemental File S5 [file 41437_2021_416_MOESM6_ESM.csv]

Marker Name	LG	Ref Chrom	Ref Position	Ref Allele	Alt Allele	Map Position	Dosage in P	Dosage in Q	ph.P.a	ph.P.b	ph.P.c	ph.P.d	ph.Q.e	ph.Q.f	ph.Q.g	ph.Q.h
c2_51460	1	1	151047	NA	NA	0.00	1	1	1	0	0	0	1	0	0	0
c2_36608	1	1	251132	NA	NA	0.00	1	2	0	1	0	0	0	1	1	0
c2_36658	1	1	269400	NA	NA	0.00	3	3	0	1	1	1	0	1	1	1
c2_36629	1	1	433801	NA	NA	0.60	3	3	0	1	1	1	0	1	1	1
c1_10915	1	1	481295	NA	NA	1.01	1	1	1	0	0	0	1	0	0	0
c2_36642	1	1	508566	NA	NA	1.45	1	1	1	0	0	0	1	0	0	0
c2_36660	1	1	534626	NA	NA	1.46	1	1	1	0	0	0	1	0	0	0
c2_36664	1	1	535454	NA	NA	1.46	2	1	0	0	1	1	0	0	0	1
c2_36668	1	1	559640	NA	NA	2.13	3	4	1	1	1	0	1	1	1	1
c2_36672	1	1	560593	NA	NA	2.17	3	4	1	1	0	1	1	1	1	1
c2_54804	1	1	811699	NA	NA	2.30	3	4	1	1	1	0	1	1	1	1
c2_54797	1	1	817205	NA	NA	2.30	1	2	0	1	0	0	0	1	1	0
c2_56714	1	1	931173	NA	NA	2.30	1	1	0	0	0	1	0	0	0	1
c2_6839	1	1	1461738	NA	NA	7.12	2	3	1	1	0	0	1	1	1	0
c2_6906	1	1	1606674	NA	NA	8.04	3	4	1	1	1	0	1	1	1	1
c2_6683	1	1	1828457	NA	NA	9.00	3	3	1	0	1	1	1	1	0	1
c2_6684	1	1	1828475	NA	NA	9.00	3	4	1	1	1	0	1	1	1	1
c2_6713	1	1	2068305	NA	NA	9.00	3	3	1	0	1	1	1	1	0	1
c2_21097	1	1	2589278	NA	NA	12.02	3	4	1	1	1	0	1	1	1	1
c2_21098	1	1	2589296	NA	NA	12.09	0	1	0	0	0	0	1	0	0	0
c2_21100	1	1	2591141	NA	NA	12.09	2	2	1	0	1	0	1	1	0	0
c1_6668	1	1	2753906	NA	NA	13.99	3	4	1	1	0	1	1	1	1	1
c1_6674	1	1	2822433	NA	NA	13.99	3	3	1	1	0	1	0	1	1	1
c2_21227	1	1	2951280	NA	NA	15.31	2	3	1	0	1	0	1	1	1	0
c2_21233	1	1	2956117	NA	NA	15.32	2	2	0	1	0	1	1	0	0	1
c1_6704	1	1	2957398	NA	NA	15.32	2	3	1	0	1	0	1	1	1	0
c2_21236	1	1	2958410	NA	NA	15.32	2	1	1	0	1	0	1	0	0	0
c2_21247	1	1	3087549	NA	NA	15.98	2	3	0	1	0	1	1	1	1	0
c1_6123	1	1	3296181	NA	NA	19.88	1	3	0	0	1	0	1	0	1	1
c1_6109	1	1	3716735	NA	NA	22.23	1	0	0	1	0	0	0	0	0	0
c2_19261	1	1	3921601	NA	NA	22.24	1	2	0	0	1	0	1	0	0	1
c1_6087	1	1	3922632	NA	NA	22.42	1	0	0	0	0	1	0	0	0	0
c1_6083	1	1	3953090	NA	NA	22.42	2	3	0	1	1	0	1	0	1	1
c1_6077	1	1	3987492	NA	NA	22.42	3	4	1	1	1	0	1	1	1	1
c2_19420	1	1	4013257	NA	NA	22.42	1	0	0	0	0	1	0	0	0	0
c2_51812	1	1	4258102	NA	NA	23.81	1	1	0	0	1	0	1	0	0	0
c2_51811	1	1	4258195	NA	NA	23.82	1	1	0	0	1	0	1	0	0	0
c2_51810	1	1	4258310	NA	NA	23.82	3	3	1	1	0	1	0	1	1	1
c2_51806	1	1	4262027	NA	NA	24.10	2	2	1	0	0	1	0	1	0	1
c2_51804	1	1	4263036	NA	NA	24.29	2	1	0	1	1	0	1	0	0	0
c2_51803	1	1	4263748	NA	NA	24.29	3	3	0	1	1	1	1	0	1	1
c2_51800	1	1	4277333	NA	NA	24.29	3	1	0	1	1	1	1	0	0	0
c2_51797	1	1	4289434	NA	NA	24.46	3	2	1	0	1	1	1	1	0	0
c2_51791	1	1	4309411	NA	NA	25.37	3	3	0	1	1	1	1	0	1	1
c2_49938	1	1	4598036	NA	NA	26.63	1	0	0	0	1	0	0	0	0	0
c2_49937	1	1	4601532	NA	NA	26.63	4	3	1	1	1	1	1	1	0	1
c2_49935	1	1	4603173	NA	NA	26.63	1	0	0	0	1	0	0	0	0	0
c2_56594	1	1	4686764	NA	NA	26.63	4	3	1	1	1	1	1	1	0	1
c2_48051	1	1	5079220	NA	NA	27.96	3	4	1	1	0	1	1	1	1	1
c2_48048	1	1	5088296	NA	NA	27.96	1	0	0	0	0	1	0	0	0	0
c1_14211	1	1	5141014	NA	NA	27.96	1	0	0	0	0	1	0	0	0	0
c2_56125	1	1	5291766	NA	NA	28.23	2	2	0	0	1	1	0	0	1	1
c1_13304	1	1	5380841	NA	NA	29.12	1	0	0	0	0	1	0	0	0	0
c2_45071	1	1	5386865	NA	NA	29.13	3	3	1	1	0	1	1	1	0	1
c1_13318	1	1	5431075	NA	NA	29.63	2	2	1	1	0	0	1	1	0	0
c2_45056	1	1	5477755	NA	NA	29.63	2	2	1	1	0	0	1	1	0	0
c2_45061	1	1	5498171	NA	NA	29.64	3	3	1	1	0	1	1	1	0	1
c2_45064	1	1	5502048	NA	NA	29.64	2	2	0	0	1	1	0	0	1	1
c1_13289	1	1	5505021	NA	NA	29.64	2	2	1	1	0	0	1	1	0	0
c1_13293	1	1	5505313	NA	NA	29.64	2	3	1	1	0	0	1	1	1	0
c2_27876	1	1	6071323	NA	NA	30.05	1	0	0	0	0	1	0	0	0	0
c2_27877	1	1	6071374	NA	NA	32.19	2	0	0	1	1	0	0	0	0	0
c2_27878	1	1	6071398	NA	NA	32.19	2	3	1	0	0	1	1	1	0	1
c2_27879	1	1	6071498	NA	NA	32.20	1	1	1	0	0	0	0	1	0	0
c2_27880	1	1	6071587	NA	NA	32.20	3	4	1	1	1	0	1	1	1	1
c2_27881	1	1	6071711	NA	NA	32.20	4	3	1	1	1	1	1	1	0	1
c2_27882	1	1	6071776	NA	NA	32.20	1	2	0	0	0	1	1	0	0	1
c2_27885	1	1	6071917	NA	NA	32.20	3	4	1	1	1	0	1	1	1	1
c2_27887	1	1	6142925	NA	NA	32.20	4	3	1	1	1	1	1	1	0	1
c1_8606	1	1	6143327	NA	NA	32.29	2	0	0	1	1	0	0	0	0	0
c2_27893	1	1	6190256	NA	NA	32.62	1	0	0	0	0	1	0	0	0	0
c2_27900	1	1	6303560	NA	NA	32.80	2	1	0	1	1	0	0	0	0	1
c2_27899	1	1	6303615	NA	NA	33.24	2	4	1	0	0	1	1	1	1	1
c2_27894	1	1	6340020	NA	NA	33.49	2	0	0	1	1	0	0	0	0	0
c2_27918	1	1	6587872	NA	NA	33.49	2	4	1	0	0	1	1	1	1	1
c2_53845	1	1	6791367	NA	NA	34.07	2	1	0	1	1	0	0	0	0	1
c2_48155	1	1	7165230	NA	NA	36.13	4	3	1	1	1	1	0	1	1	1
c2_48154	1	1	7165940	NA	NA	36.13	3	3	1	1	0	1	1	1	1	0
c2_50011	1	1	7447081	NA	NA	36.75	3	3	0	1	1	1	1	0	1	1
c2_50013	1	1	7447660	NA	NA	37.23	1	3	1	0	0	0	1	1	0	1
c2_38354	1	1	7866002	NA	NA	38.77	2	1	1	0	1	0	0	1	0	0
c2_52715	1	1	8498611	NA	NA	39.37	2	1	0	1	0	1	0	0	1	0
c2_52709	1	1	8645709	NA	NA	39.95	2	2	0	1	0	1	0	0	1	1
c2_52705	1	1	8653509	NA	NA	40.24	2	1	0	1	0	1	0	0	1	0
c2_52704	1	1	8653542	NA	NA	40.45	2	2	1	0	1	0	1	1	0	0
c1_12858	1	1	11395918	NA	NA	49.46	3	2	1	1	0	1	0	1	1	0
c2_56359	1	1	11742717	NA	NA	49.49	1	2	1	0	0	0	0	1	1	0
c1_16515	1	1	11769718	NA	NA	49.50	1	2	1	0	0	0	0	1	1	0
c2_57284	1	1	11774418	NA	NA	49.50	2	0	0	1	0	1	0	0	0	0
c2_45626	1	1	12000688	NA	NA	49.90	1	1	0	0	1	0	1	0	0	0
c2_45637	1	1	12022163	NA	NA	49.94	2	4	1	0	1	0	1	1	1	1
c2_51600	1	1	12201693	NA	NA	49.94	1	2	0	0	1	0	1	0	0	1
c2_55008	1	1	12994277	NA	NA	54.52	2	3	1	0	1	0	1	1	0	1
c2_53521	1	1	13266749	NA	NA	54.75	2	2	0	1	0	1	0	0	1	1
c2_43984	1	1	13369757	NA	NA	54.75	3	3	1	1	0	1	0	1	1	1
c1_12938	1	1	13392443	NA	NA	54.75	4	3	1	1	1	1	1	1	1	0
c2_43970	1	1	13545189	NA	NA	54.75	3	3	0	1	1	1	1	0	1	1
c2_43973	1	1	13546944	NA	NA	54.75	3	2	0	1	1	1	1	0	1	0
c2_43975	1	1	13563593	NA	NA	55.79	2	0	0	1	0	1	0	0	0	0
c1_8908	1	1	13655916	NA	NA	55.79	4	3	1	1	1	1	1	1	1	0
c2_54353	1	1	13747185	NA	NA	57.64	3	4	1	1	1	0	1	1	1	1
c2_49867	1	1	16399217	NA	NA	57.64	3	3	1	1	0	1	0	1	1	1
c2_57182	1	1	16904395	NA	NA	57.64	1	2	0	0	1	0	1	0	0	1
c1_8593	1	1	17664121	NA	NA	57.82	3	4	1	0	1	1	1	1	1	1
c1_15521	1	1	18393787	NA	NA	57.82	3	4	1	1	1	0	1	1	1	1
c2_56842	1	1	18925584	NA	NA	57.82	1	0	0	1	0	0	0	0	0	0
c2_56843	1	1	18925630	NA	NA	57.82	3	3	1	1	0	1	0	1	1	1
c1_16423	1	1	18927026	NA	NA	57.82	1	1	0	0	1	0	1	0	0	0
c1_16425	1	1	18927247	NA	NA	57.82	3	3	1	1	0	1	0	1	1	1
c1_15612	1	1	18998405	NA	NA	57.82	1	1	0	0	1	0	1	0	0	0
c1_14664	1	1	19663894	NA	NA	57.83	3	2	1	1	0	1	0	1	1	0
c2_49759	1	1	19666602	NA	NA	57.83	3	2	1	1	0	1	0	1	1	0
c2_49326	1	1	20549834	NA	NA	57.83	2	2	0	0	1	1	1	0	0	1
c1_5477	1	1	23656980	NA	NA	57.83	2	2	0	0	1	1	1	0	0	1
c2_43643	1	1	29180791	NA	NA	57.88	1	0	0	1	0	0	0	0	0	0
c1_7143	1	1	29676849	NA	NA	57.94	1	0	0	1	0	0	0	0	0	0
c2_22531	1	1	29684899	NA	NA	58.11	4	3	1	1	1	1	1	1	1	0
c1_7136	1	1	30124981	NA	NA	58.11	3	4	1	0	1	1	1	1	1	1
c2_54308	1	1	31088895	NA	NA	58.41	1	1	0	0	1	0	1	0	0	0
c1_9378	1	1	34098278	NA	NA	58.41	3	4	1	1	1	0	1	1	1	1
c1_14956	1	1	35477582	NA	NA	58.41	3	2	1	1	0	1	0	1	1	0
c1_3693	1	1	36413189	NA	NA	58.41	1	2	0	0	1	0	1	0	0	1
c2_27683	1	1	37067485	NA	NA	58.42	2	0	0	1	0	1	0	0	0	0
c2_27682	1	1	37067567	NA	NA	58.42	2	0	0	1	0	1	0	0	0	0
c2_27681	1	1	37067593	NA	NA	58.42	1	1	0	0	1	0	1	0	0	0
c2_27680	1	1	37067730	NA	NA	58.42	1	2	0	0	1	0	1	0	0	1
c1_8535	1	1	37070102	NA	NA	58.42	3	3	1	1	0	1	0	1	1	1
c1_6795	1	1	37683160	NA	NA	58.42	1	1	0	0	1	0	1	0	0	0
c2_42829	1	1	38478435	NA	NA	58.42	3	3	1	1	0	1	0	1	1	1
c1_15714	1	1	39325733	NA	NA	58.42	1	2	0	0	1	0	1	0	0	1
c1_14647	1	1	41947310	NA	NA	59.66	1	1	0	0	1	0	1	0	0	0
c1_14648	1	1	41947383	NA	NA	59.66	3	2	1	1	0	1	0	1	1	0
c2_49719	1	1	41947504	NA	NA	59.66	1	1	0	0	1	0	1	0	0	0
c2_49724	1	1	41949345	NA	NA	59.66	3	3	1	1	0	1	0	1	1	1
c2_49726	1	1	41949463	NA	NA	59.66	3	3	1	1	0	1	0	1	1	1
c2_32111	1	1	42197532	NA	NA	60.46	3	3	1	1	0	1	0	1	1	1
c2_32112	1	1	42197568	NA	NA	60.46	4	3	1	1	1	1	1	1	1	0
c2_50028	1	1	43180467	NA	NA	60.46	4	3	1	1	1	1	1	1	1	0
c2_49042	1	1	43330728	NA	NA	60.46	3	2	1	1	0	1	0	0	1	1
c1_14512	1	1	43409359	NA	NA	60.46	1	3	0	0	1	0	1	1	0	1
c1_16169	1	1	44194124	NA	NA	61.68	3	2	1	1	0	1	0	1	1	0
c1_14248	1	1	44696588	NA	NA	61.71	4	3	1	1	1	1	1	1	1	0
c1_14249	1	1	44696600	NA	NA	61.78	2	4	1	0	1	0	1	1	1	1
c1_14259	1	1	44700958	NA	NA	61.78	3	3	1	1	0	1	0	1	1	1
c1_14261	1	1	44702400	NA	NA	61.79	3	2	1	1	0	1	0	1	1	0
c2_53708	1	1	44890251	NA	NA	61.80	3	2	0	1	1	1	1	0	0	1
c1_16690	1	1	45138089	NA	NA	62.50	1	1	0	0	1	0	1	0	0	0
c2_58146	1	1	45138228	NA	NA	62.50	3	1	0	1	1	1	1	0	0	0
c2_40131	1	1	45751290	NA	NA	62.50	2	2	0	0	1	1	1	0	0	1
c2_40112	1	1	45757713	NA	NA	62.50	4	3	1	1	1	1	1	1	1	0
c2_54811	1	1	46270954	NA	NA	62.51	3	2	1	1	0	1	0	1	1	0
c1_15853	1	1	46315907	NA	NA	62.72	1	1	0	0	1	0	1	0	0	0
c1_15855	1	1	46323371	NA	NA	62.72	3	3	1	1	0	1	0	1	1	1
c2_35220	1	1	47299582	NA	NA	62.72	2	2	0	0	1	1	1	0	0	1
c2_14939	1	1	47761676	NA	NA	62.72	3	2	1	1	0	1	0	1	1	0
c1_8358	1	1	49228392	NA	NA	63.48	1	2	0	0	1	0	1	0	0	1
c2_35601	1	1	50790985	NA	NA	63.67	4	3	1	1	1	1	1	1	1	0
c2_694	1	1	51290205	NA	NA	63.80	3	3	1	1	0	1	0	1	1	1
c2_686	1	1	51324358	NA	NA	63.80	2	2	1	1	0	0	0	1	1	0
c2_57898	1	1	51736518	NA	NA	64.16	3	4	1	1	1	0	1	1	1	1
c2_41441	1	1	52482174	NA	NA	64.16	2	3	1	1	0	0	0	1	1	1
c1_880	1	1	54480881	NA	NA	64.90	1	0	0	0	0	1	0	0	0	0
c2_55113	1	1	54580281	NA	NA	64.90	3	3	1	1	0	1	0	1	1	1
c2_2871	1	1	55163476	NA	NA	64.90	1	1	0	0	1	0	1	0	0	0
c2_55618	1	1	55427702	NA	NA	64.90	2	2	0	0	1	1	1	0	0	1
c2_2721	1	1	58197448	NA	NA	71.05	1	3	1	0	0	0	0	1	1	1
c1_805	1	1	58567030	NA	NA	71.05	4	3	1	1	1	1	1	1	1	0
c2_2653	1	1	58737722	NA	NA	73.17	3	4	1	0	1	1	1	1	1	1
c2_2591	1	1	58985411	NA	NA	73.17	3	3	1	1	0	1	0	1	1	1
c1_13430	1	1	59363461	NA	NA	73.17	1	2	0	0	1	0	1	0	0	1
c1_13429	1	1	59363481	NA	NA	73.17	4	3	1	1	1	1	1	1	1	0
c2_45301	1	1	59364003	NA	NA	73.17	1	0	0	0	0	1	0	0	0	0
c1_16040	1	1	59441242	NA	NA	73.71	2	2	0	0	1	1	1	0	0	1
c2_46523	1	1	59974049	NA	NA	74.10	3	4	1	0	1	1	1	1	1	1
c2_46521	1	1	59974382	NA	NA	74.10	2	3	1	0	1	0	1	1	1	0
c2_53347	1	1	60027044	NA	NA	74.10	3	4	1	0	1	1	1	1	1	1
c2_35503	1	1	60414182	NA	NA	74.11	3	3	1	1	1	0	1	1	1	0
c2_35518	1	1	60512580	NA	NA	74.46	1	0	0	1	0	0	0	0	0	0
c2_35520	1	1	60513299	NA	NA	74.46	1	0	0	1	0	0	0	0	0	0
c2_35536	1	1	60515967	NA	NA	75.10	3	4	1	1	1	0	1	1	1	1
c2_43926	1	1	60887937	NA	NA	75.10	2	1	0	1	0	1	0	0	0	1
c2_56267	1	1	60919390	NA	NA	75.10	2	3	1	0	1	0	1	1	1	0
c2_20798	1	1	60951473	NA	NA	75.24	3	4	1	1	1	0	1	1	1	1
c2_20799	1	1	60951506	NA	NA	75.24	1	0	0	0	0	1	0	0	0	0
c2_20803	1	1	60987055	NA	NA	75.24	2	1	0	1	0	1	0	0	0	1
c2_20895	1	1	61326558	NA	NA	75.87	3	4	1	1	1	0	1	1	1	1
c2_38428	1	1	62058760	NA	NA	78.98	2	0	1	0	0	1	0	0	0	0
c2_38405	1	1	62145049	NA	NA	79.07	2	4	0	1	1	0	1	1	1	1
c2_38404	1	1	62148278	NA	NA	79.07	2	4	0	1	1	0	1	1	1	1
c1_12118	1	1	62612685	NA	NA	81.13	1	1	0	0	0	1	0	0	0	1
c1_12106	1	1	62802774	NA	NA	81.13	1	0	1	0	0	0	0	0	0	0
c1_12114	1	1	62851452	NA	NA	81.13	1	2	0	1	0	0	0	1	1	0
c2_41337	1	1	62930893	NA	NA	81.51	2	2	1	1	0	0	0	1	1	0
c2_41339	1	1	62931376	NA	NA	81.51	1	2	0	1	0	0	0	1	1	0
c1_12131	1	1	62935879	NA	NA	81.51	3	2	1	0	1	1	1	0	0	1
c2_32367	1	1	63183063	NA	NA	83.15	3	4	0	1	1	1	1	1	1	1
c2_32359	1	1	63208319	NA	NA	83.15	2	0	1	0	1	0	0	0	0	0
c1_9679	1	1	63338127	NA	NA	84.09	3	1	1	0	1	1	1	0	0	0
c1_9676	1	1	63469625	NA	NA	84.88	1	3	0	1	0	0	0	1	1	1
c1_12063	1	1	63595711	NA	NA	85.41	2	0	0	0	1	1	0	0	0	0
c2_40954	1	1	63756796	NA	NA	85.41	1	0	1	0	0	0	0	0	0	0
c2_40955	1	1	63874694	NA	NA	85.41	2	3	1	1	0	0	0	1	1	1
c1_13686	1	1	64120888	NA	NA	87.91	1	0	1	0	0	0	0	0	0	0
c2_46195	1	1	64259758	NA	NA	87.92	1	0	1	0	0	0	0	0	0	0
c1_4415	1	1	65036884	NA	NA	92.00	3	4	1	1	1	0	1	1	1	1
c2_13675	1	1	65036893	NA	NA	92.01	3	3	1	1	0	1	0	1	1	1
c2_13676	1	1	65037777	NA	NA	92.01	1	1	0	0	1	0	1	0	0	0
c2_13653	1	1	65270050	NA	NA	92.80	3	2	1	1	0	1	0	0	1	1
c2_13650	1	1	65277443	NA	NA	92.80	3	3	1	1	0	1	0	1	1	1
c1_4744	1	1	65472778	NA	NA	94.65	2	2	0	1	0	1	0	1	1	0
c2_14467	1	1	65694481	NA	NA	94.65	2	3	1	0	1	0	1	1	0	1
c2_14468	1	1	65694528	NA	NA	94.66	2	1	0	1	0	1	0	0	1	0
c2_14470	1	1	65696918	NA	NA	94.66	1	2	0	0	1	0	1	0	0	1
c1_4706	1	1	65779952	NA	NA	95.70	2	2	1	0	1	0	1	0	0	1
c2_14487	1	1	65780961	NA	NA	95.70	2	2	1	0	1	0	1	0	0	1
c2_14491	1	1	65782411	NA	NA	95.97	2	3	0	1	0	1	0	1	1	1
c2_14495	1	1	65783163	NA	NA	95.97	2	2	0	1	0	1	0	1	1	0
c1_4745	1	1	66093982	NA	NA	98.33	2	1	0	0	1	1	1	0	0	0
c2_14580	1	1	66218939	NA	NA	98.33	3	4	0	1	1	1	1	1	1	1
c1_4748	1	1	66259225	NA	NA	98.33	3	3	1	0	1	1	1	1	0	1
c2_37565	1	1	66307717	NA	NA	98.33	2	3	0	0	1	1	1	1	0	1
c2_37566	1	1	66307770	NA	NA	98.33	2	3	0	0	1	1	1	1	0	1
c1_4752	1	1	66336497	NA	NA	98.33	3	3	1	0	1	1	1	1	0	1
c2_14608	1	1	66349597	NA	NA	98.33	3	3	1	1	0	1	0	1	1	1
c2_14609	1	1	66349636	NA	NA	98.33	1	0	1	0	0	0	0	0	0	0
c1_4757	1	1	66354337	NA	NA	98.34	3	4	1	0	1	1	1	1	1	1
c2_14613	1	1	66374958	NA	NA	99.16	3	2	0	1	1	1	1	0	0	1
c1_4763	1	1	66376215	NA	NA	99.16	1	2	1	0	0	0	0	1	0	1
c2_14616	1	1	66427942	NA	NA	99.16	1	0	1	0	0	0	0	0	0	0
c2_14623	1	1	66431307	NA	NA	99.16	3	3	0	1	1	1	1	1	1	0
c2_37575	1	1	66552387	NA	NA	101.53	1	1	1	0	0	0	0	0	1	0
c2_16039	1	1	66723137	NA	NA	101.78	2	2	0	1	1	0	1	0	0	1
c1_5145	1	1	66903971	NA	NA	101.78	3	3	0	1	1	1	1	1	0	1
c2_20569	1	1	67013319	NA	NA	103.90	3	3	1	1	0	1	0	1	1	1
c2_20500	1	1	67211029	NA	NA	104.17	3	4	0	1	1	1	1	1	1	1
c2_20502	1	1	67221911	NA	NA	104.17	4	3	1	1	1	1	1	0	1	1
c2_20505	1	1	67223465	NA	NA	104.75	1	1	1	0	0	0	0	1	0	0
c2_20506	1	1	67223718	NA	NA	104.75	1	1	1	0	0	0	0	1	0	0
c2_20508	1	1	67224536	NA	NA	104.75	3	4	0	1	1	1	1	1	1	1
c2_20513	1	1	67277817	NA	NA	104.76	3	3	1	1	0	1	0	1	1	1
c2_20514	1	1	67277826	NA	NA	104.77	3	3	1	1	0	1	0	1	1	1
c2_20517	1	1	67279544	NA	NA	105.63	2	2	1	0	1	0	1	1	0	0
c2_20521	1	1	67293176	NA	NA	105.63	3	2	1	1	0	1	0	0	1	1
c2_20522	1	1	67294103	NA	NA	105.63	3	3	1	1	0	1	0	1	1	1
c2_20530	1	1	67308504	NA	NA	106.49	2	2	1	0	1	0	1	1	0	0
c1_6501	1	1	67459462	NA	NA	107.68	4	3	1	1	1	1	0	1	1	1
c1_6518	1	1	67605501	NA	NA	107.74	1	3	1	0	0	0	1	1	0	1
c1_6521	1	1	67735399	NA	NA	108.53	1	1	1	0	0	0	0	0	0	1
c2_13766	1	1	67896790	NA	NA	108.54	1	1	1	0	0	0	0	1	0	0
c2_52492	1	1	67969608	NA	NA	110.12	1	3	1	0	0	0	1	1	0	1
c2_13758	1	1	67996863	NA	NA	110.12	3	3	0	1	1	1	0	1	1	1
c2_52484	1	1	68069876	NA	NA	110.32	3	1	0	1	1	1	0	0	1	0
c1_15340	1	1	68127604	NA	NA	110.32	1	3	1	0	0	0	1	1	0	1
c1_14588	1	1	68350967	NA	NA	110.81	1	3	1	0	0	0	1	1	0	1
c2_49476	1	1	68412973	NA	NA	110.81	3	3	0	1	1	1	0	1	1	1
c2_49451	1	1	68416246	NA	NA	110.81	3	3	0	1	1	1	0	1	1	1
c1_14044	1	1	68529707	NA	NA	111.49	1	2	1	0	0	0	1	1	0	0
c2_47313	1	1	68670749	NA	NA	111.49	4	3	1	1	1	1	1	1	1	0
c2_51055	1	1	68950390	NA	NA	111.49	3	1	0	1	1	1	0	0	1	0
c2_51057	1	1	68950624	NA	NA	111.49	1	2	1	0	0	0	1	1	0	0
c1_11769	1	1	69200171	NA	NA	112.09	2	3	1	0	0	1	1	1	0	1
c2_39834	1	1	69381132	NA	NA	113.02	2	3	0	1	1	0	0	1	1	1
c2_17592	1	1	69809843	NA	NA	114.86	2	3	1	0	0	1	1	1	0	1
c2_17529	1	1	69902011	NA	NA	115.54	2	1	1	0	0	1	1	0	0	0
c1_5759	1	1	69917893	NA	NA	115.54	2	1	1	0	0	1	1	0	0	0
c2_17530	1	1	69918804	NA	NA	115.76	2	1	1	0	0	1	1	0	0	0
c2_17531	1	1	70016241	NA	NA	116.29	2	3	0	1	1	0	0	1	1	1
c2_17537	1	1	70097516	NA	NA	116.29	2	3	0	1	1	0	0	1	1	1
c1_15579	1	1	70341065	NA	NA	117.11	2	3	0	1	1	0	0	1	1	1
c2_53380	1	1	70371898	NA	NA	117.11	0	2	0	0	0	0	0	1	0	1
c2_53381	1	1	70372129	NA	NA	117.29	4	2	1	1	1	1	1	0	1	0
c2_17192	1	1	70472766	NA	NA	117.87	2	1	0	1	1	0	0	0	1	0
c2_17191	1	1	70474651	NA	NA	117.87	2	3	1	0	0	1	1	1	0	1
c1_5657	1	1	70560219	NA	NA	119.79	1	1	0	1	0	0	0	0	1	0
c1_5656	1	1	70562984	NA	NA	119.79	3	3	1	0	1	1	1	1	0	1
c1_5653	1	1	70697501	NA	NA	119.79	2	3	1	0	0	1	1	1	0	1
c1_3860	1	1	71009588	NA	NA	122.14	2	2	0	0	1	1	0	1	0	1
c1_3844	1	1	71088529	NA	NA	123.33	3	4	1	1	0	1	1	1	1	1
c2_12076	1	1	71090764	NA	NA	123.46	3	4	1	1	0	1	1	1	1	1
c1_3867	1	1	71239398	NA	NA	125.27	2	3	0	1	0	1	0	1	1	1
c1_3868	1	1	71239659	NA	NA	125.27	2	1	1	0	1	0	1	0	0	0
c1_3876	1	1	71278355	NA	NA	125.27	2	3	0	1	0	1	0	1	1	1
c1_3894	1	1	71421420	NA	NA	125.52	2	3	0	1	0	1	0	1	1	1
c1_3895	1	1	71444070	NA	NA	125.52	1	1	0	1	0	0	0	0	1	0
c2_12124	1	1	71450067	NA	NA	125.52	2	1	1	0	1	0	1	0	0	0
c2_12125	1	1	71450400	NA	NA	125.52	2	3	0	1	0	1	0	1	1	1
c2_12126	1	1	71450692	NA	NA	125.60	1	2	0	0	0	1	0	1	0	1
c2_12216	1	1	72051529	NA	NA	127.23	3	1	1	0	1	1	0	1	0	0
c1_3848	1	1	72108318	NA	NA	127.23	1	3	0	1	0	0	1	0	1	1
c1_3850	1	1	72111134	NA	NA	127.23	1	1	0	1	0	0	0	0	1	0
c1_3851	1	1	72111964	NA	NA	127.23	3	1	1	0	1	1	0	1	0	0
c1_9565	1	1	72320461	NA	NA	129.85	1	2	0	0	1	0	1	0	0	1
c1_9566	1	1	72320482	NA	NA	129.85	3	2	1	1	0	1	0	1	1	0
c1_9573	1	1	72504467	NA	NA	131.41	2	2	1	0	1	0	1	0	0	1
c2_31820	1	1	72528571	NA	NA	131.42	4	2	1	1	1	1	0	1	1	0
c2_31821	1	1	72531363	NA	NA	131.65	2	4	0	1	0	1	1	1	1	1
c1_9587	1	1	72540975	NA	NA	131.75	4	2	1	1	1	1	0	1	1	0
c2_19974	1	1	72816334	NA	NA	131.75	1	2	0	0	1	0	1	0	0	1
c1_6294	1	1	73340313	NA	NA	134.13	3	1	1	1	1	0	0	0	1	0
c1_14089	1	1	73706321	NA	NA	135.22	3	3	1	0	1	1	1	1	0	1
c2_14274	1	1	74061521	NA	NA	135.92	2	2	1	0	1	0	1	0	0	1
c1_4595	1	1	74193922	NA	NA	136.32	3	3	1	1	1	0	1	0	1	1
c1_4604	1	1	74257861	NA	NA	137.96	2	1	0	0	1	1	0	1	0	0
c1_4615	1	1	74352528	NA	NA	138.00	1	0	0	0	1	0	0	0	0	0
c1_4617	1	1	74355334	NA	NA	138.15	3	3	1	1	0	1	0	1	1	1
c1_4622	1	1	74360132	NA	NA	138.15	2	3	1	1	0	0	1	0	1	1
c2_14366	1	1	74688218	NA	NA	139.97	3	3	1	1	1	0	1	0	1	1
c1_4666	1	1	74741574	NA	NA	140.27	3	3	1	0	1	1	1	1	0	1
c1_14931	1	1	75007219	NA	NA	142.34	1	2	0	1	0	0	1	0	1	0
c1_5254	1	1	75045959	NA	NA	142.34	1	2	0	1	0	0	1	0	1	0
c1_5295	1	1	75079617	NA	NA	143.79	3	3	1	1	0	1	0	1	1	1
c2_16369	1	1	75163958	NA	NA	143.79	4	2	1	1	1	1	0	1	0	1
c1_5286	1	1	75477670	NA	NA	145.60	2	1	0	1	0	1	0	1	0	0
c1_5287	1	1	75477673	NA	NA	145.60	2	1	0	1	0	1	0	1	0	0
c1_16435	1	1	76304506	NA	NA	148.76	3	4	1	1	1	0	1	1	1	1
c2_2322	1	1	76346480	NA	NA	148.76	3	4	1	1	1	0	1	1	1	1
c2_2509	1	1	76406645	NA	NA	149.05	2	1	0	1	1	0	0	0	1	0
c1_573	1	1	76465282	NA	NA	149.66	3	2	0	1	1	1	1	0	1	0
c2_2291	1	1	76480545	NA	NA	149.66	3	2	0	1	1	1	1	0	1	0
c1_594	1	1	76480694	NA	NA	149.66	1	3	1	0	0	0	1	1	0	1
c2_2307	1	1	76486675	NA	NA	149.85	0	1	0	0	0	0	1	0	0	0
c1_636	1	1	76505319	NA	NA	149.85	3	2	0	1	1	1	1	0	1	0
c1_641	1	1	76511247	NA	NA	152.08	4	3	1	1	1	1	0	1	1	1
c2_2420	1	1	76952905	NA	NA	152.08	2	2	1	0	1	0	0	1	0	1
c2_2421	1	1	76957665	NA	NA	152.08	0	1	0	0	0	0	1	0	0	0
c2_2423	1	1	76958577	NA	NA	152.08	0	1	0	0	0	0	1	0	0	0
c2_2424	1	1	76960016	NA	NA	152.25	3	3	1	0	1	1	1	1	0	1
c2_2464	1	1	77190791	NA	NA	153.55	2	3	1	0	1	0	1	1	0	1
c1_711	1	1	77207561	NA	NA	153.55	2	2	0	1	0	1	1	0	1	0
c2_2505	1	1	77350877	NA	NA	153.55	1	1	0	0	0	1	1	0	0	0
c2_2506	1	1	77351069	NA	NA	153.55	3	4	1	1	1	0	1	1	1	1
c2_2508	1	1	77353150	NA	NA	153.55	2	3	1	0	1	0	1	1	0	1
c1_730	1	1	77353237	NA	NA	153.56	2	2	1	0	1	0	0	1	0	1
c1_737	1	1	77401317	NA	NA	153.56	1	1	0	1	0	0	0	0	1	0
c1_758	1	1	77526828	NA	NA	153.56	3	3	1	0	1	1	1	1	0	1
c2_2571	1	1	77596089	NA	NA	153.56	2	2	0	1	0	1	1	0	1	0
c2_2201	1	1	77738822	NA	NA	153.94	0	1	0	0	0	0	1	0	0	0
c1_601	1	1	78168130	NA	NA	154.31	2	2	1	0	1	0	0	1	0	1
c1_607	1	1	78176186	NA	NA	154.31	2	3	1	0	1	0	1	1	0	1
c2_2299	1	1	78192298	NA	NA	156.19	3	3	0	1	1	1	0	1	1	1
c2_2354	1	1	78430645	NA	NA	156.19	2	1	0	1	0	1	0	0	1	0
c2_2384	1	1	78663168	NA	NA	156.71	3	2	1	1	0	1	1	0	1	0
c2_50486	1	1	78756700	NA	NA	156.71	2	3	1	0	1	0	1	1	0	1
c2_50485	1	1	78756913	NA	NA	156.71	1	2	0	0	1	0	0	1	0	1
c2_50483	1	1	78757227	NA	NA	156.71	2	3	1	0	1	0	1	1	0	1
c2_50502	1	1	78809481	NA	NA	156.72	2	1	0	1	0	1	0	0	1	0
c1_15872	1	1	78928270	NA	NA	157.16	2	3	1	0	1	0	1	1	0	1
c2_7007	1	1	79083750	NA	NA	158.03	3	3	1	0	1	1	1	1	0	1
c1_2459	1	1	79083994	NA	NA	158.03	1	1	1	0	0	0	1	0	0	0
c1_2484	1	1	79157411	NA	NA	158.48	1	2	1	0	0	0	1	0	0	1
c2_7208	1	1	79456101	NA	NA	158.56	1	2	1	0	0	0	1	0	0	1
c1_2520	1	1	79487385	NA	NA	159.76	2	2	1	0	0	1	1	0	0	1
c2_7241	1	1	79678700	NA	NA	160.06	2	2	0	1	1	0	0	1	1	0
c2_7245	1	1	79679333	NA	NA	160.14	2	2	1	0	0	1	1	0	0	1
c2_7246	1	1	79679819	NA	NA	160.21	2	2	1	0	0	1	1	0	0	1
c1_2531	1	1	79711229	NA	NA	160.48	3	2	0	1	1	1	0	1	1	0
c1_2535	1	1	79784789	NA	NA	160.48	2	2	1	0	0	1	1	0	0	1
c2_7328	1	1	79955869	NA	NA	161.30	1	1	0	0	1	0	0	1	0	0
c2_6990	1	1	80077322	NA	NA	161.30	1	1	0	1	0	0	0	0	1	0
c1_2458	1	1	80121257	NA	NA	162.31	3	2	0	1	1	1	0	1	1	0
c2_7053	1	1	80228612	NA	NA	162.43	2	1	0	0	1	1	0	1	0	0
c2_7054	1	1	80229782	NA	NA	162.43	2	1	0	0	1	1	0	1	0	0
c2_7056	1	1	80229923	NA	NA	162.43	2	1	0	0	1	1	0	1	0	0
c2_7062	1	1	80230736	NA	NA	162.43	2	3	1	1	0	0	1	0	1	1
c1_1853	1	1	80429024	NA	NA	162.64	3	2	0	1	1	1	0	1	1	0
c1_1847	1	1	80524241	NA	NA	162.64	2	1	0	0	1	1	0	1	0	0
c2_5091	1	1	80559077	NA	NA	162.85	1	2	1	0	0	0	1	0	0	1
c1_1838	1	1	80560392	NA	NA	162.85	1	1	0	0	1	0	0	1	0	0
c2_5078	1	1	80591939	NA	NA	162.85	1	2	1	0	0	0	1	0	0	1
c2_5076	1	1	80598198	NA	NA	162.85	2	2	0	1	1	0	0	1	1	0
c2_9728	1	1	80833304	NA	NA	164.02	3	3	1	1	0	1	1	0	1	1
c2_9727	1	1	80833454	NA	NA	164.02	3	3	1	1	0	1	1	0	1	1
c2_9723	1	1	80833816	NA	NA	164.02	1	0	0	0	0	1	0	0	0	0
c1_3227	1	1	80834539	NA	NA	164.03	2	3	1	1	0	0	1	0	1	1
c2_9988	1	1	81013179	NA	NA	164.03	2	1	0	0	1	1	0	1	0	0
c2_9925	1	1	81410256	NA	NA	164.03	1	1	0	1	0	0	0	0	1	0
c2_9908	1	1	81464383	NA	NA	165.14	1	0	1	0	0	0	0	0	0	0
c2_9892	1	1	81567297	NA	NA	165.15	0	2	0	0	0	0	1	0	0	1
c2_9864	1	1	81615781	NA	NA	165.15	1	0	1	0	0	0	0	0	0	0
c1_3275	1	1	81750427	NA	NA	165.86	2	3	1	1	0	0	1	0	1	1
c1_3273	1	1	81750832	NA	NA	165.97	1	0	0	0	0	1	0	0	0	0
c1_3234	1	1	81927446	NA	NA	166.86	1	0	0	0	0	1	0	0	0	0
c1_3199	1	1	81936802	NA	NA	166.86	1	1	0	0	1	0	0	1	0	0
c2_9744	1	1	82026244	NA	NA	166.86	3	3	1	1	0	1	1	0	1	1
c2_53432	1	1	82321261	NA	NA	166.86	3	4	1	1	1	0	1	1	1	1
c1_15123	1	1	82424459	NA	NA	166.91	3	3	1	0	1	1	1	1	0	1
c2_4754	1	1	82787205	NA	NA	169.13	3	4	1	1	1	0	1	1	1	1
c2_4799	1	1	82927841	NA	NA	169.75	3	3	1	1	1	0	1	1	1	0
c1_1638	1	1	82935946	NA	NA	169.75	3	3	1	1	1	0	1	1	1	0
c1_1653	1	1	83012088	NA	NA	169.75	3	3	1	0	1	1	1	1	0	1
c1_1684	1	1	83059316	NA	NA	169.75	3	3	1	1	0	1	1	0	1	1
c2_4845	1	1	83060620	NA	NA	170.48	3	4	0	1	1	1	1	1	1	1
c2_4860	1	1	83130290	NA	NA	170.49	4	3	1	1	1	1	1	1	1	0
c2_4864	1	1	83138255	NA	NA	170.49	1	0	1	0	0	0	0	0	0	0
c2_4884	1	1	83187094	NA	NA	170.49	2	2	0	0	1	1	0	1	0	1
c2_4887	1	1	83187304	NA	NA	170.52	3	3	1	1	1	0	1	1	1	0
c2_4898	1	1	83283673	NA	NA	170.96	2	1	0	0	1	1	0	1	0	0
c2_4905	1	1	83416555	NA	NA	170.96	0	1	0	0	0	0	0	0	0	1
c2_4906	1	1	83416662	NA	NA	170.96	2	1	1	0	0	1	0	0	0	1
c2_4907	1	1	83418674	NA	NA	170.96	1	0	0	0	0	1	0	0	0	0
c2_4908	1	1	83419031	NA	NA	170.96	3	3	1	1	1	0	1	1	1	0
c2_4910	1	1	83419440	NA	NA	170.96	2	1	1	0	0	1	0	0	0	1
c2_4920	1	1	83488954	NA	NA	172.00	2	1	0	0	1	1	0	1	0	0
c1_1737	1	1	83602369	NA	NA	172.06	4	3	1	1	1	1	1	1	1	0
c2_4614	1	1	83843357	NA	NA	177.28	1	2	0	1	0	0	1	0	1	0
c1_1591	1	1	84026698	NA	NA	177.99	2	4	0	1	0	1	1	1	1	1
c2_4692	1	1	84163383	NA	NA	177.99	3	2	1	0	1	1	0	1	0	1
c2_4702	1	1	84208108	NA	NA	179.12	3	3	1	1	1	0	1	0	1	1
c2_4705	1	1	84214190	NA	NA	179.12	1	3	0	1	0	0	1	0	1	1
c2_4706	1	1	84214236	NA	NA	179.12	1	3	0	1	0	0	1	0	1	1
c2_4713	1	1	84217773	NA	NA	179.12	2	1	1	0	1	0	0	0	0	1
c2_4715	1	1	84219154	NA	NA	179.65	2	0	1	0	1	0	0	0	0	0
c2_36571	1	1	84398766	NA	NA	179.67	3	2	1	0	1	1	0	1	0	1
c2_36577	1	1	84401586	NA	NA	180.16	2	0	1	0	1	0	0	0	0	0
c2_36495	1	1	84457106	NA	NA	180.17	4	3	1	1	1	1	1	1	1	0
c2_34548	1	1	84727196	NA	NA	180.43	2	0	1	0	1	0	0	0	0	0
c1_10358	1	1	84900698	NA	NA	180.99	2	0	1	0	1	0	0	0	0	0
c2_34478	1	1	85047878	NA	NA	181.34	2	3	0	1	0	1	0	1	1	1
c2_24	1	1	85323395	NA	NA	181.34	2	3	0	1	0	1	0	1	1	1
c2_42	1	1	85466533	NA	NA	182.82	1	1	0	0	0	1	0	1	0	0
c2_46442	1	1	85499588	NA	NA	182.82	3	3	1	1	1	0	1	0	1	1
c2_46451	1	1	85544623	NA	NA	183.45	2	3	1	1	0	0	1	0	1	1
c2_46455	1	1	85545111	NA	NA	183.45	3	4	0	1	1	1	1	1	1	1
c2_13385	1	1	85715615	NA	NA	186.24	1	3	0	1	0	0	1	0	1	1
c2_46448	1	1	85760205	NA	NA	186.24	3	1	1	0	1	1	0	1	0	0
c2_53077	1	1	85897859	NA	NA	186.71	3	3	1	0	1	1	1	1	0	1
c2_42943	1	1	85953453	NA	NA	186.71	3	1	1	0	1	1	0	1	0	0
c2_49925	1	1	86088641	NA	NA	187.63	1	1	0	1	0	0	0	0	1	0
c2_49918	1	1	86090282	NA	NA	187.63	1	1	0	1	0	0	0	0	1	0
c2_49917	1	1	86090388	NA	NA	188.25	3	1	1	0	1	1	0	1	0	0
c2_49911	1	1	86095563	NA	NA	188.25	3	1	1	0	1	1	0	1	0	0
c2_49906	1	1	86153316	NA	NA	188.86	3	3	1	0	1	1	1	1	0	1
c2_49905	1	1	86153327	NA	NA	188.86	1	3	0	1	0	0	1	0	1	1
c2_14792	1	1	86305614	NA	NA	188.86	3	1	1	0	1	1	0	1	0	0
c2_14794	1	1	86305814	NA	NA	188.86	1	3	0	1	0	0	1	0	1	1
c2_14839	1	1	86328884	NA	NA	189.47	3	3	1	0	1	1	1	1	0	1
c2_14704	1	1	86355044	NA	NA	189.47	3	1	1	0	1	1	0	1	0	0
c2_14706	1	1	86355281	NA	NA	189.47	1	3	0	1	0	0	1	0	1	1
c2_14707	1	1	86355313	NA	NA	189.47	3	3	1	0	1	1	1	1	0	1
c2_14708	1	1	86356334	NA	NA	190.50	4	2	1	1	1	1	0	1	1	0
c2_14709	1	1	86356478	NA	NA	190.51	4	2	1	1	1	1	0	1	1	0
c2_14731	1	1	86442644	NA	NA	190.51	1	3	0	1	0	0	1	0	1	1
c2_14733	1	1	86527570	NA	NA	190.51	1	1	0	1	0	0	0	0	1	0
c2_14740	1	1	86598470	NA	NA	191.47	1	3	0	1	0	0	1	0	1	1
c1_4799	1	1	86663670	NA	NA	191.72	4	2	1	1	1	1	0	1	1	0
c2_14760	1	1	86745999	NA	NA	191.78	1	3	0	1	0	0	1	0	1	1
c2_14762	1	1	86750499	NA	NA	191.88	4	2	1	1	1	1	0	1	1	0
c2_14764	1	1	86847564	NA	NA	191.96	0	2	0	0	0	0	1	0	0	1
c2_14767	1	1	86848639	NA	NA	192.11	3	1	1	0	1	1	0	1	0	0
c2_14772	1	1	86877878	NA	NA	192.50	4	2	1	1	1	1	0	1	1	0
c2_14779	1	1	86887703	NA	NA	192.50	3	3	1	0	1	1	1	1	0	1
c1_4803	1	1	86942383	NA	NA	192.50	0	2	0	0	0	0	1	0	0	1
c2_14809	1	1	87030691	NA	NA	192.95	3	1	1	0	1	1	0	1	0	0
c2_14827	1	1	87096729	NA	NA	192.97	4	2	1	1	1	1	0	1	1	0
c2_14903	1	1	87322718	NA	NA	198.85	4	2	1	1	1	1	0	0	1	1
c1_11288	1	1	87558284	NA	NA	198.85	1	2	0	1	0	0	0	1	1	0
c2_37794	1	1	87600773	NA	NA	198.85	4	3	1	1	1	1	1	0	1	1
c1_11308	1	1	87663628	NA	NA	199.52	1	1	0	1	0	0	0	0	1	0
c2_37830	1	1	87731582	NA	NA	199.52	3	3	1	0	1	1	1	1	0	1
c2_37872	1	1	87733935	NA	NA	199.52	0	1	0	0	0	0	0	1	0	0
c2_37816	1	1	87746117	NA	NA	199.76	3	3	1	0	1	1	1	1	0	1
c1_9416	1	1	87834851	NA	NA	199.85	0	1	0	0	0	0	0	1	0	0
c1_9428	1	1	87944567	NA	NA	199.85	1	1	0	1	0	0	0	0	1	0
c2_31041	1	1	87973310	NA	NA	199.85	0	1	0	0	0	0	0	1	0	0
c2_31042	1	1	87982085	NA	NA	199.85	3	1	1	0	1	1	0	0	0	1
c2_54344	1	1	88127428	NA	NA	199.85	0	2	0	0	0	0	1	1	0	0
c1_9413	1	1	88294149	NA	NA	201.59	1	2	0	1	0	0	0	1	1	0
c2_30973	1	1	88322772	NA	NA	201.59	1	2	0	1	0	0	0	1	1	0
c1_9406	1	1	88347389	NA	NA	205.59	3	3	1	0	1	1	1	1	0	1
c1_9398	1	1	88409440	NA	NA	205.87	2	2	1	1	0	0	0	1	1	0
c1_9397	1	1	88409494	NA	NA	205.87	1	1	0	1	0	0	0	0	1	0
c1_9392	1	1	88434918	NA	NA	205.87	1	1	0	1	0	0	0	0	1	0
c2_30959	1	1	88451740	NA	NA	205.87	3	3	1	0	1	1	1	1	0	1
c1_9386	1	1	88471573	NA	NA	205.87	1	1	0	1	0	0	0	0	1	0
c2_31066	1	1	88535784	NA	NA	205.87	1	1	0	1	0	0	0	0	1	0
c1_9385	1	1	88583876	NA	NA	205.88	3	3	1	0	1	1	1	1	0	1
c1_6465	2	2	3616437	NA	NA	0.00	3	4	1	1	1	0	1	1	1	1
c2_4366	2	2	3747968	NA	NA	0.11	2	4	1	0	0	1	1	1	1	1
c2_4372	2	2	4194794	NA	NA	0.11	1	1	0	0	0	1	1	0	0	0
c1_1504	2	2	4479389	NA	NA	0.11	3	2	1	1	1	0	0	1	1	0
c2_4344	2	2	4885093	NA	NA	0.11	3	3	1	1	1	0	0	1	1	1
c2_4354	2	2	5159301	NA	NA	0.29	1	2	0	0	0	1	1	0	0	1
c2_4358	2	2	5355128	NA	NA	0.29	3	3	1	1	1	0	0	1	1	1
c2_48725	2	2	5510774	NA	NA	0.29	1	2	0	0	0	1	1	0	0	1
c2_48734	2	2	5552574	NA	NA	0.45	1	0	0	0	0	1	0	0	0	0
c2_11584	2	2	6068801	NA	NA	0.78	0	1	0	0	0	0	1	0	0	0
c1_3750	2	2	6090074	NA	NA	0.78	0	2	0	0	0	0	0	1	1	0
c1_3746	2	2	7050595	NA	NA	0.78	1	2	0	0	0	1	1	0	0	1
c1_3747	2	2	7050714	NA	NA	0.79	4	2	1	1	1	1	1	0	0	1
c2_4521	2	2	7676939	NA	NA	1.02	1	0	1	0	0	0	0	0	0	0
c1_1539	2	2	7830631	NA	NA	1.05	2	4	1	0	0	1	1	1	1	1
c2_4500	2	2	8170031	NA	NA	1.05	2	4	1	0	0	1	1	1	1	1
c2_4502	2	2	8181480	NA	NA	1.73	3	4	0	1	1	1	1	1	1	1
c2_14690	2	2	8398866	NA	NA	1.74	3	2	1	1	1	0	1	0	0	1
c2_14648	2	2	8799527	NA	NA	1.74	1	2	0	0	0	1	0	1	1	0
c1_4792	2	2	8802885	NA	NA	1.95	4	3	1	1	1	1	1	1	1	0
c1_15873	2	2	9296652	NA	NA	1.95	0	1	0	0	0	0	0	0	0	1
c1_4789	2	2	9329409	NA	NA	1.96	2	3	1	0	0	1	1	1	1	0
c2_14645	2	2	9338337	NA	NA	1.96	3	3	1	1	1	0	1	1	0	1
c2_46464	2	2	9766840	NA	NA	2.42	1	1	0	0	0	1	0	0	1	0
c2_784	2	2	11058949	NA	NA	2.88	3	2	1	1	1	0	1	1	0	0
c2_779	2	2	11364538	NA	NA	3.82	3	4	1	1	0	1	1	1	1	1
c1_239	2	2	11364732	NA	NA	3.82	3	3	1	1	1	0	1	1	0	1
c1_237	2	2	11581186	NA	NA	3.82	1	0	1	0	0	0	0	0	0	0
c2_773	2	2	11659117	NA	NA	3.82	3	4	0	1	1	1	1	1	1	1
c2_765	2	2	11867942	NA	NA	3.82	2	1	1	0	0	1	0	0	1	0
c2_758	2	2	11952638	NA	NA	3.82	4	3	1	1	1	1	1	1	1	0
c1_233	2	2	12004053	NA	NA	3.82	3	3	1	1	1	0	1	1	0	1
c2_736	2	2	12188316	NA	NA	3.82	2	1	1	0	0	1	0	0	1	0
c2_735	2	2	12188474	NA	NA	3.82	2	2	0	1	1	0	1	1	0	0
c2_816	2	2	12504800	NA	NA	3.82	0	1	0	0	0	0	0	0	0	1
c2_55656	2	2	13235495	NA	NA	4.00	1	0	0	0	1	0	0	0	0	0
c2_806	2	2	13566872	NA	NA	4.16	3	1	1	0	1	1	0	0	1	0
c2_805	2	2	13566944	NA	NA	4.16	2	1	1	0	0	1	0	0	1	0
c2_804	2	2	13568405	NA	NA	4.16	4	3	1	1	1	1	1	1	1	0
c2_803	2	2	13572207	NA	NA	4.16	2	3	0	1	1	0	1	1	0	1
c2_32252	2	2	13697157	NA	NA	4.16	2	2	0	1	1	0	1	1	0	0
c2_32253	2	2	13697423	NA	NA	4.16	2	2	1	0	0	1	0	0	1	1
c2_32254	2	2	13697523	NA	NA	4.16	2	3	0	1	1	0	1	1	0	1
c2_32257	2	2	13803194	NA	NA	4.34	2	2	1	1	0	0	1	1	0	0
c1_9655	2	2	13919046	NA	NA	4.80	3	4	0	1	1	1	1	1	1	1
c2_32236	2	2	13919306	NA	NA	4.80	1	0	1	0	0	0	0	0	0	0
c2_32237	2	2	13957845	NA	NA	4.80	3	3	1	1	1	0	1	1	0	1
c2_32239	2	2	14041901	NA	NA	4.80	2	3	1	1	0	0	1	1	0	1
c1_9660	2	2	14101699	NA	NA	7.37	1	0	1	0	0	0	0	0	0	0
c1_5228	2	2	14350758	NA	NA	7.59	3	4	1	0	1	1	1	1	1	1
c2_16347	2	2	14356628	NA	NA	7.59	0	1	0	0	0	0	0	1	0	0
c2_16348	2	2	14356660	NA	NA	7.60	4	3	1	1	1	1	0	1	1	1
c2_16349	2	2	14356715	NA	NA	7.60	3	4	0	1	1	1	1	1	1	1
c1_5224	2	2	14833968	NA	NA	7.60	1	0	0	1	0	0	0	0	0	0
c2_16362	2	2	15157259	NA	NA	7.60	3	2	1	0	1	1	0	0	1	1
c2_41887	2	2	15292958	NA	NA	8.14	3	3	1	1	1	0	1	1	1	0
c2_41877	2	2	15518544	NA	NA	8.14	1	0	1	0	0	0	0	0	0	0
c2_41905	2	2	15695649	NA	NA	9.96	3	4	1	0	1	1	1	1	1	1
c2_30952	2	2	15747087	NA	NA	9.97	1	0	0	0	0	1	0	0	0	0
c2_30950	2	2	15758653	NA	NA	10.46	4	3	1	1	1	1	1	1	0	1
c2_57028	2	2	15869417	NA	NA	10.46	1	0	0	1	0	0	0	0	0	0
c2_30937	2	2	16050745	NA	NA	10.47	3	3	1	1	1	0	1	1	0	1
c2_30911	2	2	16229386	NA	NA	10.47	1	0	0	1	0	0	0	0	0	0
c2_47096	2	2	16846746	NA	NA	11.07	3	3	1	0	1	1	1	0	1	1
c2_2916	2	2	17173353	NA	NA	12.25	3	4	1	1	0	1	1	1	1	1
c2_2927	2	2	17178086	NA	NA	12.25	3	4	1	1	0	1	1	1	1	1
c1_890	2	2	17183198	NA	NA	12.25	4	3	1	1	1	1	0	1	1	1
c2_2943	2	2	17206059	NA	NA	12.25	1	0	0	0	0	1	0	0	0	0
c2_2946	2	2	17206417	NA	NA	12.25	3	4	1	1	1	0	1	1	1	1
c1_868	2	2	17236308	NA	NA	14.33	0	1	0	0	0	0	0	0	1	0
c2_41140	2	2	17746592	NA	NA	14.34	1	0	1	0	0	0	0	0	0	0
c2_41124	2	2	17834472	NA	NA	14.34	2	3	0	1	0	1	1	1	0	1
c2_41108	2	2	18042076	NA	NA	14.35	2	2	0	1	0	1	1	1	0	0
c1_15975	2	2	18499853	NA	NA	15.23	4	3	1	1	1	1	1	1	0	1
c1_15974	2	2	18501334	NA	NA	15.23	2	3	0	1	0	1	1	1	0	1
c1_15973	2	2	18501382	NA	NA	15.23	3	2	1	1	1	0	0	0	1	1
c2_54863	2	2	18520191	NA	NA	15.23	1	1	0	0	0	1	1	0	0	0
c1_9120	2	2	18883765	NA	NA	15.44	1	2	0	0	0	1	1	1	0	0
c1_9129	2	2	19221607	NA	NA	15.91	3	4	1	1	0	1	1	1	1	1
c2_30156	2	2	19537381	NA	NA	15.91	0	1	0	0	0	0	0	0	1	0
c2_30158	2	2	19537468	NA	NA	15.91	0	1	0	0	0	0	0	0	1	0
c2_30159	2	2	19537734	NA	NA	15.91	3	4	1	1	0	1	1	1	1	1
c2_30160	2	2	19538764	NA	NA	16.14	2	0	1	0	1	0	0	0	0	0
c2_30162	2	2	19538859	NA	NA	16.14	2	1	1	0	1	0	0	0	1	0
c2_30164	2	2	19580609	NA	NA	17.43	0	1	0	0	0	0	0	0	0	1
c2_47765	2	2	19874372	NA	NA	17.43	0	1	0	0	0	0	0	0	1	0
c2_55863	2	2	19963833	NA	NA	17.43	1	1	0	0	1	0	0	0	1	0
c2_17387	2	2	20193466	NA	NA	17.43	1	0	0	0	0	1	0	0	0	0
c2_17400	2	2	20235232	NA	NA	17.44	1	2	1	0	0	0	0	0	1	1
c1_16708	2	2	20355744	NA	NA	17.90	4	2	1	1	1	1	1	1	0	0
c1_5732	2	2	20476838	NA	NA	17.90	0	1	0	0	0	0	0	0	1	0
c2_17415	2	2	20497672	NA	NA	17.96	3	4	1	0	1	1	1	1	1	1
c2_17428	2	2	20681320	NA	NA	19.96	1	1	0	0	0	1	0	0	0	1
c2_17429	2	2	20681338	NA	NA	19.96	3	4	0	1	1	1	1	1	1	1
c1_5740	2	2	20681658	NA	NA	19.96	3	3	1	1	1	0	1	1	1	0
c2_17489	2	2	20838296	NA	NA	20.28	3	4	1	1	0	1	1	1	1	1
c2_17494	2	2	20848347	NA	NA	20.41	3	4	0	1	1	1	1	1	1	1
c2_40364	2	2	21142725	NA	NA	20.41	3	4	1	1	0	1	1	1	1	1
c2_40336	2	2	21205475	NA	NA	21.29	1	1	0	0	1	0	0	0	1	0
c1_11344	2	2	21725617	NA	NA	21.29	3	3	1	1	1	0	1	1	1	0
c2_38022	2	2	22006899	NA	NA	22.08	2	1	0	1	0	1	0	0	0	1
c2_32400	2	2	22419484	NA	NA	23.60	1	1	0	1	0	0	0	1	0	0
c2_32406	2	2	22501415	NA	NA	23.60	1	1	0	0	1	0	1	0	0	0
c1_9695	2	2	22600527	NA	NA	23.60	3	3	1	0	1	1	1	0	1	1
c1_9696	2	2	22600985	NA	NA	23.60	2	2	1	0	1	0	1	0	1	0
c2_32413	2	2	22601132	NA	NA	23.60	2	2	1	0	1	0	1	0	1	0
c2_32414	2	2	22602048	NA	NA	23.60	1	0	0	0	1	0	0	0	0	0
c2_32415	2	2	22602148	NA	NA	23.61	3	3	1	0	1	1	1	0	1	1
c2_32421	2	2	22621454	NA	NA	23.61	2	4	0	1	0	1	1	1	1	1
c2_32440	2	2	22737101	NA	NA	23.61	2	2	0	1	0	1	0	1	0	1
c2_50885	2	2	22810921	NA	NA	23.61	3	3	1	0	1	1	1	0	1	1
c2_50878	2	2	22849535	NA	NA	23.61	1	2	0	0	1	0	1	0	1	0
c2_57247	2	2	23360573	NA	NA	24.76	3	3	1	0	1	1	1	0	1	1
c2_39705	2	2	23426000	NA	NA	24.77	1	1	0	0	0	1	0	0	0	1
c2_39677	2	2	23550242	NA	NA	24.96	3	3	1	1	1	0	1	1	1	0
c1_11124	2	2	23690363	NA	NA	25.67	0	2	0	0	0	0	1	0	1	0
c2_37256	2	2	23729213	NA	NA	25.67	1	0	0	1	0	0	0	0	0	0
c1_11123	2	2	23799665	NA	NA	25.68	2	2	0	1	0	1	0	1	0	1
c1_11122	2	2	23799702	NA	NA	25.68	3	3	1	1	1	0	1	1	1	0
c1_11121	2	2	23799708	NA	NA	25.68	1	0	1	0	0	0	0	0	0	0
c1_11120	2	2	23799767	NA	NA	25.68	2	2	0	1	0	1	0	1	0	1
c2_37249	2	2	23800361	NA	NA	25.68	1	3	0	0	0	1	1	0	1	1
c2_33996	2	2	24149038	NA	NA	25.68	3	3	1	0	1	1	1	0	1	1
c2_33993	2	2	24184641	NA	NA	25.68	3	3	1	0	1	1	1	0	1	1
c2_33973	2	2	24187753	NA	NA	25.68	1	1	0	1	0	0	0	1	0	0
c2_53818	2	2	24744980	NA	NA	27.27	3	3	1	0	1	1	1	0	1	1
c2_52626	2	2	24826032	NA	NA	27.27	1	0	0	0	1	0	0	0	0	0
c1_15404	2	2	24858189	NA	NA	28.72	3	4	0	1	1	1	1	1	1	1
c2_52656	2	2	24920780	NA	NA	28.75	1	0	1	0	0	0	0	0	0	0
c1_6841	2	2	25051954	NA	NA	28.81	3	1	1	1	1	0	0	1	0	0
c2_21746	2	2	25072603	NA	NA	28.81	3	4	1	0	1	1	1	1	1	1
c2_21722	2	2	25322260	NA	NA	28.81	0	1	0	0	0	0	0	0	1	0
c2_21721	2	2	25322287	NA	NA	28.81	1	3	0	1	0	0	1	1	1	0
c2_21682	2	2	25478266	NA	NA	29.41	3	2	1	0	1	1	0	0	1	1
c2_21677	2	2	25487345	NA	NA	29.41	3	4	0	1	1	1	1	1	1	1
c2_21655	2	2	25560351	NA	NA	29.41	1	0	0	1	0	0	0	0	0	0
c2_21654	2	2	25560378	NA	NA	29.42	1	0	1	0	0	0	0	0	0	0
c2_21646	2	2	25564066	NA	NA	29.42	3	4	1	0	1	1	1	1	1	1
c1_6816	2	2	25612912	NA	NA	30.69	4	3	1	1	1	1	1	1	0	1
c2_21745	2	2	25726378	NA	NA	30.69	1	0	0	1	0	0	0	0	0	0
c1_16021	2	2	25838557	NA	NA	31.67	2	4	0	1	0	1	1	1	1	1
c1_11502	2	2	25934916	NA	NA	31.67	3	4	1	1	0	1	1	1	1	1
c1_11498	2	2	25936087	NA	NA	31.68	2	4	0	1	0	1	1	1	1	1
c2_38704	2	2	26025648	NA	NA	31.68	2	0	1	0	1	0	0	0	0	0
c1_11491	2	2	26158341	NA	NA	31.68	3	3	1	1	1	0	1	1	1	0
c2_38721	2	2	26199529	NA	NA	31.68	0	1	0	0	0	0	0	0	1	0
c1_11494	2	2	26262335	NA	NA	33.54	3	4	1	1	0	1	1	1	1	1
c2_30799	2	2	26650777	NA	NA	34.70	3	4	0	1	1	1	1	1	1	1
c1_9356	2	2	26744045	NA	NA	34.70	3	3	1	1	0	1	0	1	1	1
c1_9374	2	2	26897444	NA	NA	34.70	1	0	0	0	1	0	0	0	0	0
c1_13472	2	2	27031109	NA	NA	36.54	1	0	1	0	0	0	0	0	0	0
c2_45392	2	2	27052877	NA	NA	36.60	3	3	1	1	0	1	1	1	1	0
c2_45307	2	2	27086672	NA	NA	36.69	2	2	1	0	1	0	1	0	0	1
c2_45310	2	2	27088040	NA	NA	36.69	2	2	1	0	0	1	0	1	1	0
c2_45311	2	2	27088240	NA	NA	36.80	3	2	1	1	1	0	1	0	0	1
c2_45316	2	2	27097448	NA	NA	37.17	3	4	0	1	1	1	1	1	1	1
c2_45319	2	2	27097616	NA	NA	37.18	1	0	1	0	0	0	0	0	0	0
c2_45322	2	2	27099641	NA	NA	37.18	1	1	1	0	0	0	1	0	0	0
c2_45323	2	2	27099743	NA	NA	37.18	2	3	0	1	0	1	1	1	1	0
c2_54094	2	2	27290595	NA	NA	37.52	3	3	0	1	1	1	0	1	1	1
c1_15739	2	2	27331134	NA	NA	37.52	1	0	1	0	0	0	0	0	0	0
c1_12320	2	2	27375174	NA	NA	40.21	3	4	1	0	1	1	1	1	1	1
c1_12339	2	2	27411239	NA	NA	40.22	1	3	1	0	0	0	1	1	0	1
c1_12345	2	2	27412222	NA	NA	40.32	2	3	1	0	1	0	1	1	0	1
c1_12354	2	2	27419948	NA	NA	40.32	2	3	1	0	1	0	1	1	0	1
c1_12305	2	2	27459050	NA	NA	40.33	3	3	1	1	0	1	1	1	1	0
c2_41963	2	2	27511649	NA	NA	41.71	2	1	0	1	1	0	0	0	0	1
c2_41975	2	2	27547993	NA	NA	42.20	1	1	1	0	0	0	0	1	0	0
c1_12330	2	2	27618698	NA	NA	42.20	3	4	1	1	0	1	1	1	1	1
c2_42042	2	2	27675439	NA	NA	42.20	3	3	0	1	1	1	1	0	1	1
c2_42058	2	2	27676729	NA	NA	42.20	3	3	0	1	1	1	1	0	1	1
c2_42059	2	2	27676733	NA	NA	42.20	1	1	0	0	0	1	0	0	1	0
c2_42065	2	2	27686307	NA	NA	42.58	3	4	1	0	1	1	1	1	1	1
c1_11553	2	2	27857419	NA	NA	42.91	3	3	1	1	1	0	1	1	0	1
c2_38938	2	2	27859923	NA	NA	42.91	2	3	1	0	1	0	1	1	0	1
c1_11552	2	2	27882300	NA	NA	42.91	3	3	0	1	1	1	1	0	1	1
c1_11546	2	2	27982556	NA	NA	43.23	3	4	1	0	1	1	1	1	1	1
c1_11544	2	2	27982808	NA	NA	43.23	1	0	0	1	0	0	0	0	0	0
c1_11556	2	2	28040094	NA	NA	44.11	0	1	0	0	0	0	1	0	0	0
c2_52135	2	2	28112404	NA	NA	44.12	2	3	1	0	1	0	1	1	0	1
c1_15213	2	2	28147347	NA	NA	44.12	2	3	1	1	0	0	1	1	0	1
c2_19692	2	2	28746087	NA	NA	47.30	2	0	0	1	1	0	0	0	0	0
c1_5091	2	2	28831038	NA	NA	47.99	0	1	0	0	0	0	1	0	0	0
c1_5088	2	2	28832309	NA	NA	47.99	2	1	0	1	1	0	0	0	0	1
c2_15749	2	2	28938773	NA	NA	47.99	1	0	0	1	0	0	0	0	0	0
c2_48239	2	2	29093511	NA	NA	47.99	2	1	1	1	0	0	0	1	0	0
c2_48238	2	2	29093735	NA	NA	48.34	0	1	0	0	0	0	1	0	0	0
c2_48237	2	2	29093850	NA	NA	48.59	0	1	0	0	0	0	1	0	0	0
c1_14281	2	2	29135913	NA	NA	48.82	1	1	1	0	0	0	0	1	0	0
c1_14280	2	2	29135932	NA	NA	48.82	2	3	1	0	1	0	1	1	0	1
c2_48199	2	2	29136054	NA	NA	48.86	3	3	0	1	1	1	1	0	1	1
c2_48195	2	2	29136866	NA	NA	48.87	2	3	1	0	1	0	1	1	0	1
c2_48194	2	2	29136948	NA	NA	48.89	3	2	0	1	1	1	1	0	1	0
c2_48193	2	2	29137011	NA	NA	48.89	3	3	0	1	1	1	1	0	1	1
c1_14293	2	2	29163404	NA	NA	49.30	1	2	1	0	0	0	1	1	0	0
c2_39155	2	2	29312995	NA	NA	49.45	2	2	0	1	0	1	0	0	1	1
c2_39135	2	2	29416166	NA	NA	49.76	1	1	1	0	0	0	0	1	0	0
c2_51113	2	2	29665074	NA	NA	50.05	1	2	1	0	0	0	1	1	0	0
c2_51115	2	2	29665296	NA	NA	50.05	3	2	0	1	1	1	0	0	1	1
c1_13912	2	2	29883619	NA	NA	50.74	3	2	0	1	1	1	1	0	1	0
c2_46903	2	2	29922614	NA	NA	50.74	1	1	1	0	0	0	0	1	0	0
c2_46904	2	2	29922863	NA	NA	50.74	1	1	1	0	0	0	0	1	0	0
c2_46905	2	2	29922906	NA	NA	50.74	3	3	0	1	1	1	1	0	1	1
c1_13929	2	2	29929027	NA	NA	50.74	2	1	0	1	1	0	0	0	0	1
c2_46915	2	2	29955410	NA	NA	51.05	1	1	1	0	0	0	0	1	0	0
c1_13910	2	2	29990972	NA	NA	51.33	3	3	0	1	1	1	1	0	1	1
c2_46887	2	2	30044782	NA	NA	51.33	1	1	1	0	0	0	0	1	0	0
c2_54789	2	2	30123011	NA	NA	51.64	3	3	0	1	1	1	1	0	1	1
c1_13920	2	2	30142847	NA	NA	51.64	3	3	0	1	1	1	1	0	1	1
c2_46898	2	2	30147347	NA	NA	51.64	3	3	0	1	1	1	1	0	1	1
c2_57789	2	2	30266494	NA	NA	51.64	3	4	1	1	0	1	1	1	1	1
c1_7469	2	2	30364307	NA	NA	52.27	3	2	0	1	1	1	0	0	1	1
c1_7430	2	2	30480670	NA	NA	52.27	3	2	0	1	1	1	0	0	1	1
c2_23135	2	2	30533869	NA	NA	52.27	3	3	0	1	1	1	1	0	1	1
c2_23139	2	2	30534382	NA	NA	52.84	1	2	1	0	0	0	1	1	0	0
c2_23170	2	2	30785663	NA	NA	53.12	1	2	0	0	0	1	0	0	1	1
c2_23192	2	2	31060140	NA	NA	53.20	1	1	1	0	0	0	0	1	0	0
c2_41533	2	2	31350143	NA	NA	53.44	3	3	0	1	1	1	1	0	1	1
c2_41495	2	2	31447986	NA	NA	54.02	2	3	1	0	1	0	1	1	0	1
c2_41541	2	2	31590970	NA	NA	55.09	0	2	0	0	0	0	1	0	1	0
c1_13236	2	2	31663285	NA	NA	55.09	3	3	1	0	1	1	1	1	1	0
c1_13240	2	2	31839875	NA	NA	57.91	3	3	0	1	1	1	1	0	1	1
c2_44982	2	2	31885152	NA	NA	57.91	3	4	1	1	0	1	1	1	1	1
c1_11596	2	2	32042979	NA	NA	58.58	3	3	0	1	1	1	1	0	1	1
c2_39191	2	2	32084808	NA	NA	58.58	3	2	0	1	1	1	1	0	1	0
c2_39178	2	2	32148414	NA	NA	59.64	2	4	1	0	1	0	1	1	1	1
c1_11581	2	2	32220107	NA	NA	60.14	3	3	0	1	1	1	1	0	1	1
c1_13887	2	2	32451482	NA	NA	60.15	3	4	1	0	1	1	1	1	1	1
c2_56386	2	2	32497885	NA	NA	60.89	3	3	0	1	1	1	1	0	1	1
c2_44788	2	2	32611745	NA	NA	60.89	3	3	0	1	1	1	1	0	1	1
c2_44774	2	2	32668601	NA	NA	60.89	2	3	0	0	1	1	1	0	1	1
c1_13186	2	2	32669674	NA	NA	60.89	1	1	1	0	0	0	0	1	0	0
c2_44776	2	2	32669950	NA	NA	60.89	2	3	0	0	1	1	1	0	1	1
c1_13189	2	2	32670575	NA	NA	60.90	1	1	1	0	0	0	0	1	0	0
c2_44777	2	2	32670900	NA	NA	60.90	2	2	1	1	0	0	1	1	0	0
c2_44778	2	2	32671197	NA	NA	62.18	2	2	0	1	0	1	1	0	0	1
c2_44768	2	2	32806337	NA	NA	62.61	1	1	1	0	0	0	0	1	0	0
c2_13060	2	2	32995217	NA	NA	62.61	1	0	0	1	0	0	0	0	0	0
c2_13035	2	2	33106169	NA	NA	63.15	1	1	0	1	0	0	0	0	1	0
c1_4192	2	2	33204519	NA	NA	63.72	2	1	1	1	0	0	0	1	0	0
c2_51995	2	2	33266694	NA	NA	65.17	3	4	1	1	0	1	1	1	1	1
c1_15178	2	2	33276009	NA	NA	65.46	1	1	1	0	0	0	0	1	0	0
c1_15175	2	2	33351477	NA	NA	65.47	1	0	0	0	1	0	0	0	0	0
c2_51990	2	2	33357550	NA	NA	65.47	1	1	1	0	0	0	0	1	0	0
c2_48782	2	2	33667498	NA	NA	65.68	1	1	1	0	0	0	0	1	0	0
c2_48784	2	2	33668270	NA	NA	65.68	2	0	0	1	1	0	0	0	0	0
c1_14423	2	2	33682732	NA	NA	65.68	3	4	1	1	0	1	1	1	1	1
c1_14419	2	2	33798618	NA	NA	65.68	1	1	1	0	0	0	0	1	0	0
c1_13962	2	2	34040578	NA	NA	66.42	1	0	0	0	1	0	0	0	0	0
c1_12287	2	2	34078475	NA	NA	66.42	1	0	0	0	1	0	0	0	0	0
c1_12257	2	2	34211649	NA	NA	66.84	3	2	0	1	1	1	0	0	1	1
c1_9944	2	2	34461501	NA	NA	67.36	3	3	0	1	1	1	1	0	1	1
c2_40155	2	2	35112246	NA	NA	68.48	2	2	1	1	0	0	1	1	0	0
c2_40167	2	2	35183791	NA	NA	68.48	3	3	0	1	1	1	1	0	1	1
c2_40168	2	2	35183801	NA	NA	69.03	3	4	1	1	0	1	1	1	1	1
c2_40169	2	2	35186249	NA	NA	69.19	0	1	0	0	0	0	0	0	0	1
c2_40171	2	2	35186363	NA	NA	69.19	4	3	1	1	1	1	1	1	1	0
c2_40172	2	2	35186396	NA	NA	69.85	1	1	0	0	1	0	0	0	0	1
c2_50570	2	2	35399277	NA	NA	70.93	3	3	1	1	1	0	1	1	0	1
c2_55199	2	2	35523028	NA	NA	71.22	0	1	0	0	0	0	0	0	0	1
c2_50391	2	2	35579208	NA	NA	71.61	3	3	1	1	1	0	1	1	0	1
c2_50415	2	2	35600538	NA	NA	71.62	3	3	0	1	1	1	1	0	1	1
c2_50405	2	2	35657856	NA	NA	71.62	4	3	1	1	1	1	1	1	1	0
c2_27433	2	2	35990827	NA	NA	71.62	3	3	1	1	1	0	1	1	0	1
c2_27437	2	2	36019372	NA	NA	72.68	3	3	1	1	1	0	1	1	0	1
c2_27438	2	2	36020501	NA	NA	72.86	2	3	1	0	0	1	1	1	1	0
c2_17954	2	2	36329310	NA	NA	74.58	2	2	0	0	1	1	0	0	1	1
c2_17938	2	2	36364447	NA	NA	74.58	3	4	1	0	1	1	1	1	1	1
c2_17937	2	2	36364535	NA	NA	74.59	2	2	1	1	0	0	1	1	0	0
c2_17935	2	2	36364709	NA	NA	74.59	2	2	1	1	0	0	1	1	0	0
c2_17933	2	2	36364840	NA	NA	74.70	1	1	1	0	0	0	0	1	0	0
c2_17931	2	2	36364959	NA	NA	74.70	3	3	0	1	1	1	1	0	1	1
c2_17930	2	2	36365001	NA	NA	74.70	2	2	0	0	1	1	0	0	1	1
c2_17929	2	2	36365184	NA	NA	74.85	3	3	0	1	1	1	1	0	1	1
c2_17928	2	2	36365289	NA	NA	74.87	3	2	0	1	1	1	0	0	1	1
c2_17927	2	2	36365433	NA	NA	74.88	1	1	1	0	0	0	0	1	0	0
c2_17926	2	2	36365601	NA	NA	74.99	2	2	0	0	1	1	0	0	1	1
c2_17921	2	2	36375306	NA	NA	75.00	2	2	1	1	0	0	1	1	0	0
c2_17914	2	2	36422460	NA	NA	75.16	2	2	1	1	0	0	1	1	0	0
c2_17900	2	2	36455167	NA	NA	75.42	1	1	0	1	0	0	1	0	0	0
c2_17899	2	2	36455254	NA	NA	75.42	1	1	0	1	0	0	1	0	0	0
c2_17898	2	2	36455503	NA	NA	75.42	3	2	0	1	1	1	0	0	1	1
c2_17897	2	2	36455671	NA	NA	75.43	3	4	1	0	1	1	1	1	1	1
c2_17896	2	2	36455707	NA	NA	76.05	2	2	1	1	0	0	1	1	0	0
c2_17858	2	2	36599213	NA	NA	76.29	0	1	0	0	0	0	0	0	0	1
c1_5837	2	2	36837559	NA	NA	76.29	1	1	0	0	0	1	0	0	1	0
c2_17795	2	2	36842663	NA	NA	76.29	3	3	0	1	1	1	1	0	1	1
c1_16727	2	2	36879127	NA	NA	76.29	3	3	0	1	1	1	1	0	1	1
c1_12377	2	2	37341815	NA	NA	76.99	2	2	1	1	0	0	1	1	0	0
c2_42244	2	2	37369714	NA	NA	76.99	2	1	0	1	1	0	0	0	0	1
c2_42266	2	2	37393974	NA	NA	77.65	1	0	0	1	0	0	0	0	0	0
c1_12386	2	2	37411847	NA	NA	77.65	3	3	1	1	1	0	1	1	0	1
c2_42169	2	2	37438491	NA	NA	78.25	2	1	1	1	0	0	0	1	0	0
c2_42172	2	2	37439083	NA	NA	78.26	4	3	1	1	1	1	1	1	1	0
c2_42189	2	2	37464421	NA	NA	78.26	1	1	1	0	0	0	0	1	0	0
c1_16170	2	2	37474663	NA	NA	78.26	2	2	0	0	1	1	0	0	1	1
c2_55632	2	2	37474756	NA	NA	78.26	2	2	0	0	1	1	0	0	1	1
c2_55633	2	2	37474813	NA	NA	78.26	3	3	0	1	1	1	1	0	1	1
c1_16171	2	2	37474969	NA	NA	78.61	2	2	1	1	0	0	1	1	0	0
c1_16172	2	2	37475092	NA	NA	78.78	2	1	0	0	1	1	0	0	1	0
c1_12373	2	2	37530501	NA	NA	78.78	2	2	1	1	0	0	1	1	0	0
c1_12375	2	2	37530951	NA	NA	78.78	2	2	1	1	0	0	1	1	0	0
c1_12381	2	2	37622394	NA	NA	78.78	3	3	0	1	1	1	1	0	1	1
c1_12382	2	2	37654538	NA	NA	78.78	1	0	0	1	0	0	0	0	0	0
c1_10494	2	2	37846065	NA	NA	79.40	3	3	1	1	0	1	1	1	1	0
c1_10493	2	2	37890365	NA	NA	79.40	0	1	0	0	0	0	0	0	0	1
c1_10492	2	2	37890658	NA	NA	80.13	2	2	0	0	1	1	0	0	1	1
c1_10491	2	2	37903454	NA	NA	80.13	2	2	0	0	1	1	0	0	1	1
c2_35165	2	2	37982843	NA	NA	80.35	3	4	1	0	1	1	1	1	1	1
c2_35139	2	2	38046786	NA	NA	80.52	1	0	0	1	0	0	0	0	0	0
c2_35113	2	2	38121256	NA	NA	80.71	2	3	0	0	1	1	1	0	1	1
c2_35111	2	2	38121294	NA	NA	80.71	3	2	1	1	1	0	1	1	0	0
c2_35147	2	2	38230143	NA	NA	81.12	3	1	1	1	1	0	0	1	0	0
c1_16250	2	2	38619974	NA	NA	81.12	3	3	0	1	1	1	1	0	1	1
c2_40610	2	2	38654150	NA	NA	81.12	1	0	0	0	1	0	0	0	0	0
c2_53036	2	2	38688295	NA	NA	81.19	3	4	1	0	1	1	1	1	1	1
c2_53035	2	2	38688398	NA	NA	81.36	3	3	1	0	1	1	1	1	1	0
c2_53034	2	2	38688454	NA	NA	81.36	2	3	0	0	1	1	1	0	1	1
c1_15481	2	2	38689941	NA	NA	81.36	4	3	1	1	1	1	1	1	1	0
c1_11955	2	2	38837610	NA	NA	81.81	3	4	1	0	1	1	1	1	1	1
c1_11972	2	2	39062507	NA	NA	82.58	2	2	1	1	0	0	1	1	0	0
c2_42126	2	2	39369211	NA	NA	83.79	2	3	0	0	1	1	1	0	1	1
c2_42127	2	2	39369313	NA	NA	83.80	2	3	0	0	1	1	1	0	1	1
c2_42128	2	2	39369457	NA	NA	83.80	2	1	1	1	0	0	0	1	0	0
c2_42129	2	2	39369471	NA	NA	83.80	3	4	1	1	0	1	1	1	1	1
c2_25766	2	2	39593338	NA	NA	84.17	2	1	1	1	0	0	0	1	0	0
c1_8113	2	2	39934251	NA	NA	85.10	3	3	1	1	1	0	1	1	0	1
c1_8118	2	2	39940755	NA	NA	85.10	2	2	1	1	0	0	1	1	0	0
c2_25897	2	2	40132605	NA	NA	85.96	3	3	1	1	1	0	1	1	0	1
c1_8129	2	2	40133029	NA	NA	87.47	1	1	1	0	0	0	0	1	0	0
c2_25179	2	2	40294533	NA	NA	87.47	1	1	0	0	1	0	0	0	0	1
c1_7964	2	2	40295082	NA	NA	88.86	1	0	0	0	1	0	0	0	0	0
c1_7948	2	2	40564885	NA	NA	88.96	3	3	0	1	1	1	1	0	1	1
c1_7947	2	2	40565380	NA	NA	88.96	3	3	0	1	1	1	1	0	1	1
c1_7935	2	2	40634592	NA	NA	88.96	2	2	1	0	1	0	1	1	0	0
c1_7915	2	2	40767958	NA	NA	88.96	3	4	1	1	0	1	1	1	1	1
c2_7389	2	2	40953208	NA	NA	88.97	1	1	1	0	0	0	0	1	0	0
c2_7501	2	2	40989011	NA	NA	88.98	1	0	0	0	1	0	0	0	0	0
c2_7506	2	2	41047745	NA	NA	89.09	2	2	1	0	1	0	1	1	0	0
c2_7539	2	2	41110884	NA	NA	89.21	1	1	1	0	0	0	0	1	0	0
c2_7544	2	2	41134803	NA	NA	89.21	1	1	1	0	0	0	0	1	0	0
c2_7549	2	2	41348074	NA	NA	90.21	3	3	1	1	0	1	0	1	1	1
c2_7555	2	2	41356869	NA	NA	90.65	3	2	0	1	1	1	0	0	1	1
c2_7559	2	2	41357648	NA	NA	90.65	1	2	1	0	0	0	1	1	0	0
c2_7565	2	2	41368249	NA	NA	90.65	2	2	1	0	1	0	1	1	0	0
c2_7602	2	2	41510054	NA	NA	91.00	1	1	1	0	0	0	0	1	0	0
c2_7631	2	2	41637553	NA	NA	91.65	2	1	1	0	1	0	0	1	0	0
c1_2630	2	2	41745189	NA	NA	91.76	1	1	1	0	0	0	0	1	0	0
c1_2632	2	2	41745346	NA	NA	91.76	3	2	0	1	1	1	0	0	1	1
c1_2641	2	2	41814873	NA	NA	91.76	3	2	1	1	1	0	1	1	0	0
c1_2652	2	2	41891749	NA	NA	91.96	3	3	0	1	1	1	1	0	1	1
c1_2655	2	2	41911010	NA	NA	92.14	1	2	1	0	0	0	1	1	0	0
c1_2656	2	2	41911252	NA	NA	92.14	1	2	1	0	0	0	1	1	0	0
c1_2658	2	2	41911481	NA	NA	92.14	1	2	1	0	0	0	1	1	0	0
c1_2660	2	2	41911562	NA	NA	92.29	3	3	0	1	1	1	1	0	1	1
c1_2574	2	2	42014714	NA	NA	92.50	1	2	0	0	0	1	0	0	1	1
c2_7401	2	2	42082955	NA	NA	92.52	1	2	1	0	0	0	1	1	0	0
c2_7422	2	2	42178510	NA	NA	93.15	2	2	1	1	0	0	1	1	0	0
c2_7423	2	2	42178564	NA	NA	93.26	1	0	0	1	0	0	0	0	0	0
c2_7424	2	2	42178921	NA	NA	93.26	1	0	0	1	0	0	0	0	0	0
c2_7425	2	2	42179071	NA	NA	93.26	1	1	1	0	0	0	0	1	0	0
c1_2587	2	2	42179952	NA	NA	93.27	1	2	1	0	0	0	1	1	0	0
c2_7426	2	2	42180125	NA	NA	93.28	1	0	0	0	1	0	0	0	0	0
c1_16542	2	2	42320744	NA	NA	93.90	3	2	1	1	1	0	1	1	0	0
c2_54104	2	2	42378785	NA	NA	93.90	1	1	1	0	0	0	0	1	0	0
c2_52087	2	2	42432523	NA	NA	94.20	1	1	1	0	0	0	0	1	0	0
c2_22939	2	2	42474431	NA	NA	94.21	3	3	1	0	1	1	0	1	1	1
c1_7346	2	2	42597150	NA	NA	95.98	3	3	1	1	0	1	0	1	1	1
c1_7342	2	2	42645671	NA	NA	96.53	2	2	1	0	1	0	1	1	0	0
c1_7341	2	2	42657363	NA	NA	96.88	2	2	0	1	0	1	0	0	1	1
c2_22894	2	2	42660643	NA	NA	96.88	2	2	0	1	0	1	0	0	1	1
c2_22890	2	2	42663931	NA	NA	96.88	1	1	0	0	1	0	1	0	0	0
c2_22853	2	2	42733475	NA	NA	97.72	1	1	0	0	1	0	1	0	0	0
c1_7325	2	2	42764457	NA	NA	97.85	3	3	1	1	0	1	0	1	1	1
c1_7281	2	2	43112392	NA	NA	98.58	1	0	0	0	1	0	0	0	0	0
c2_27372	2	2	44159208	NA	NA	103.49	1	0	0	1	0	0	0	0	0	0
c2_27269	2	2	44458217	NA	NA	103.49	1	0	0	1	0	0	0	0	0	0
c2_27270	2	2	44458261	NA	NA	103.49	3	4	1	0	1	1	1	1	1	1
c2_27271	2	2	44458744	NA	NA	103.49	2	2	1	1	0	0	0	1	0	1
c1_964	2	2	44471630	NA	NA	105.23	3	3	0	1	1	1	1	0	1	1
c1_8490	2	2	44698431	NA	NA	106.84	3	3	0	1	1	1	1	0	1	1
c2_43352	2	2	44773069	NA	NA	106.84	1	1	1	0	0	0	0	1	0	0
c2_43348	2	2	44773405	NA	NA	106.84	3	3	1	1	0	1	1	1	1	0
c1_12771	2	2	44810486	NA	NA	106.84	3	2	0	1	1	1	1	0	1	0
c2_43408	2	2	44944694	NA	NA	106.86	2	4	1	0	0	1	1	1	1	1
c1_12509	2	2	45147257	NA	NA	108.62	2	1	1	0	1	0	0	1	0	0
c2_42570	2	2	45147540	NA	NA	108.62	2	3	0	1	0	1	1	0	1	1
c1_12508	2	2	45148084	NA	NA	109.85	3	3	0	1	1	1	1	0	1	1
c2_14981	2	2	45458750	NA	NA	110.38	2	2	1	0	1	0	0	1	0	1
c2_14985	2	2	45460986	NA	NA	110.92	2	2	1	0	1	0	0	1	0	1
c2_14989	2	2	45461381	NA	NA	110.92	2	2	0	1	0	1	1	0	1	0
c1_4847	2	2	45616777	NA	NA	111.24	3	3	1	1	0	1	1	1	1	0
c2_15018	2	2	45618397	NA	NA	111.25	2	2	1	0	1	0	0	1	0	1
c2_15021	2	2	45618817	NA	NA	111.25	2	2	0	1	0	1	1	0	1	0
c1_4849	2	2	45619058	NA	NA	111.25	2	2	1	0	1	0	0	1	0	1
c2_15043	2	2	45652583	NA	NA	112.14	2	1	0	0	1	1	0	0	1	0
c2_15065	2	2	45694416	NA	NA	112.17	1	0	0	1	0	0	0	0	0	0
c1_4859	2	2	45695417	NA	NA	112.17	3	3	0	1	1	1	1	0	1	1
c1_4860	2	2	45695531	NA	NA	112.17	3	4	1	0	1	1	1	1	1	1
c2_15068	2	2	45695644	NA	NA	112.20	1	1	1	0	0	0	0	1	0	0
c1_4862	2	2	45695666	NA	NA	112.24	3	3	0	1	1	1	1	0	1	1
c1_4873	2	2	45744472	NA	NA	112.32	2	3	0	1	0	1	1	0	1	1
c1_4885	2	2	45788038	NA	NA	112.32	1	1	1	0	0	0	0	1	0	0
c2_15253	2	2	46086915	NA	NA	113.37	3	4	1	1	0	1	1	1	1	1
c1_7876	2	2	46190640	NA	NA	114.16	3	3	0	1	1	1	1	0	1	1
c1_7874	2	2	46191078	NA	NA	114.16	1	0	0	0	1	0	0	0	0	0
c1_7873	2	2	46195190	NA	NA	114.16	1	0	0	0	1	0	0	0	0	0
c1_7872	2	2	46195203	NA	NA	114.94	2	3	0	1	0	1	1	0	1	1
c1_7871	2	2	46195322	NA	NA	115.22	2	3	0	1	0	1	1	0	1	1
c1_7870	2	2	46195346	NA	NA	115.22	3	3	0	1	1	1	1	0	1	1
c1_7869	2	2	46195418	NA	NA	115.22	3	4	1	1	0	1	1	1	1	1
c1_7867	2	2	46196337	NA	NA	115.30	2	1	1	0	1	0	0	1	0	0
c1_7848	2	2	46291602	NA	NA	115.54	2	3	0	1	0	1	1	0	1	1
c1_7834	2	2	46384291	NA	NA	116.76	3	3	0	1	1	1	1	0	1	1
c2_24869	2	2	46387242	NA	NA	117.04	3	4	1	0	1	1	1	1	1	1
c1_7829	2	2	46436654	NA	NA	117.04	3	1	1	1	1	0	0	1	0	0
c2_47227	2	2	46986482	NA	NA	119.24	4	2	1	1	1	1	0	1	0	1
c2_47197	2	2	47137401	NA	NA	120.32	1	1	1	0	0	0	0	1	0	0
c2_47198	2	2	47137467	NA	NA	120.33	1	0	0	0	1	0	0	0	0	0
c2_47199	2	2	47137638	NA	NA	120.33	1	0	0	1	0	0	0	0	0	0
c2_47202	2	2	47142731	NA	NA	120.33	3	3	0	1	1	1	1	0	1	1
c1_10607	2	2	47182735	NA	NA	120.80	3	3	0	1	1	1	1	0	1	1
c2_35687	2	2	47324196	NA	NA	121.39	3	3	0	1	1	1	1	0	1	1
c2_35699	2	2	47326597	NA	NA	121.39	3	3	0	1	1	1	1	0	1	1
c2_35702	2	2	47327523	NA	NA	121.40	0	2	0	0	0	0	1	0	1	0
c1_11458	2	2	47625735	NA	NA	125.10	3	3	1	1	1	0	1	1	1	0
c2_38553	2	2	47627520	NA	NA	125.10	3	3	1	1	1	0	1	1	1	0
c1_5924	2	2	47712488	NA	NA	125.11	3	4	1	0	1	1	1	1	1	1
c1_5920	2	2	47808850	NA	NA	125.11	3	3	0	1	1	1	1	0	1	1
c1_5908	2	2	47995191	NA	NA	125.11	1	0	0	1	0	0	0	0	0	0
c2_36264	3	3	366332	NA	NA	0.00	3	1	1	1	1	0	1	0	0	0
c2_36232	3	3	419098	NA	NA	0.00	3	4	1	1	1	0	1	1	1	1
c2_36231	3	3	419123	NA	NA	0.01	1	0	1	0	0	0	0	0	0	0
c1_12821	3	3	859369	NA	NA	1.67	1	0	1	0	0	0	0	0	0	0
c1_12825	3	3	872029	NA	NA	1.67	2	1	0	1	1	0	1	0	0	0
c2_51389	3	3	983008	NA	NA	2.96	1	3	0	0	0	1	0	1	1	1
c2_54286	3	3	1267563	NA	NA	2.96	3	4	0	1	1	1	1	1	1	1
c2_54288	3	3	1269875	NA	NA	2.96	2	1	0	1	1	0	1	0	0	0
c2_54290	3	3	1272794	NA	NA	2.96	3	4	0	1	1	1	1	1	1	1
c1_15782	3	3	1276837	NA	NA	2.96	4	2	1	1	1	1	1	1	0	0
c2_52800	3	3	1536781	NA	NA	3.78	2	1	0	1	1	0	1	0	0	0
c2_52806	3	3	1541622	NA	NA	3.78	2	3	1	0	0	1	0	1	1	1
c2_52809	3	3	1575045	NA	NA	4.37	2	3	1	0	0	1	0	1	1	1
c2_52811	3	3	1580212	NA	NA	4.37	2	2	0	1	1	0	1	1	0	0
c2_52815	3	3	1612323	NA	NA	5.09	0	2	0	0	0	0	0	0	1	1
c1_15839	3	3	2390429	NA	NA	8.62	1	0	1	0	0	0	0	0	0	0
c2_50372	3	3	2524231	NA	NA	9.14	1	2	0	0	0	1	0	0	1	1
c1_14813	3	3	2565354	NA	NA	9.15	2	3	1	0	0	1	0	1	1	1
c2_16682	3	3	3014439	NA	NA	12.93	3	2	0	1	1	1	1	1	0	0
c2_16681	3	3	3014454	NA	NA	12.94	3	1	0	1	1	1	1	0	0	0
c2_16680	3	3	3014625	NA	NA	12.94	2	1	0	1	1	0	1	0	0	0
c2_16679	3	3	3014691	NA	NA	12.94	2	3	1	0	0	1	0	1	1	1
c2_16678	3	3	3014811	NA	NA	12.94	1	2	1	0	0	0	0	0	1	1
c2_16677	3	3	3014826	NA	NA	12.94	1	2	1	0	0	0	0	0	1	1
c2_16676	3	3	3014973	NA	NA	12.94	1	2	1	0	0	0	0	0	1	1
c2_16675	3	3	3015066	NA	NA	12.94	2	1	0	1	1	0	1	0	0	0
c1_5400	3	3	3107887	NA	NA	13.26	2	1	0	1	1	0	1	0	0	0
c1_5388	3	3	3161621	NA	NA	13.27	2	3	1	0	0	1	0	1	1	1
c2_16567	3	3	3673234	NA	NA	14.51	1	0	1	0	0	0	0	0	0	0
c1_5365	3	3	3779370	NA	NA	15.45	3	4	1	1	1	0	1	1	1	1
c1_13059	3	3	4234685	NA	NA	17.65	3	3	1	1	1	0	1	0	1	1
c1_12180	3	3	4432953	NA	NA	18.35	1	0	0	0	0	1	0	0	0	0
c1_12182	3	3	4446760	NA	NA	18.35	1	1	1	0	0	0	0	0	1	0
c2_52467	3	3	4670814	NA	NA	18.61	3	2	0	1	1	1	1	1	0	0
c1_8969	3	3	5430320	NA	NA	19.75	3	4	1	1	1	0	1	1	1	1
c1_8968	3	3	5430430	NA	NA	19.76	0	1	0	0	0	0	0	0	0	1
c2_29450	3	3	5448586	NA	NA	19.76	3	4	1	1	0	1	1	1	1	1
c2_29446	3	3	5574752	NA	NA	20.12	1	0	0	0	0	1	0	0	0	0
c2_29441	3	3	5580430	NA	NA	20.46	3	3	1	1	1	0	1	0	1	1
c1_8974	3	3	5657114	NA	NA	20.46	0	1	0	0	0	0	0	0	0	1
c2_53606	3	3	6354080	NA	NA	21.28	1	2	0	0	0	1	0	1	0	1
c2_5269	3	3	7104975	NA	NA	22.76	1	1	0	0	0	1	0	1	0	0
c2_5267	3	3	7105399	NA	NA	23.73	3	4	0	1	1	1	1	1	1	1
c2_5263	3	3	7105688	NA	NA	23.73	3	2	1	0	1	1	0	1	0	1
c2_5256	3	3	7217277	NA	NA	24.22	1	2	0	1	0	0	1	0	1	0
c2_5238	3	3	7288867	NA	NA	24.70	3	1	1	0	1	1	0	1	0	0
c2_5236	3	3	7289267	NA	NA	24.70	1	0	0	0	0	1	0	0	0	0
c2_5235	3	3	7289647	NA	NA	24.70	3	3	1	1	1	0	1	0	1	1
c2_5227	3	3	7337024	NA	NA	24.70	3	4	1	1	1	0	1	1	1	1
c1_1914	3	3	7824125	NA	NA	24.70	1	0	0	0	0	1	0	0	0	0
c1_1909	3	3	8177658	NA	NA	24.70	1	0	0	0	0	1	0	0	0	0
c2_5289	3	3	8263418	NA	NA	24.71	3	4	1	1	1	0	1	1	1	1
c2_5286	3	3	8564142	NA	NA	24.71	2	1	0	0	1	1	0	0	0	1
c2_38515	3	3	9163294	NA	NA	24.90	1	0	0	0	0	1	0	0	0	0
c2_54530	3	3	9358570	NA	NA	25.18	2	3	1	1	0	0	1	1	1	0
c2_58394	3	3	9777979	NA	NA	25.18	1	0	0	0	0	1	0	0	0	0
c1_2038	3	3	10245695	NA	NA	27.19	1	0	0	0	0	1	0	0	0	0
c2_5742	3	3	10383457	NA	NA	27.19	1	0	0	0	0	1	0	0	0	0
c1_2051	3	3	10654105	NA	NA	27.19	1	0	0	0	0	1	0	0	0	0
c2_5736	3	3	11287783	NA	NA	27.19	3	4	1	1	1	0	1	1	1	1
c1_11979	3	3	12886399	NA	NA	27.88	2	2	0	1	0	1	1	0	1	0
c1_10555	3	3	13393873	NA	NA	28.40	3	3	1	1	0	1	1	1	1	0
c2_35563	3	3	13505833	NA	NA	28.41	2	2	0	1	0	1	1	0	1	0
c2_35553	3	3	13562131	NA	NA	28.41	4	3	1	1	1	1	1	0	1	1
c2_35552	3	3	13584242	NA	NA	28.41	1	2	0	1	0	0	1	0	1	0
c2_35551	3	3	13585654	NA	NA	28.41	1	0	0	0	0	1	0	0	0	0
c1_16052	3	3	13830637	NA	NA	28.85	3	4	1	1	1	0	1	1	1	1
c1_11196	3	3	13872519	NA	NA	28.86	2	2	0	1	0	1	1	0	1	0
c1_11202	3	3	13929679	NA	NA	28.86	3	2	1	0	1	1	0	1	0	1
c2_37411	3	3	13982016	NA	NA	28.86	1	0	0	0	0	1	0	0	0	0
c2_37412	3	3	13982109	NA	NA	28.86	3	4	1	1	1	0	1	1	1	1
c2_37413	3	3	13982156	NA	NA	28.86	2	2	0	1	0	1	1	0	1	0
c2_37414	3	3	14139961	NA	NA	28.86	3	2	1	0	1	1	0	1	0	1
c2_37431	3	3	14203339	NA	NA	29.08	3	4	1	1	1	0	1	1	1	1
c1_15829	3	3	14646478	NA	NA	29.08	1	2	0	1	0	0	1	0	1	0
c1_11840	3	3	14979685	NA	NA	29.51	3	2	1	0	1	1	0	1	0	1
c1_3346	3	3	15243506	NA	NA	29.51	2	2	1	0	1	0	0	1	0	1
c2_10088	3	3	15654535	NA	NA	29.51	2	2	0	1	0	1	1	0	1	0
c1_3343	3	3	15755427	NA	NA	29.51	3	4	1	1	1	0	1	1	1	1
c1_3347	3	3	16008414	NA	NA	29.51	2	2	0	1	0	1	1	0	1	0
c1_10725	3	3	16833849	NA	NA	29.93	1	0	1	0	0	0	0	0	0	0
c1_10737	3	3	16887518	NA	NA	29.94	3	2	1	0	1	1	0	1	0	1
c1_10738	3	3	16913527	NA	NA	29.94	1	0	0	0	0	1	0	0	0	0
c1_10743	3	3	16989140	NA	NA	29.94	2	2	1	0	1	0	0	1	0	1
c2_36018	3	3	17013558	NA	NA	30.12	1	2	0	1	0	0	1	0	1	0
c2_56077	3	3	17198119	NA	NA	30.13	1	2	0	1	0	0	1	0	1	0
c2_56080	3	3	17239214	NA	NA	30.13	2	2	1	0	1	0	0	1	0	1
c1_16267	3	3	17239217	NA	NA	30.24	1	0	1	0	0	0	0	0	0	0
c2_664	3	3	17336653	NA	NA	32.38	3	2	1	0	1	1	0	1	0	1
c2_661	3	3	17668275	NA	NA	32.38	2	2	0	1	0	1	1	0	1	0
c2_660	3	3	17668335	NA	NA	32.38	3	4	1	1	1	0	1	1	1	1
c2_659	3	3	17668488	NA	NA	32.38	2	2	0	1	0	1	1	0	1	0
c2_657	3	3	17668710	NA	NA	32.38	2	2	0	1	0	1	1	0	1	0
c2_649	3	3	18052893	NA	NA	32.39	3	2	1	0	1	1	0	1	0	1
c2_648	3	3	18052994	NA	NA	32.39	1	2	0	1	0	0	1	0	1	0
c2_646	3	3	18855669	NA	NA	32.39	3	2	1	0	1	1	0	1	0	1
c2_644	3	3	18972218	NA	NA	32.39	3	2	1	0	1	1	0	1	0	1
c1_167	3	3	19813675	NA	NA	32.39	2	2	0	1	0	1	1	0	1	0
c1_156	3	3	20183296	NA	NA	32.39	2	2	1	0	1	0	0	1	0	1
c1_200	3	3	20614716	NA	NA	32.39	3	2	1	0	1	1	0	1	0	1
c1_197	3	3	20633625	NA	NA	32.39	1	0	0	0	0	1	0	0	0	0
c1_3647	3	3	22782440	NA	NA	32.39	1	2	0	1	0	0	1	0	1	0
c2_11271	3	3	22942945	NA	NA	32.39	1	0	1	0	0	0	0	0	0	0
c2_11270	3	3	22942960	NA	NA	32.40	3	2	1	1	0	1	1	0	1	0
c1_3662	3	3	22982837	NA	NA	32.40	1	0	1	0	0	0	0	0	0	0
c2_11269	3	3	23155488	NA	NA	32.40	2	2	0	1	0	1	1	0	1	0
c2_11260	3	3	23462197	NA	NA	32.40	2	2	1	0	1	0	0	1	0	1
c1_8681	3	3	25147073	NA	NA	32.40	1	0	0	0	0	1	0	0	0	0
c1_4688	3	3	25739578	NA	NA	32.40	1	0	0	0	0	1	0	0	0	0
c2_14424	3	3	25742118	NA	NA	32.40	3	4	1	1	1	0	1	1	1	1
c2_14420	3	3	25742346	NA	NA	33.03	1	0	0	0	0	1	0	0	0	0
c1_4680	3	3	25746032	NA	NA	33.03	3	4	1	1	1	0	1	1	1	1
c2_14643	3	3	31004707	NA	NA	33.03	3	4	1	1	1	0	1	1	1	1
c1_4782	3	3	31005575	NA	NA	33.03	3	4	1	1	1	0	1	1	1	1
c1_4781	3	3	31011140	NA	NA	33.03	3	4	1	1	1	0	1	1	1	1
c1_4775	3	3	31056417	NA	NA	33.03	3	4	1	1	1	0	1	1	1	1
c2_41163	3	3	31745504	NA	NA	35.97	2	2	1	0	1	0	0	1	0	1
c2_41178	3	3	31879411	NA	NA	37.97	3	4	1	1	1	0	1	1	1	1
c1_13652	3	3	32080786	NA	NA	37.97	3	2	1	0	1	1	0	1	0	1
c2_41061	3	3	32759308	NA	NA	38.71	3	2	1	0	1	1	0	1	0	1
c2_41056	3	3	32828579	NA	NA	38.71	1	2	0	1	0	0	1	0	1	0
c2_41071	3	3	32950171	NA	NA	38.91	3	2	1	0	1	1	0	1	0	1
c2_28984	3	3	33034119	NA	NA	38.91	2	1	1	0	1	0	0	1	0	0
c1_14973	3	3	33464174	NA	NA	38.91	3	1	1	0	1	1	0	1	0	0
c2_56635	3	3	33495019	NA	NA	38.91	1	3	0	1	0	0	1	0	1	1
c1_16382	3	3	33495209	NA	NA	38.91	3	4	1	1	1	0	1	1	1	1
c1_16381	3	3	33496751	NA	NA	38.92	1	0	0	0	0	1	0	0	0	0
c2_56611	3	3	34073937	NA	NA	38.92	1	0	0	0	0	1	0	0	0	0
c2_43270	3	3	34350488	NA	NA	38.92	3	1	1	0	1	1	0	1	0	0
c2_43267	3	3	34373409	NA	NA	38.92	2	3	0	1	0	1	1	0	1	1
c2_43262	3	3	34399858	NA	NA	38.92	3	1	1	0	1	1	0	1	0	0
c2_43258	3	3	34433739	NA	NA	38.92	3	4	1	1	0	1	1	1	1	1
c2_43255	3	3	34493007	NA	NA	38.92	3	3	0	1	1	1	1	0	1	1
c1_12749	3	3	34638581	NA	NA	39.15	2	3	0	1	0	1	1	0	1	1
c2_56834	3	3	34700457	NA	NA	39.15	2	3	0	1	0	1	1	0	1	1
c2_43155	3	3	35457992	NA	NA	39.15	1	0	0	0	0	1	0	0	0	0
c2_43171	3	3	35567208	NA	NA	39.15	1	0	0	0	0	1	0	0	0	0
c2_35341	3	3	35716078	NA	NA	39.15	1	0	0	0	0	1	0	0	0	0
c2_35332	3	3	35939787	NA	NA	39.16	2	4	1	1	0	0	1	1	1	1
c2_35329	3	3	35940612	NA	NA	39.16	3	4	1	1	1	0	1	1	1	1
c2_35358	3	3	35991675	NA	NA	39.51	1	0	0	0	0	1	0	0	0	0
c2_35354	3	3	36000658	NA	NA	39.51	1	0	0	0	1	0	0	0	0	0
c2_35353	3	3	36000878	NA	NA	39.51	3	1	1	0	1	1	0	1	0	0
c2_35352	3	3	36000900	NA	NA	39.51	3	1	1	0	1	1	0	1	0	0
c2_35350	3	3	36001002	NA	NA	39.51	1	3	0	1	0	0	1	0	1	1
c1_15925	3	3	36151152	NA	NA	39.85	3	1	1	0	1	1	0	1	0	0
c2_54687	3	3	36152649	NA	NA	39.85	1	3	0	1	0	0	1	0	1	1
c2_30741	3	3	36334363	NA	NA	40.38	2	1	1	0	1	0	0	1	0	0
c2_30730	3	3	36484535	NA	NA	40.76	2	1	1	0	1	0	0	1	0	0
c1_9292	3	3	36528674	NA	NA	41.10	3	4	1	1	1	0	1	1	1	1
c1_9268	3	3	36658149	NA	NA	41.18	3	1	1	0	1	1	0	1	0	0
c2_55729	3	3	36920317	NA	NA	41.77	2	3	0	1	0	1	1	0	1	1
c2_57012	3	3	36939832	NA	NA	42.02	2	1	1	0	1	0	0	1	0	0
c2_49970	3	3	37121012	NA	NA	42.83	2	1	1	0	1	0	0	1	0	0
c2_49976	3	3	37167370	NA	NA	42.83	2	3	0	1	0	1	1	0	1	1
c1_15343	3	3	37485839	NA	NA	43.13	3	1	1	0	1	1	0	1	0	0
c2_52496	3	3	37489785	NA	NA	43.13	2	3	0	1	0	1	1	0	1	1
c2_52495	3	3	37489792	NA	NA	43.13	1	3	0	1	0	0	1	0	1	1
c1_15342	3	3	37493452	NA	NA	43.13	3	1	1	0	1	1	0	1	0	0
c2_52494	3	3	37495967	NA	NA	43.13	3	1	1	0	1	1	0	1	0	0
c1_7133	3	3	37678746	NA	NA	43.42	3	1	1	0	1	1	0	1	0	0
c1_7139	3	3	37699819	NA	NA	43.42	2	1	1	0	1	0	0	1	0	0
c2_36466	3	3	38141607	NA	NA	43.67	1	3	0	1	0	0	1	0	1	1
c2_36469	3	3	38175099	NA	NA	43.67	3	1	1	0	1	1	0	1	0	0
c1_10879	3	3	38177443	NA	NA	44.13	2	1	1	0	1	0	0	1	0	0
c1_10881	3	3	38183853	NA	NA	44.72	1	0	0	0	0	1	0	0	0	0
c1_11350	3	3	38435099	NA	NA	45.17	3	1	1	0	1	1	0	1	0	0
c2_38041	3	3	38564508	NA	NA	47.18	1	0	0	0	0	1	0	0	0	0
c2_38047	3	3	38662974	NA	NA	47.19	0	2	0	0	0	0	0	1	0	1
c2_38068	3	3	38758796	NA	NA	47.24	3	3	1	1	0	1	1	0	1	1
c2_48378	3	3	39198646	NA	NA	48.41	0	1	0	0	0	0	0	1	0	0
c1_14316	3	3	39221780	NA	NA	48.41	1	0	0	0	1	0	0	0	0	0
c2_48372	3	3	39255217	NA	NA	48.41	2	2	1	0	1	0	0	1	0	1
c2_48371	3	3	39255236	NA	NA	48.41	2	2	1	0	1	0	0	1	0	1
c2_48370	3	3	39255317	NA	NA	48.41	4	3	1	1	1	1	1	0	1	1
c2_48369	3	3	39257162	NA	NA	48.41	4	3	1	1	1	1	1	0	1	1
c2_48368	3	3	39257271	NA	NA	48.42	2	2	0	1	0	1	1	0	1	0
c2_48366	3	3	39257411	NA	NA	48.42	1	0	0	0	1	0	0	0	0	0
c2_48365	3	3	39257459	NA	NA	48.42	1	2	0	1	0	0	1	0	1	0
c2_48364	3	3	39257577	NA	NA	48.59	1	2	0	1	0	0	1	0	1	0
c2_48363	3	3	39257702	NA	NA	48.59	1	0	0	0	1	0	0	0	0	0
c2_48361	3	3	39258996	NA	NA	48.59	3	4	1	1	1	0	1	1	1	1
c2_48359	3	3	39259070	NA	NA	48.59	1	2	0	1	0	0	1	0	1	0
c2_48390	3	3	39312768	NA	NA	48.59	3	4	1	1	0	1	1	1	1	1
c2_48388	3	3	39313859	NA	NA	48.59	2	1	0	0	1	1	0	1	0	0
c2_48387	3	3	39314312	NA	NA	48.59	1	1	0	0	1	0	0	1	0	0
c2_48384	3	3	39314505	NA	NA	48.67	3	4	1	1	1	0	1	1	1	1
c2_57007	3	3	39609047	NA	NA	48.78	2	2	1	0	1	0	0	1	0	1
c2_37993	3	3	40024360	NA	NA	49.09	1	2	0	1	0	0	1	0	1	0
c1_16679	3	3	40197844	NA	NA	49.75	2	2	0	1	0	1	1	0	1	0
c2_37982	3	3	40248445	NA	NA	49.76	1	2	0	1	0	0	1	0	1	0
c2_37988	3	3	40261626	NA	NA	49.94	3	4	1	1	1	0	1	1	1	1
c2_37991	3	3	40295978	NA	NA	49.94	3	4	1	1	1	0	1	1	1	1
c1_11339	3	3	40339071	NA	NA	49.94	2	2	0	1	0	1	1	0	1	0
c1_10514	3	3	40768867	NA	NA	52.20	3	2	0	1	1	1	0	1	1	0
c1_10519	3	3	41056491	NA	NA	53.34	1	2	1	0	0	0	1	0	0	1
c2_42306	3	3	41324382	NA	NA	54.08	2	1	0	0	1	1	0	1	0	0
c2_42299	3	3	41464792	NA	NA	54.09	3	2	0	1	1	1	0	1	1	0
c2_42308	3	3	41507559	NA	NA	54.09	3	2	0	1	1	1	0	1	1	0
c2_42312	3	3	41530089	NA	NA	54.29	0	1	0	0	0	0	0	1	0	0
c2_42313	3	3	41580211	NA	NA	54.29	3	3	1	1	0	1	1	0	1	1
c2_24983	3	3	41645779	NA	NA	54.29	2	3	1	1	0	0	1	0	1	1
c2_57360	3	3	41778945	NA	NA	54.29	2	4	1	1	0	0	1	1	1	1
c2_57354	3	3	41779526	NA	NA	54.30	1	0	0	0	1	0	0	0	0	0
c2_57349	3	3	41780626	NA	NA	54.30	2	1	0	0	1	1	0	1	0	0
c1_6875	3	3	41994529	NA	NA	54.30	1	0	0	0	1	0	0	0	0	0
c2_52371	3	3	42321222	NA	NA	56.92	1	0	0	0	1	0	0	0	0	0
c2_30200	3	3	42485437	NA	NA	57.61	3	4	1	1	1	0	1	1	1	1
c1_9144	3	3	42734504	NA	NA	58.07	3	4	1	1	1	0	1	1	1	1
c1_9153	3	3	42943917	NA	NA	58.07	3	3	1	0	1	1	1	1	0	1
c1_9161	3	3	43024161	NA	NA	58.43	3	3	1	0	1	1	1	1	0	1
c2_46592	3	3	43224595	NA	NA	59.27	2	2	1	0	0	1	1	0	0	1
c2_45698	3	3	43326301	NA	NA	59.27	1	1	0	0	1	0	0	1	0	0
c2_45699	3	3	43326576	NA	NA	59.45	2	2	1	0	0	1	1	0	0	1
c2_45700	3	3	43326700	NA	NA	59.45	3	3	1	0	1	1	1	1	0	1
c2_45701	3	3	43326802	NA	NA	59.45	1	1	0	1	0	0	0	0	1	0
c2_45703	3	3	43326982	NA	NA	59.45	2	2	1	0	0	1	1	0	0	1
c2_46575	3	3	43390870	NA	NA	59.46	1	1	0	1	0	0	0	0	1	0
c1_13847	3	3	43465296	NA	NA	60.20	3	2	0	1	1	1	0	1	1	0
c1_13843	3	3	43469293	NA	NA	60.20	1	2	1	0	0	0	1	0	0	1
c2_46604	3	3	43497970	NA	NA	61.43	2	1	0	1	1	0	0	1	0	0
c2_46603	3	3	43498325	NA	NA	61.44	2	3	1	0	0	1	1	0	1	1
c2_13811	3	3	43573501	NA	NA	61.70	2	1	0	1	1	0	0	1	0	0
c1_4444	3	3	43602976	NA	NA	61.70	0	1	0	0	0	0	0	0	1	0
c2_13818	3	3	43631297	NA	NA	61.70	3	4	1	1	1	0	1	1	1	1
c2_13821	3	3	43631694	NA	NA	61.70	2	3	1	0	0	1	1	0	1	1
c2_13825	3	3	43632258	NA	NA	61.85	3	2	0	1	1	1	0	1	1	0
c2_13798	3	3	43859960	NA	NA	62.44	4	3	1	1	1	1	1	1	0	1
c1_13506	3	3	43938298	NA	NA	63.11	2	2	0	1	1	0	0	1	1	0
c2_17581	3	3	44090353	NA	NA	63.33	2	2	0	1	1	0	0	1	1	0
c2_17567	3	3	44109037	NA	NA	63.33	3	4	1	1	1	0	1	1	1	1
c1_5766	3	3	44217284	NA	NA	63.36	4	3	1	1	1	1	1	1	0	1
c2_20347	3	3	44336061	NA	NA	63.39	2	2	1	0	0	1	1	0	0	1
c1_16094	3	3	44510670	NA	NA	63.44	3	2	0	1	1	1	0	1	1	0
c2_55471	3	3	44512686	NA	NA	63.57	1	0	0	0	0	1	0	0	0	0
c2_55465	3	3	44517478	NA	NA	63.61	3	2	0	1	1	1	0	1	1	0
c1_6349	3	3	44675684	NA	NA	63.77	1	0	0	0	0	1	0	0	0	0
c1_6355	3	3	44752567	NA	NA	63.92	1	0	0	0	0	1	0	0	0	0
c2_20333	3	3	44828352	NA	NA	64.05	1	0	0	0	0	1	0	0	0	0
c1_6385	3	3	44907247	NA	NA	64.18	3	4	1	1	1	0	1	1	1	1
c1_6390	3	3	44914164	NA	NA	64.33	3	4	1	1	1	0	1	1	1	1
c1_6398	3	3	45002749	NA	NA	65.27	3	2	0	1	1	1	0	1	1	0
c1_6405	3	3	45021464	NA	NA	65.27	3	4	1	1	1	0	1	1	1	1
c1_6411	3	3	45061263	NA	NA	65.28	3	2	0	1	1	1	0	1	1	0
c1_6425	3	3	45121807	NA	NA	65.53	2	1	0	1	1	0	0	1	0	0
c2_55281	3	3	45386371	NA	NA	65.53	1	2	1	0	0	0	1	0	0	1
c2_55283	3	3	45388663	NA	NA	65.53	4	3	1	1	1	1	1	1	0	1
c2_55284	3	3	45388822	NA	NA	65.89	2	3	1	0	0	1	1	0	1	1
c2_55285	3	3	45388939	NA	NA	65.89	2	1	0	1	1	0	0	1	0	0
c1_8059	3	3	45686390	NA	NA	66.40	1	2	1	0	0	0	1	0	0	1
c1_8058	3	3	45686495	NA	NA	69.26	2	4	1	0	0	1	1	1	1	1
c2_25560	3	3	45904981	NA	NA	70.02	2	4	1	0	0	1	1	1	1	1
c2_25662	3	3	45979293	NA	NA	70.09	2	1	0	1	1	0	0	1	0	0
c2_2132	3	3	46234638	NA	NA	70.38	1	2	1	0	0	0	1	0	0	1
c2_2137	3	3	46265419	NA	NA	70.38	1	1	0	0	0	1	0	0	1	0
c2_2138	3	3	46265431	NA	NA	70.38	2	3	1	0	0	1	1	0	1	1
c2_57864	3	3	46423292	NA	NA	70.96	4	3	1	1	1	1	1	0	1	1
c2_57865	3	3	46423346	NA	NA	70.97	2	4	1	0	0	1	1	1	1	1
c1_3639	3	3	46475184	NA	NA	70.97	3	2	0	1	1	1	0	1	1	0
c1_3638	3	3	46475259	NA	NA	70.97	3	1	0	1	1	1	0	1	0	0
c1_3637	3	3	46475610	NA	NA	70.97	0	1	0	0	0	0	0	1	0	0
c2_11224	3	3	46481324	NA	NA	70.97	2	1	0	1	1	0	0	1	0	0
c2_11211	3	3	46528226	NA	NA	71.24	1	2	1	0	0	0	1	0	0	1
c1_9014	3	3	47073242	NA	NA	73.10	2	3	1	0	0	1	1	0	1	1
c2_29644	3	3	47075848	NA	NA	73.30	3	4	1	1	1	0	1	1	1	1
c2_29643	3	3	47076266	NA	NA	73.30	2	3	1	0	0	1	1	0	1	1
c2_29642	3	3	47076475	NA	NA	73.30	2	4	1	0	0	1	1	1	1	1
c2_29639	3	3	47076714	NA	NA	73.30	4	3	1	1	1	1	1	0	1	1
c2_54785	3	3	47137231	NA	NA	73.30	4	3	1	1	1	1	1	0	1	1
c2_29628	3	3	47155647	NA	NA	74.81	1	1	1	0	0	0	0	0	0	1
c1_8999	3	3	47328468	NA	NA	74.81	3	4	1	1	1	0	1	1	1	1
c2_29513	3	3	47493308	NA	NA	74.81	1	2	1	0	0	0	1	0	0	1
c2_45914	3	3	47769763	NA	NA	75.83	4	3	1	1	1	1	1	0	1	1
c2_55072	3	3	48087983	NA	NA	75.84	4	3	1	1	1	1	1	0	1	1
c2_48529	3	3	48343451	NA	NA	77.03	2	2	0	1	1	0	0	1	1	0
c2_48507	3	3	48406270	NA	NA	77.34	1	0	0	0	0	1	0	0	0	0
c2_20069	3	3	48471111	NA	NA	77.34	1	0	0	0	0	1	0	0	0	0
c2_20077	3	3	48482692	NA	NA	77.34	2	2	0	1	1	0	0	1	1	0
c2_20089	3	3	48526187	NA	NA	77.34	1	0	0	0	0	1	0	0	0	0
c2_20129	3	3	48762278	NA	NA	79.01	3	2	0	1	1	1	0	1	1	0
c2_20130	3	3	48762324	NA	NA	79.01	1	0	0	0	0	1	0	0	0	0
c1_6318	3	3	48856757	NA	NA	80.47	3	4	1	1	1	0	1	1	1	1
c2_20170	3	3	48911771	NA	NA	80.47	2	4	1	0	0	1	1	1	1	1
c2_20175	3	3	48939759	NA	NA	80.47	2	4	1	0	0	1	1	1	1	1
c2_20177	3	3	48943625	NA	NA	80.47	1	0	0	0	0	1	0	0	0	0
c2_20227	3	3	49231930	NA	NA	80.47	1	2	1	0	0	0	1	0	0	1
c1_6334	3	3	49314386	NA	NA	82.41	3	4	1	1	1	0	1	1	1	1
c2_20274	3	3	49358697	NA	NA	83.90	2	4	1	0	0	1	1	1	1	1
c2_58296	3	3	50294881	NA	NA	85.93	4	3	1	1	1	1	1	1	0	1
c2_1616	3	3	50350319	NA	NA	85.93	0	2	0	0	0	0	1	0	1	0
c2_1567	3	3	50490035	NA	NA	86.08	2	0	0	0	1	1	0	0	0	0
c1_378	3	3	50686715	NA	NA	86.95	1	2	1	0	0	0	1	0	0	1
c2_1887	3	3	50748421	NA	NA	86.96	3	4	1	1	0	1	1	1	1	1
c1_433	3	3	51038035	NA	NA	87.51	1	0	0	0	0	1	0	0	0	0
c1_432	3	3	51038140	NA	NA	87.82	3	3	1	1	0	1	0	1	1	1
c2_1835	3	3	51091650	NA	NA	87.86	3	4	1	1	1	0	1	1	1	1
c2_1813	3	3	51282166	NA	NA	88.28	3	2	1	1	1	0	1	0	0	1
c2_1748	3	3	51387148	NA	NA	88.51	1	0	0	0	0	1	0	0	0	0
c2_1725	3	3	51404183	NA	NA	88.51	3	4	1	1	0	1	1	1	1	1
c2_1724	3	3	51404231	NA	NA	88.51	3	4	1	1	0	1	1	1	1	1
c2_1723	3	3	51404258	NA	NA	88.51	3	4	1	1	0	1	1	1	1	1
c2_1720	3	3	51404520	NA	NA	91.52	2	3	0	0	1	1	1	1	1	0
c2_1719	3	3	51404549	NA	NA	91.68	2	1	1	1	0	0	0	0	0	1
c2_1718	3	3	51404622	NA	NA	91.68	2	3	0	0	1	1	1	1	1	0
c2_1716	3	3	51404753	NA	NA	93.48	3	4	1	1	1	0	1	1	1	1
c2_1715	3	3	51404813	NA	NA	93.48	3	4	1	1	1	0	1	1	1	1
c2_1681	3	3	51506082	NA	NA	93.48	3	4	1	1	1	0	1	1	1	1
c2_1844	3	3	51723928	NA	NA	93.48	1	0	0	1	0	0	0	0	0	0
c2_1830	3	3	51731168	NA	NA	94.24	3	4	1	1	1	0	1	1	1	1
c1_4576	3	3	53162415	NA	NA	97.53	0	1	0	0	0	0	1	0	0	0
c1_16234	3	3	53270167	NA	NA	97.54	1	0	0	0	1	0	0	0	0	0
c1_5794	3	3	53314079	NA	NA	97.54	4	3	1	1	1	1	0	1	1	1
c2_57259	3	3	53421860	NA	NA	97.58	3	4	1	1	0	1	1	1	1	1
c2_57265	3	3	53422457	NA	NA	97.58	1	0	0	0	1	0	0	0	0	0
c2_57254	3	3	53433832	NA	NA	98.48	1	2	1	0	0	0	1	0	0	1
c2_57257	3	3	53434144	NA	NA	98.48	3	2	0	1	1	1	0	1	1	0
c2_57258	3	3	53434206	NA	NA	98.48	2	4	1	0	1	0	1	1	1	1
c2_57263	3	3	53439319	NA	NA	98.49	2	4	1	0	0	1	1	1	1	1
c1_5812	3	3	53665337	NA	NA	99.51	1	1	1	0	0	0	0	0	0	1
c2_47843	3	3	54141894	NA	NA	102.87	3	2	1	1	0	1	1	0	0	1
c1_7132	3	3	54314873	NA	NA	102.87	2	3	0	1	1	0	1	1	1	0
c1_7076	3	3	54368685	NA	NA	103.08	3	2	1	1	0	1	1	0	0	1
c1_7077	3	3	54369037	NA	NA	103.08	1	0	0	0	0	1	0	0	0	0
c1_7082	3	3	54373785	NA	NA	103.08	3	2	1	1	0	1	1	0	0	1
c1_7096	3	3	54469809	NA	NA	103.08	2	2	1	1	0	0	1	0	0	1
c2_22466	3	3	54580832	NA	NA	103.34	1	0	0	0	0	1	0	0	0	0
c1_7111	3	3	54582047	NA	NA	103.34	2	2	1	1	0	0	1	0	0	1
c1_7115	3	3	54657023	NA	NA	103.86	3	2	1	1	0	1	1	0	0	1
c2_18269	3	3	55234622	NA	NA	105.30	4	3	1	1	1	1	0	1	1	1
c2_18270	3	3	55234645	NA	NA	105.30	3	2	1	1	0	1	1	0	0	1
c2_18271	3	3	55234747	NA	NA	105.30	3	2	1	1	0	1	1	0	0	1
c2_18272	3	3	55234798	NA	NA	105.30	3	2	1	1	0	1	1	0	0	1
c2_18273	3	3	55235957	NA	NA	105.30	3	2	1	1	0	1	1	0	0	1
c1_5955	3	3	55642414	NA	NA	105.31	1	2	0	0	1	0	0	1	1	0
c2_18463	3	3	55816412	NA	NA	106.24	2	2	1	1	0	0	1	0	0	1
c2_18490	3	3	55901885	NA	NA	106.24	3	4	1	1	1	0	1	1	1	1
c1_5959	3	3	55905943	NA	NA	106.24	1	0	0	0	1	0	0	0	0	0
c2_18502	3	3	55910650	NA	NA	106.24	3	2	1	1	0	1	1	0	0	1
c2_18503	3	3	55910771	NA	NA	106.24	2	2	0	0	1	1	0	1	1	0
c2_18505	3	3	55911154	NA	NA	106.37	3	4	1	1	1	0	1	1	1	1
c2_18506	3	3	55911538	NA	NA	106.49	2	2	0	0	1	1	0	1	1	0
c2_18507	3	3	55911715	NA	NA	106.50	2	2	0	0	1	1	0	1	1	0
c1_15547	3	3	55999347	NA	NA	106.50	2	2	1	1	0	0	1	0	0	1
c2_26466	3	3	56390223	NA	NA	108.02	1	0	0	0	1	0	0	0	0	0
c1_8203	3	3	56420552	NA	NA	108.04	1	0	0	0	1	0	0	0	0	0
c2_26454	3	3	56440455	NA	NA	108.06	4	3	1	1	1	1	0	1	1	1
c2_26426	3	3	56493542	NA	NA	108.07	1	0	0	0	0	1	0	0	0	0
c2_26417	3	3	56573127	NA	NA	108.07	3	4	1	1	0	1	1	1	1	1
c2_26403	3	3	56604220	NA	NA	108.07	0	2	0	0	0	0	0	1	1	0
c2_26398	3	3	56604634	NA	NA	108.07	3	4	1	1	0	1	1	1	1	1
c2_26382	3	3	56661756	NA	NA	109.33	3	2	0	1	1	1	0	1	1	0
c2_26375	3	3	56672317	NA	NA	110.93	1	0	0	1	0	0	0	0	0	0
c2_26369	3	3	56678558	NA	NA	110.93	1	0	0	0	0	1	0	0	0	0
c2_26320	3	3	56935521	NA	NA	111.15	1	1	1	0	0	0	0	0	0	1
c1_111	3	3	57295688	NA	NA	112.90	0	2	0	0	0	0	0	1	1	0
c1_110	3	3	57295958	NA	NA	112.90	1	0	0	0	0	1	0	0	0	0
c2_429	3	3	57296129	NA	NA	112.90	3	4	1	0	1	1	1	1	1	1
c2_422	3	3	57311835	NA	NA	112.90	1	0	0	1	0	0	0	0	0	0
c2_401	3	3	57405036	NA	NA	113.32	1	0	0	0	0	1	0	0	0	0
c2_400	3	3	57405135	NA	NA	113.32	3	4	1	0	1	1	1	1	1	1
c1_108	3	3	57407195	NA	NA	113.32	2	3	0	1	0	1	1	1	1	0
c2_396	3	3	57407388	NA	NA	113.32	1	0	0	1	0	0	0	0	0	0
c2_395	3	3	57407441	NA	NA	113.32	1	0	0	0	0	1	0	0	0	0
c2_391	3	3	57407696	NA	NA	113.32	0	2	0	0	0	0	0	1	1	0
c2_390	3	3	57407744	NA	NA	113.33	4	2	1	1	1	1	1	0	0	1
c2_388	3	3	57407825	NA	NA	113.33	3	4	1	1	1	0	1	1	1	1
c2_326	3	3	57568936	NA	NA	113.89	2	1	1	0	1	0	0	0	0	1
c2_325	3	3	57568965	NA	NA	113.89	3	2	1	1	1	0	1	0	0	1
c1_97	3	3	57569263	NA	NA	113.89	3	4	1	0	1	1	1	1	1	1
c2_323	3	3	57569521	NA	NA	113.89	4	2	1	1	1	1	1	0	0	1
c2_308	3	3	57601387	NA	NA	113.89	3	4	1	0	1	1	1	1	1	1
c1_58	3	3	58455206	NA	NA	119.09	2	3	0	1	0	1	1	1	1	0
c1_38	3	3	58609665	NA	NA	119.54	2	3	0	1	0	1	1	1	1	0
c2_86	3	3	58611092	NA	NA	119.54	2	1	1	0	1	0	0	0	0	1
c2_85	3	3	58611143	NA	NA	119.54	2	1	1	0	1	0	0	0	0	1
c2_68	3	3	58651016	NA	NA	119.94	2	1	1	0	1	0	0	0	0	1
c1_26	3	3	58658366	NA	NA	120.15	2	3	0	1	0	1	1	1	1	0
c2_617	3	3	58877109	NA	NA	122.07	1	3	0	1	0	0	1	1	1	0
c2_616	3	3	58877163	NA	NA	122.08	1	3	0	1	0	0	1	1	1	0
c1_151	3	3	58944486	NA	NA	122.08	3	1	1	0	1	1	0	0	0	1
c2_164	3	3	59574996	NA	NA	124.98	3	2	1	0	1	1	0	1	0	1
c2_37118	3	3	61876342	NA	NA	134.07	4	3	1	1	1	1	0	1	1	1
c1_7574	4	4	117620	NA	NA	0.00	1	0	1	0	0	0	0	0	0	0
c2_23593	4	4	635886	NA	NA	2.21	1	3	0	1	0	0	1	1	1	0
c2_23596	4	4	641790	NA	NA	2.21	2	3	1	1	0	0	1	1	1	0
c2_23600	4	4	656192	NA	NA	4.36	3	4	1	1	1	0	1	1	1	1
c2_23601	4	4	656429	NA	NA	4.36	3	1	1	0	1	1	0	0	0	1
c2_23602	4	4	656465	NA	NA	4.36	1	0	0	0	0	1	0	0	0	0
c2_23603	4	4	658706	NA	NA	4.36	3	4	1	1	0	1	1	1	1	1
c1_7570	4	4	663819	NA	NA	4.47	3	1	1	0	1	1	0	0	0	1
c1_7571	4	4	663858	NA	NA	4.47	3	1	1	0	1	1	0	0	0	1
c2_23611	4	4	745614	NA	NA	4.67	1	3	0	1	0	0	1	1	1	0
c2_23619	4	4	769207	NA	NA	6.09	2	2	0	1	0	1	1	1	0	0
c2_54381	4	4	856999	NA	NA	6.63	1	1	1	0	0	0	0	0	1	0
c2_39285	4	4	1520854	NA	NA	6.64	3	2	1	0	1	1	0	0	1	1
c2_39282	4	4	1633476	NA	NA	7.13	1	0	0	0	0	1	0	0	0	0
c2_39287	4	4	1684582	NA	NA	7.15	3	2	1	0	1	1	0	0	1	1
c1_11626	4	4	1821002	NA	NA	8.70	1	1	1	0	0	0	0	0	1	0
c1_13860	4	4	2118607	NA	NA	10.35	3	3	0	1	1	1	1	1	0	1
c2_37633	4	4	2207703	NA	NA	10.66	3	3	1	0	1	1	1	0	1	1
c2_37631	4	4	2210334	NA	NA	10.66	2	2	1	0	0	1	1	0	1	0
c2_50942	4	4	2572452	NA	NA	11.18	2	2	1	0	0	1	1	0	1	0
c2_29872	4	4	2714003	NA	NA	12.11	3	3	1	0	1	1	1	0	1	1
c2_29851	4	4	3127465	NA	NA	13.33	1	1	0	1	0	0	0	1	0	0
c2_29850	4	4	3127475	NA	NA	13.33	3	3	1	0	1	1	1	0	1	1
c2_29833	4	4	3133825	NA	NA	13.33	3	3	0	1	1	1	1	1	0	1
c1_16358	4	4	3240076	NA	NA	14.11	2	2	0	0	1	1	1	0	0	1
c2_45927	4	4	3562172	NA	NA	14.84	1	0	0	0	1	0	0	0	0	0
c2_31688	4	4	3816447	NA	NA	17.16	1	1	0	1	0	0	0	1	0	0
c2_31693	4	4	3817934	NA	NA	17.16	3	3	0	1	1	1	1	1	0	1
c2_31712	4	4	3872265	NA	NA	17.16	3	4	1	1	1	0	1	1	1	1
c2_31720	4	4	3903850	NA	NA	17.16	3	4	1	1	1	0	1	1	1	1
c1_9546	4	4	3905183	NA	NA	17.17	3	3	1	0	1	1	1	0	1	1
c2_31733	4	4	3926768	NA	NA	17.17	3	2	0	1	1	1	0	1	0	1
c1_6898	4	4	4586164	NA	NA	17.24	4	3	1	1	1	1	0	1	1	1
c2_21934	4	4	4606550	NA	NA	20.12	2	2	0	1	0	1	0	1	0	1
c2_21930	4	4	4770130	NA	NA	20.12	4	3	1	1	1	1	0	1	1	1
c1_6890	4	4	4832664	NA	NA	20.69	2	2	0	0	1	1	1	0	0	1
c2_21867	4	4	4948774	NA	NA	21.83	2	1	1	0	1	0	0	0	1	0
c2_21842	4	4	5046865	NA	NA	21.93	3	3	0	1	1	1	1	1	0	1
c2_21914	4	4	5192938	NA	NA	21.94	1	1	1	0	0	0	0	0	1	0
c2_57720	4	4	5397259	NA	NA	22.90	1	1	0	0	1	0	1	0	0	0
c1_16079	4	4	5435822	NA	NA	22.90	1	1	0	1	0	0	0	1	0	0
c2_51637	4	4	5488531	NA	NA	22.90	1	1	0	1	0	0	0	1	0	0
c2_51638	4	4	5488574	NA	NA	22.90	1	1	0	1	0	0	0	1	0	0
c2_51639	4	4	5488735	NA	NA	23.28	2	2	0	1	1	0	1	1	0	0
c2_51640	4	4	5488858	NA	NA	23.28	3	4	1	1	0	1	1	1	1	1
c1_15106	4	4	5513361	NA	NA	23.28	0	1	0	0	0	0	1	0	0	0
c2_51647	4	4	5521580	NA	NA	23.28	2	2	0	1	1	0	1	1	0	0
c2_56997	4	4	5618527	NA	NA	23.93	0	1	0	0	0	0	1	0	0	0
c1_3740	4	4	6178872	NA	NA	24.57	3	3	1	0	1	1	1	0	1	1
c2_11571	4	4	6209862	NA	NA	24.57	4	3	1	1	1	1	0	1	1	1
c2_11570	4	4	6210340	NA	NA	24.72	3	2	1	0	1	1	0	0	1	1
c2_11568	4	4	6210397	NA	NA	26.07	1	1	0	0	1	0	1	0	0	0
c2_11549	4	4	6380666	NA	NA	26.25	1	1	0	1	0	0	0	1	0	0
c2_11534	4	4	6614553	NA	NA	26.94	3	3	1	0	1	1	1	0	1	1
c2_11489	4	4	6958720	NA	NA	29.62	2	3	0	1	1	0	1	1	0	1
c2_11488	4	4	6958789	NA	NA	29.62	3	4	1	1	0	1	1	1	1	1
c2_11479	4	4	6978730	NA	NA	29.62	1	0	0	0	1	0	0	0	0	0
c2_11435	4	4	7041420	NA	NA	29.62	2	2	0	1	1	0	1	1	0	0
c2_11432	4	4	7099708	NA	NA	30.00	2	2	0	1	1	0	1	1	0	0
c2_11427	4	4	7121345	NA	NA	30.37	2	3	0	1	1	0	1	1	0	1
c2_11425	4	4	7122790	NA	NA	31.81	3	4	1	0	1	1	1	1	1	1
c2_48873	4	4	7521115	NA	NA	33.59	3	4	1	0	1	1	1	1	1	1
c2_48868	4	4	7546115	NA	NA	33.59	1	0	0	0	1	0	0	0	0	0
c2_48867	4	4	7546220	NA	NA	33.59	2	3	0	1	1	0	1	1	0	1
c2_48866	4	4	7546310	NA	NA	33.60	1	2	0	0	1	0	1	1	0	0
c2_48864	4	4	7546471	NA	NA	33.60	3	4	1	1	0	1	1	1	1	1
c2_48854	4	4	7553892	NA	NA	34.54	2	3	0	1	1	0	1	1	0	1
c2_39718	4	4	7898214	NA	NA	36.09	3	4	1	0	1	1	1	1	1	1
c1_11723	4	4	7966239	NA	NA	36.44	3	3	1	1	0	1	1	1	1	0
c1_11709	4	4	8016002	NA	NA	36.44	1	0	0	1	0	0	0	0	0	0
c1_11710	4	4	8016032	NA	NA	36.44	1	0	0	1	0	0	0	0	0	0
c2_39606	4	4	8016281	NA	NA	36.45	3	4	1	0	1	1	1	1	1	1
c2_39624	4	4	8060573	NA	NA	37.63	3	1	1	1	0	1	0	0	1	0
c2_39590	4	4	8176305	NA	NA	38.11	3	4	1	0	1	1	1	1	1	1
c2_39593	4	4	8209896	NA	NA	38.44	1	0	0	1	0	0	0	0	0	0
c2_39597	4	4	8218478	NA	NA	39.20	4	2	1	1	1	1	0	0	1	1
c2_47320	4	4	8413993	NA	NA	39.28	3	1	1	0	1	1	0	0	1	0
c2_42863	4	4	8712928	NA	NA	40.03	1	0	0	1	0	0	0	0	0	0
c1_8353	4	4	9203540	NA	NA	42.60	3	2	1	0	1	1	0	0	1	1
c1_8341	4	4	9262447	NA	NA	42.60	3	4	1	0	1	1	1	1	1	1
c2_26771	4	4	9276117	NA	NA	43.48	4	2	1	1	1	1	0	0	1	1
c2_26790	4	4	9520486	NA	NA	43.49	1	2	0	0	0	1	1	1	0	0
c2_26791	4	4	9521322	NA	NA	43.49	3	4	1	0	1	1	1	1	1	1
c2_26792	4	4	9523209	NA	NA	43.49	2	4	1	0	1	0	1	1	1	1
c1_8346	4	4	9523734	NA	NA	43.49	3	4	1	1	1	0	1	1	1	1
c1_8347	4	4	9523778	NA	NA	43.49	4	2	1	1	1	1	0	0	1	1
c1_8348	4	4	9523808	NA	NA	43.49	1	0	0	1	0	0	0	0	0	0
c2_26793	4	4	9524196	NA	NA	43.49	0	2	0	0	0	0	1	1	0	0
c2_26794	4	4	9524367	NA	NA	43.70	3	4	1	1	1	0	1	1	1	1
c2_26796	4	4	9524541	NA	NA	44.08	1	2	0	0	0	1	1	1	0	0
c2_26797	4	4	9524613	NA	NA	44.98	2	3	0	1	0	1	1	1	0	1
c2_26799	4	4	9525263	NA	NA	44.98	3	4	1	1	1	0	1	1	1	1
c2_26800	4	4	9525295	NA	NA	44.98	3	4	1	1	1	0	1	1	1	1
c2_26801	4	4	9525367	NA	NA	44.98	3	2	1	1	1	0	0	0	1	1
c2_26802	4	4	9525557	NA	NA	45.24	2	3	0	1	0	1	1	1	0	1
c2_26812	4	4	9590925	NA	NA	45.24	2	3	0	1	0	1	1	1	0	1
c2_26813	4	4	9592426	NA	NA	45.24	3	4	1	1	1	0	1	1	1	1
c2_26814	4	4	9592552	NA	NA	46.10	3	4	1	0	1	1	1	1	1	1
c2_26826	4	4	9648247	NA	NA	46.57	2	1	1	0	1	0	0	0	1	0
c2_26842	4	4	9747341	NA	NA	47.76	3	1	1	1	1	0	0	0	1	0
c2_26843	4	4	9747383	NA	NA	47.76	2	1	1	0	1	0	0	0	1	0
c2_26844	4	4	9749952	NA	NA	48.07	3	4	1	1	1	0	1	1	1	1
c2_26858	4	4	9810489	NA	NA	48.07	4	2	1	1	1	1	0	0	1	1
c2_53783	4	4	9941214	NA	NA	49.23	1	0	0	1	0	0	0	0	0	0
c2_53778	4	4	9941734	NA	NA	49.23	3	4	1	0	1	1	1	1	1	1
c2_58194	4	4	10010119	NA	NA	49.23	2	4	1	0	1	0	1	1	1	1
c2_58382	4	4	10010810	NA	NA	49.23	2	1	1	0	1	0	0	0	1	0
c2_58201	4	4	10010865	NA	NA	49.23	2	3	0	1	0	1	1	1	0	1
c2_58383	4	4	10010865	NA	NA	49.23	2	3	0	1	0	1	1	1	0	1
c2_58202	4	4	10010971	NA	NA	49.23	2	3	0	1	0	1	1	1	0	1
c2_44601	4	4	10102877	NA	NA	49.80	2	2	1	0	1	0	0	0	1	1
c2_44609	4	4	10132935	NA	NA	50.03	2	3	0	1	0	1	1	1	0	1
c2_44619	4	4	10138386	NA	NA	50.66	3	1	1	1	1	0	0	0	1	0
c1_16258	4	4	10390793	NA	NA	50.66	3	2	1	1	1	0	0	0	1	1
c2_31403	4	4	10567963	NA	NA	52.28	2	1	0	1	0	1	0	0	0	1
c2_54077	4	4	10968547	NA	NA	52.28	2	4	1	0	1	0	1	1	1	1
c2_54083	4	4	10969111	NA	NA	52.57	2	3	1	0	1	0	1	1	1	0
c2_54090	4	4	10993507	NA	NA	53.09	2	4	1	0	1	0	1	1	1	1
c1_11126	4	4	11235818	NA	NA	53.10	4	2	1	1	1	1	0	0	1	1
c2_51176	4	4	11654120	NA	NA	53.29	2	4	1	0	1	0	1	1	1	1
c2_38729	4	4	12136285	NA	NA	53.39	2	0	0	1	0	1	0	0	0	0
c2_51558	4	4	12333208	NA	NA	53.49	0	1	0	0	0	0	1	0	0	0
c2_51559	4	4	12333216	NA	NA	53.49	4	3	1	1	1	1	0	1	1	1
c2_51560	4	4	12333285	NA	NA	53.49	2	3	1	0	1	0	0	1	1	1
c2_56253	4	4	12425752	NA	NA	53.55	2	0	0	1	0	1	0	0	0	0
c2_56254	4	4	12425763	NA	NA	53.61	2	4	1	0	1	0	1	1	1	1
c2_56255	4	4	12425807	NA	NA	53.66	2	4	1	0	1	0	1	1	1	1
c2_56256	4	4	12425864	NA	NA	53.72	2	4	1	0	1	0	1	1	1	1
c2_56257	4	4	12428259	NA	NA	53.81	2	1	0	1	0	1	1	0	0	0
c1_8982	4	4	14749556	NA	NA	54.14	2	0	0	1	0	1	0	0	0	0
c2_56052	4	4	19953880	NA	NA	54.14	2	0	0	1	0	1	0	0	0	0
c1_16261	4	4	19955997	NA	NA	54.14	2	4	1	0	1	0	1	1	1	1
c1_11406	4	4	21441241	NA	NA	54.14	2	0	0	1	0	1	0	0	0	0
c2_18225	4	4	22839538	NA	NA	54.15	2	4	1	0	1	0	1	1	1	1
c2_18223	4	4	22839744	NA	NA	54.15	2	4	1	0	1	0	1	1	1	1
c2_48073	4	4	25020860	NA	NA	54.15	0	1	0	0	0	0	1	0	0	0
c2_48074	4	4	25021008	NA	NA	54.15	4	3	1	1	1	1	0	1	1	1
c2_48075	4	4	25029932	NA	NA	54.15	2	0	0	1	0	1	0	0	0	0
c2_55708	4	4	25320525	NA	NA	54.15	4	3	1	1	1	1	1	1	1	0
c2_39961	4	4	25357073	NA	NA	54.15	2	4	1	0	1	0	1	1	1	1
c2_32900	4	4	28997907	NA	NA	54.67	2	1	0	1	0	1	0	0	0	1
c2_32901	4	4	28997918	NA	NA	54.68	2	3	1	0	1	0	1	1	1	0
c2_32904	4	4	29010157	NA	NA	54.68	2	3	1	0	1	0	1	1	1	0
c1_9839	4	4	29012970	NA	NA	54.68	2	4	1	0	1	0	1	1	1	1
c1_12887	4	4	29636913	NA	NA	54.68	2	4	1	0	1	0	1	1	1	1
c1_9476	4	4	30812992	NA	NA	54.68	2	3	1	0	1	0	1	1	1	0
c2_31361	4	4	31160462	NA	NA	54.68	2	3	1	0	1	0	1	1	1	0
c2_31360	4	4	31162129	NA	NA	54.68	3	3	1	1	0	1	1	0	1	1
c2_31359	4	4	31162231	NA	NA	54.68	2	1	0	1	0	1	0	0	0	1
c2_31358	4	4	31162267	NA	NA	54.68	3	3	1	1	0	1	1	0	1	1
c1_9477	4	4	31226172	NA	NA	54.68	1	1	0	0	1	0	0	1	0	0
c2_11101	4	4	31876491	NA	NA	55.10	2	3	1	0	1	0	1	1	1	0
c2_11104	4	4	31876688	NA	NA	55.10	1	1	1	0	0	0	0	0	1	0
c1_3616	4	4	31884920	NA	NA	55.10	1	1	1	0	0	0	0	0	1	0
c2_11107	4	4	32092217	NA	NA	55.10	1	1	1	0	0	0	0	0	1	0
c1_3436	4	4	32229561	NA	NA	55.33	2	3	1	0	1	0	1	1	1	0
c2_10461	4	4	32402750	NA	NA	55.33	2	1	0	1	0	1	0	0	0	1
c2_10443	4	4	33160548	NA	NA	55.33	3	3	1	1	0	1	1	0	1	1
c2_57338	4	4	33265976	NA	NA	55.33	3	2	1	1	0	1	0	0	1	1
c2_58366	4	4	34230472	NA	NA	55.33	2	3	1	0	1	0	1	1	1	0
c2_37596	4	4	34826609	NA	NA	55.33	2	3	1	0	1	0	1	1	1	0
c2_19422	4	4	36304229	NA	NA	55.34	2	4	1	0	1	0	1	1	1	1
c2_26884	4	4	38495988	NA	NA	55.34	2	0	0	1	0	1	0	0	0	0
c1_14038	4	4	41063555	NA	NA	55.34	2	0	0	1	0	1	0	0	0	0
c2_49995	4	4	42033246	NA	NA	55.34	2	3	1	0	1	0	1	1	1	0
c1_9111	4	4	42972233	NA	NA	55.34	2	3	1	0	1	0	1	1	1	0
c2_14924	4	4	44708097	NA	NA	55.34	2	4	1	0	1	0	1	1	1	1
c2_43229	4	4	45581120	NA	NA	56.53	2	3	1	0	1	0	1	1	1	0
c2_55090	4	4	45805693	NA	NA	56.53	3	2	1	1	0	1	0	0	1	1
c2_54606	4	4	45916606	NA	NA	56.53	2	1	0	1	0	1	0	0	0	1
c2_56758	4	4	46394596	NA	NA	56.74	2	1	0	1	0	1	0	0	0	1
c1_3319	4	4	46805479	NA	NA	56.88	2	3	1	0	1	0	1	1	1	0
c1_3316	4	4	47323192	NA	NA	57.01	3	3	1	1	0	1	1	0	1	1
c1_2681	4	4	48003427	NA	NA	57.21	1	1	1	0	0	0	0	0	1	0
c2_42168	4	4	48364272	NA	NA	57.21	1	1	1	0	0	0	0	0	1	0
c1_5209	4	4	48610397	NA	NA	57.21	2	3	1	0	1	0	1	1	1	0
c2_16720	4	4	48815596	NA	NA	58.77	2	1	0	1	0	1	0	0	0	1
c2_16722	4	4	48815750	NA	NA	58.77	2	4	1	0	1	0	1	1	1	1
c2_16712	4	4	48922939	NA	NA	58.95	2	3	1	0	1	0	1	1	1	0
c2_16718	4	4	49159890	NA	NA	58.95	2	3	1	0	1	0	0	1	1	1
c2_16725	4	4	49258328	NA	NA	59.33	2	2	1	0	1	0	0	1	1	0
c2_16744	4	4	49474555	NA	NA	59.33	2	2	0	1	0	1	1	0	0	1
c1_15530	4	4	49574635	NA	NA	59.33	2	3	1	0	1	0	0	1	1	1
c2_48817	4	4	50241640	NA	NA	60.40	3	2	0	1	1	1	1	1	0	0
c2_48818	4	4	50242180	NA	NA	60.40	1	1	1	0	0	0	0	0	1	0
c1_14442	4	4	50326084	NA	NA	60.60	3	2	0	1	1	1	1	1	0	0
c2_39852	4	4	50417350	NA	NA	60.79	3	3	0	1	1	1	1	1	0	1
c1_16534	4	4	50439613	NA	NA	60.79	1	2	1	0	0	0	0	0	1	1
c2_39856	4	4	50676447	NA	NA	61.29	3	3	1	1	0	1	1	0	1	1
c2_39847	4	4	50884547	NA	NA	62.02	1	2	0	0	1	0	0	1	0	1
c2_39848	4	4	50884571	NA	NA	62.02	1	2	0	0	1	0	0	1	0	1
c1_11791	4	4	50922404	NA	NA	62.02	0	1	0	0	0	0	0	0	0	1
c1_13396	4	4	51021590	NA	NA	62.90	0	1	0	0	0	0	0	0	0	1
c1_6036	4	4	51343345	NA	NA	62.90	1	2	1	0	0	0	0	0	1	1
c2_19001	4	4	51407692	NA	NA	62.90	1	2	1	0	0	0	0	0	1	1
c2_55711	4	4	51812751	NA	NA	64.68	0	2	0	0	0	0	1	0	0	1
c2_55710	4	4	51813823	NA	NA	64.68	0	1	0	0	0	0	1	0	0	0
c2_54229	4	4	52033872	NA	NA	65.36	1	1	0	0	1	0	0	0	0	1
c1_15760	4	4	52037629	NA	NA	65.36	3	4	1	1	0	1	1	1	1	1
c2_56238	4	4	52463182	NA	NA	65.36	3	3	0	1	1	1	1	1	0	1
c2_1508	4	4	52513480	NA	NA	65.36	1	2	1	0	0	0	0	0	1	1
c2_1506	4	4	52534629	NA	NA	65.36	3	2	0	1	1	1	1	1	0	0
c2_1505	4	4	52534681	NA	NA	65.36	2	3	1	0	0	1	1	0	1	1
c2_48691	4	4	52949494	NA	NA	67.33	3	1	1	1	1	0	0	0	1	0
c2_48692	4	4	52949504	NA	NA	67.33	3	1	1	1	1	0	0	0	1	0
c2_48693	4	4	52951523	NA	NA	67.33	1	2	0	0	0	1	1	1	0	0
c1_14397	4	4	52955196	NA	NA	67.33	1	3	0	0	0	1	1	1	0	1
c2_45039	4	4	53438673	NA	NA	68.61	1	3	0	0	0	1	1	1	0	1
c2_45038	4	4	53438767	NA	NA	68.81	3	2	1	1	1	0	0	0	1	1
c2_54014	4	4	53482110	NA	NA	68.81	0	1	0	0	0	0	0	0	0	1
c2_45035	4	4	53671782	NA	NA	68.81	1	2	0	0	0	1	1	1	0	0
c2_45040	4	4	53864206	NA	NA	68.81	0	1	0	0	0	0	0	0	0	1
c2_45123	4	4	53994118	NA	NA	68.81	0	2	0	0	0	0	1	0	0	1
c1_15513	4	4	54125991	NA	NA	70.56	3	4	1	0	1	1	1	1	1	1
c1_15983	4	4	54396697	NA	NA	70.56	2	2	0	1	0	1	0	1	0	1
c1_15982	4	4	54396852	NA	NA	70.56	1	0	0	1	0	0	0	0	0	0
c2_54888	4	4	54438742	NA	NA	70.56	3	3	0	1	1	1	1	1	0	1
c2_54887	4	4	54438748	NA	NA	70.90	1	1	0	0	0	1	0	1	0	0
c1_15878	4	4	54674058	NA	NA	70.90	1	1	0	0	1	0	1	0	0	0
c2_48808	4	4	55441858	NA	NA	73.44	2	3	0	1	0	1	1	1	0	1
c2_52738	4	4	56954459	NA	NA	76.15	1	0	0	0	0	1	0	0	0	0
c2_57884	4	4	57242937	NA	NA	76.15	1	1	0	0	1	0	0	1	0	0
c1_16625	4	4	57243271	NA	NA	76.21	1	0	0	1	0	0	0	0	0	0
c2_52890	4	4	57285169	NA	NA	76.41	3	3	1	1	0	1	1	0	1	1
c2_52894	4	4	57302087	NA	NA	76.41	2	1	1	0	0	1	0	0	1	0
c2_43987	4	4	57891085	NA	NA	77.31	3	4	1	1	1	0	1	1	1	1
c1_12945	4	4	57899405	NA	NA	77.31	2	3	0	1	1	0	1	1	0	1
c2_43998	4	4	57899561	NA	NA	77.70	2	3	1	0	0	1	1	0	1	1
c2_43999	4	4	57899858	NA	NA	77.71	3	3	0	1	1	1	1	1	0	1
c2_44000	4	4	57899966	NA	NA	77.71	2	3	1	0	0	1	1	0	1	1
c2_44012	4	4	57955477	NA	NA	77.71	3	2	1	1	1	0	0	1	1	0
c2_34957	4	4	58441497	NA	NA	79.76	3	4	1	1	1	0	1	1	1	1
c2_34960	4	4	58442164	NA	NA	81.93	3	4	1	0	1	1	1	1	1	1
c2_36027	4	4	58830957	NA	NA	83.33	3	4	1	0	1	1	1	1	1	1
c1_10750	4	4	58836709	NA	NA	83.33	3	4	1	1	1	0	1	1	1	1
c2_36037	4	4	58868987	NA	NA	83.70	2	0	0	1	0	1	0	0	0	0
c2_36045	4	4	58910549	NA	NA	83.71	1	0	0	0	0	1	0	0	0	0
c2_55849	4	4	59150916	NA	NA	83.79	2	2	0	1	1	0	1	0	0	1
c2_53545	4	4	59163987	NA	NA	84.28	1	1	1	0	0	0	0	0	1	0
c2_39804	4	4	59825374	NA	NA	85.09	1	3	0	0	1	0	1	1	0	1
c1_11750	4	4	59828910	NA	NA	85.09	3	4	1	1	1	0	1	1	1	1
c2_39801	4	4	59829020	NA	NA	85.09	3	4	1	1	1	0	1	1	1	1
c2_39817	4	4	60000008	NA	NA	86.10	3	3	0	1	1	1	1	1	0	1
c2_39816	4	4	60000105	NA	NA	86.10	3	3	0	1	1	1	1	1	0	1
c1_11758	4	4	60037750	NA	NA	86.54	1	1	1	0	0	0	0	0	1	0
c2_51242	4	4	60206967	NA	NA	88.38	1	0	0	0	1	0	0	0	0	0
c2_51234	4	4	60254953	NA	NA	88.39	3	4	1	0	1	1	1	1	1	1
c2_51232	4	4	60256759	NA	NA	88.39	1	0	0	1	0	0	0	0	0	0
c2_53548	4	4	60611728	NA	NA	89.13	1	3	0	0	1	0	1	1	0	1
c1_11365	4	4	61099894	NA	NA	89.44	1	0	0	0	1	0	0	0	0	0
c1_11364	4	4	61102509	NA	NA	89.44	3	4	1	1	0	1	1	1	1	1
c1_11363	4	4	61102521	NA	NA	89.45	2	0	0	1	1	0	0	0	0	0
c1_11356	4	4	61160138	NA	NA	89.45	2	1	1	1	0	0	0	0	1	0
c1_11352	4	4	61194011	NA	NA	89.96	3	3	0	1	1	1	1	1	0	1
c1_11391	4	4	61215427	NA	NA	90.63	1	3	0	0	0	1	1	1	0	1
c2_38116	4	4	61284452	NA	NA	90.63	3	1	1	1	1	0	0	0	1	0
c2_48310	4	4	61490468	NA	NA	90.63	3	4	1	0	1	1	1	1	1	1
c2_48290	4	4	61541735	NA	NA	90.63	1	0	0	1	0	0	0	0	0	0
c2_37502	4	4	61976214	NA	NA	93.30	1	0	0	1	0	0	0	0	0	0
c1_11206	4	4	62135720	NA	NA	93.49	3	1	1	1	1	0	0	0	1	0
c1_9771	4	4	62423409	NA	NA	93.97	1	0	0	0	0	1	0	0	0	0
c1_9769	4	4	62427371	NA	NA	93.97	3	1	1	1	1	0	0	0	1	0
c2_32550	4	4	62752969	NA	NA	95.28	1	3	0	0	0	1	1	1	0	1
c2_32543	4	4	62775952	NA	NA	95.28	3	1	1	1	1	0	0	0	1	0
c1_14724	4	4	63040037	NA	NA	95.65	3	4	1	1	1	0	1	1	1	1
c2_39463	4	4	63406121	NA	NA	95.65	1	1	0	1	0	0	1	0	0	0
c1_11670	4	4	63515949	NA	NA	96.33	2	4	1	0	0	1	1	1	1	1
c2_39443	4	4	63562121	NA	NA	96.33	3	4	1	1	1	0	1	1	1	1
c2_39448	4	4	63659421	NA	NA	96.33	2	4	1	0	0	1	1	1	1	1
c2_39450	4	4	63664170	NA	NA	96.33	2	1	1	0	1	0	0	0	1	0
c2_43736	4	4	63845729	NA	NA	96.34	3	1	1	1	1	0	0	0	1	0
c2_43722	4	4	64012524	NA	NA	97.38	1	1	0	0	0	1	1	0	0	0
c1_12877	4	4	64022298	NA	NA	97.55	3	3	0	1	1	1	1	1	0	1
c2_43734	4	4	64044779	NA	NA	97.55	1	1	0	0	0	1	1	0	0	0
c2_43735	4	4	64055406	NA	NA	97.55	2	3	1	1	0	0	0	1	1	1
c2_43743	4	4	64061387	NA	NA	97.55	3	3	1	1	1	0	0	1	1	1
c2_43748	4	4	64087659	NA	NA	98.38	2	4	1	0	0	1	1	1	1	1
c2_39343	4	4	64206034	NA	NA	98.54	1	1	1	0	0	0	0	0	1	0
c2_39342	4	4	64216808	NA	NA	98.97	2	1	1	0	1	0	0	0	1	0
c2_39341	4	4	64216910	NA	NA	98.97	1	1	1	0	0	0	0	0	1	0
c2_39327	4	4	64275135	NA	NA	98.97	3	4	1	1	1	0	1	1	1	1
c1_12564	4	4	64549009	NA	NA	98.98	3	4	1	1	0	1	1	1	1	1
c2_21590	4	4	64758588	NA	NA	99.91	4	2	1	1	1	1	1	0	1	0
c2_21579	4	4	64775900	NA	NA	99.92	1	1	1	0	0	0	0	0	1	0
c2_21578	4	4	64775909	NA	NA	99.92	2	3	0	1	0	1	1	1	0	1
c2_21576	4	4	64776128	NA	NA	99.92	1	0	0	1	0	0	0	0	0	0
c2_21574	4	4	64781064	NA	NA	99.92	3	3	0	1	1	1	1	1	0	1
c2_21573	4	4	64781980	NA	NA	99.92	3	3	0	1	1	1	1	1	0	1
c2_21572	4	4	64781984	NA	NA	99.92	1	1	1	0	0	0	0	0	1	0
c1_6758	4	4	64867844	NA	NA	99.93	1	1	1	0	0	0	0	0	1	0
c1_6748	4	4	64996975	NA	NA	101.50	1	1	1	0	0	0	0	0	1	0
c2_21367	4	4	65300120	NA	NA	101.50	3	4	1	0	1	1	1	1	1	1
c2_26747	4	4	65591077	NA	NA	101.50	1	0	0	0	1	0	0	0	0	0
c2_26758	4	4	65600291	NA	NA	101.50	0	1	0	0	0	0	1	0	0	0
c2_26662	4	4	65638854	NA	NA	102.92	1	1	1	0	0	0	0	0	1	0
c2_26675	4	4	65727042	NA	NA	102.92	1	3	0	0	0	1	1	1	0	1
c2_26681	4	4	65750963	NA	NA	102.92	3	3	1	1	1	0	0	1	1	1
c1_8316	4	4	65802638	NA	NA	102.93	2	3	0	1	0	1	1	1	0	1
c2_25278	4	4	65861988	NA	NA	104.33	1	1	1	0	0	0	0	0	1	0
c2_25279	4	4	65865650	NA	NA	104.33	3	4	1	0	1	1	1	1	1	1
c2_25280	4	4	65865653	NA	NA	104.33	1	1	1	0	0	0	0	0	1	0
c2_25283	4	4	65867228	NA	NA	104.33	1	0	0	1	0	0	0	0	0	0
c2_55795	4	4	65969951	NA	NA	104.33	3	3	0	1	1	1	1	1	0	1
c2_55793	4	4	65970096	NA	NA	104.33	3	1	0	1	1	1	1	0	0	0
c2_55784	4	4	65970986	NA	NA	104.63	1	1	0	0	0	1	1	0	0	0
c2_55781	4	4	65971250	NA	NA	104.63	3	3	0	1	1	1	1	1	0	1
c2_55777	4	4	65971441	NA	NA	104.64	3	3	1	1	1	0	0	1	1	1
c2_55774	4	4	65972478	NA	NA	104.64	1	1	0	0	0	1	1	0	0	0
c2_55773	4	4	65972517	NA	NA	105.12	1	1	0	0	0	1	1	0	0	0
c2_26712	4	4	66043528	NA	NA	105.12	3	1	1	1	1	0	0	0	1	0
c2_26713	4	4	66043536	NA	NA	105.12	3	3	1	1	1	0	0	1	1	1
c1_8319	4	4	66074599	NA	NA	105.12	1	1	1	0	0	0	0	0	1	0
c1_8323	4	4	66080444	NA	NA	105.12	1	0	0	1	0	0	0	0	0	0
c1_8330	4	4	66142540	NA	NA	105.12	2	2	1	0	0	1	1	0	1	0
c2_26741	4	4	66204701	NA	NA	105.70	3	1	0	1	1	1	1	0	0	0
c1_8334	4	4	66210609	NA	NA	106.87	3	4	1	0	1	1	1	1	1	1
c1_8335	4	4	66210663	NA	NA	106.88	3	4	1	0	1	1	1	1	1	1
c2_26744	4	4	66212305	NA	NA	106.88	1	2	0	0	1	0	0	1	0	1
c1_8337	4	4	66275370	NA	NA	107.10	3	3	1	1	1	0	0	1	1	1
c2_38556	4	4	66415083	NA	NA	107.11	3	4	1	0	1	1	1	1	1	1
c2_38611	4	4	66650026	NA	NA	111.95	2	2	1	0	1	0	0	0	1	1
c1_13172	4	4	66920028	NA	NA	112.74	2	3	0	1	0	1	1	1	0	1
c2_32056	4	4	67048197	NA	NA	115.50	3	2	1	1	0	1	1	1	0	0
c2_32042	4	4	67130719	NA	NA	115.62	1	2	0	0	1	0	0	0	1	1
c1_9619	4	4	67248738	NA	NA	116.38	2	2	0	1	0	1	1	1	0	0
c1_9614	4	4	67294193	NA	NA	116.38	2	2	1	0	1	0	0	0	1	1
c1_9613	4	4	67294211	NA	NA	116.38	2	2	1	0	1	0	0	0	1	1
c2_32099	4	4	67342310	NA	NA	119.28	2	4	1	0	1	0	1	1	1	1
c2_54446	4	4	67422348	NA	NA	119.28	1	1	1	0	0	0	0	0	0	1
c1_15237	4	4	67552618	NA	NA	119.28	2	0	0	1	0	1	0	0	0	0
c2_52205	4	4	67570682	NA	NA	119.28	1	2	0	0	1	0	0	0	1	1
c2_52203	4	4	67585796	NA	NA	119.28	2	4	1	0	1	0	1	1	1	1
c2_52202	4	4	67609888	NA	NA	119.28	1	2	1	0	0	0	1	1	0	0
c2_52196	4	4	67631273	NA	NA	119.28	2	0	0	1	0	1	0	0	0	0
c2_52195	4	4	67631327	NA	NA	119.80	3	3	0	1	1	1	1	1	1	0
c1_6188	4	4	67785510	NA	NA	120.99	2	2	0	1	0	1	1	1	0	0
c1_10435	4	4	67842288	NA	NA	122.88	3	2	0	1	1	1	0	0	1	1
c2_34890	4	4	67953469	NA	NA	122.88	1	1	0	0	1	0	0	0	1	0
c2_34875	4	4	67981117	NA	NA	124.04	3	3	0	1	1	1	0	1	1	1
c2_34874	4	4	67981149	NA	NA	124.04	4	3	1	1	1	1	1	0	1	1
c2_34873	4	4	67981400	NA	NA	124.04	1	1	1	0	0	0	1	0	0	0
c2_34872	4	4	67981423	NA	NA	124.08	4	3	1	1	1	1	1	0	1	1
c2_34869	4	4	67981553	NA	NA	124.13	4	3	1	1	1	1	1	0	1	1
c2_34868	4	4	67982840	NA	NA	124.15	2	4	1	0	1	0	1	1	1	1
c2_34867	4	4	67982950	NA	NA	124.29	2	3	1	0	1	0	1	0	1	1
c2_34866	4	4	67983036	NA	NA	124.29	1	1	1	0	0	0	1	0	0	0
c2_34865	4	4	67983299	NA	NA	124.29	4	3	1	1	1	1	1	0	1	1
c2_34864	4	4	67983402	NA	NA	124.30	2	4	1	0	1	0	1	1	1	1
c2_34862	4	4	67984665	NA	NA	124.30	3	3	0	1	1	1	0	1	1	1
c2_34861	4	4	67985836	NA	NA	124.30	2	3	1	0	1	0	1	0	1	1
c2_34812	4	4	68141446	NA	NA	127.85	2	3	1	0	1	0	1	1	1	0
c1_13085	4	4	68734083	NA	NA	128.69	2	2	1	0	1	0	0	1	1	0
c1_13077	4	4	68865108	NA	NA	129.55	2	1	1	0	1	0	0	0	1	0
c1_13079	4	4	68868319	NA	NA	129.55	3	3	1	1	0	1	1	1	0	1
c2_12981	4	4	69026707	NA	NA	129.82	0	1	0	0	0	0	0	1	0	0
c1_4180	4	4	69079236	NA	NA	129.83	2	2	0	1	0	1	0	1	0	1
c1_4178	4	4	69122414	NA	NA	131.51	3	4	0	1	1	1	1	1	1	1
c2_12959	4	4	69138945	NA	NA	131.54	2	3	1	0	1	0	1	1	1	0
c2_12958	4	4	69148562	NA	NA	132.26	3	1	1	1	0	1	0	0	0	1
c2_12957	4	4	69148700	NA	NA	132.26	1	3	0	0	1	0	1	1	1	0
c2_12956	4	4	69148721	NA	NA	132.26	1	3	0	0	1	0	1	1	1	0
c2_12954	4	4	69149897	NA	NA	132.26	1	0	1	0	0	0	0	0	0	0
c2_12947	4	4	69185901	NA	NA	132.26	3	1	1	1	0	1	0	0	0	1
c2_12945	4	4	69186102	NA	NA	132.90	2	1	0	1	0	1	0	0	0	1
c2_12938	4	4	69206404	NA	NA	132.90	2	3	1	0	1	0	1	1	1	0
c2_12937	4	4	69206573	NA	NA	132.90	3	4	0	1	1	1	1	1	1	1
c2_12936	4	4	69206746	NA	NA	132.90	3	1	1	1	0	1	0	0	0	1
c1_4175	4	4	69209192	NA	NA	132.90	1	0	1	0	0	0	0	0	0	0
c2_12930	4	4	69311500	NA	NA	132.90	1	0	1	0	0	0	0	0	0	0
c2_12928	4	4	69322253	NA	NA	133.13	2	3	1	0	1	0	1	1	1	0
c1_4171	4	4	69336216	NA	NA	133.33	2	3	1	0	1	0	1	1	1	0
c2_12924	4	4	69345026	NA	NA	133.34	2	3	1	0	1	0	1	1	1	0
c2_12913	4	4	69391846	NA	NA	133.55	2	3	1	0	1	0	1	1	1	0
c1_4162	4	4	69391945	NA	NA	133.55	3	4	0	1	1	1	1	1	1	1
c2_12903	4	4	69415006	NA	NA	133.55	2	1	0	1	0	1	0	0	0	1
c2_12902	4	4	69420030	NA	NA	133.55	3	4	0	1	1	1	1	1	1	1
c1_4140	4	4	69649074	NA	NA	134.53	2	1	0	1	0	1	0	0	0	1
c1_4109	4	4	69830197	NA	NA	137.17	3	4	0	1	1	1	1	1	1	1
c1_10178	4	4	70199242	NA	NA	138.56	2	3	0	1	0	1	1	1	0	1
c1_10179	4	4	70199251	NA	NA	138.57	2	1	1	0	1	0	0	0	1	0
c1_10180	4	4	70199444	NA	NA	138.57	3	4	0	1	1	1	1	1	1	1
c2_34019	4	4	70222194	NA	NA	138.57	2	2	1	0	1	0	0	1	1	0
c1_10196	4	4	70365272	NA	NA	138.81	2	3	0	1	0	1	1	1	0	1
c1_10202	4	4	70396887	NA	NA	141.05	3	3	0	1	1	1	0	1	1	1
c1_13349	4	4	70589201	NA	NA	141.63	2	2	0	1	0	1	0	1	0	1
c2_35970	4	4	70731750	NA	NA	143.75	2	3	1	0	1	0	1	1	1	0
c2_35959	4	4	70787279	NA	NA	143.77	3	4	0	1	1	1	1	1	1	1
c2_35958	4	4	70787357	NA	NA	143.77	1	0	1	0	0	0	0	0	0	0
c1_10678	4	4	70805737	NA	NA	146.36	3	4	0	1	1	1	1	1	1	1
c1_10677	4	4	70805773	NA	NA	146.36	1	0	1	0	0	0	0	0	0	0
c1_10676	4	4	70807043	NA	NA	146.36	1	0	1	0	0	0	0	0	0	0
c2_35996	4	4	70945073	NA	NA	146.37	3	4	0	1	1	1	1	1	1	1
c1_10714	4	4	70953672	NA	NA	146.37	3	3	1	1	0	1	1	1	0	1
c1_10713	4	4	70954545	NA	NA	146.37	3	4	0	1	1	1	1	1	1	1
c1_10712	4	4	70954662	NA	NA	146.37	1	1	0	0	1	0	0	0	1	0
c1_3450	4	4	71076408	NA	NA	146.90	1	0	1	0	0	0	0	0	0	0
c2_10819	4	4	71335030	NA	NA	147.93	4	2	1	1	1	1	0	0	1	1
c1_3553	4	4	71359551	NA	NA	149.21	3	3	1	1	0	1	1	1	0	1
c2_10800	4	4	71383501	NA	NA	149.21	1	2	0	0	1	0	0	0	1	1
c2_10799	4	4	71383530	NA	NA	149.21	1	1	0	0	1	0	0	0	1	0
c1_3545	4	4	71383982	NA	NA	150.30	2	2	1	0	1	0	0	0	1	1
c2_10798	4	4	71384419	NA	NA	150.87	2	4	1	0	1	0	1	1	1	1
c2_10797	4	4	71387933	NA	NA	150.87	4	2	1	1	1	1	0	0	1	1
c2_10693	4	4	71588170	NA	NA	154.81	3	2	0	1	1	1	0	1	1	0
c1_3526	4	4	71589190	NA	NA	154.81	1	2	1	0	0	0	1	0	0	1
c1_3525	4	4	71590312	NA	NA	154.81	2	0	0	1	0	1	0	0	0	0
c2_10692	4	4	71591813	NA	NA	154.85	3	4	0	1	1	1	1	1	1	1
c2_10687	4	4	71592285	NA	NA	154.85	1	0	1	0	0	0	0	0	0	0
c2_10686	4	4	71592367	NA	NA	154.85	2	4	1	0	1	0	1	1	1	1
c2_10685	4	4	71592390	NA	NA	154.86	1	2	1	0	0	0	1	0	0	1
c2_10683	4	4	71592527	NA	NA	155.14	3	4	0	1	1	1	1	1	1	1
c2_10681	4	4	71592572	NA	NA	155.15	4	2	1	1	1	1	0	1	1	0
c1_3515	4	4	71593900	NA	NA	155.15	3	4	0	1	1	1	1	1	1	1
c1_3514	4	4	71593930	NA	NA	155.15	1	0	1	0	0	0	0	0	0	0
c2_10656	4	4	71654784	NA	NA	155.28	2	4	1	0	1	0	1	1	1	1
c2_10618	4	4	71826211	NA	NA	155.28	3	4	0	1	1	1	1	1	1	1
c2_10617	4	4	71826257	NA	NA	158.77	2	1	0	1	0	1	1	0	0	0
c2_10614	4	4	71827521	NA	NA	158.77	1	0	1	0	0	0	0	0	0	0
c2_10612	4	4	71828638	NA	NA	158.77	2	3	1	0	1	0	0	1	1	1
c1_3497	4	4	71854295	NA	NA	164.51	2	4	1	0	1	0	1	1	1	1
c2_10566	4	4	71954636	NA	NA	165.90	2	4	1	0	1	0	1	1	1	1
c1_3476	4	4	71957094	NA	NA	165.90	2	0	0	1	0	1	0	0	0	0
c2_10548	4	4	72022392	NA	NA	165.90	2	0	0	1	0	1	0	0	0	0
c2_10547	4	4	72022751	NA	NA	165.90	2	4	1	0	1	0	1	1	1	1
c2_10539	4	4	72039398	NA	NA	165.90	2	4	1	0	1	0	1	1	1	1
c2_23776	5	5	65193	NA	NA	0.00	2	2	1	1	0	0	1	1	0	0
c2_23779	5	5	65263	NA	NA	0.34	1	0	0	0	1	0	0	0	0	0
c2_23803	5	5	71198	NA	NA	0.34	3	3	1	1	1	0	1	1	1	0
c1_7632	5	5	71771	NA	NA	0.35	3	4	1	1	0	1	1	1	1	1
c2_23652	5	5	164760	NA	NA	0.35	1	0	0	0	1	0	0	0	0	0
c2_23669	5	5	190926	NA	NA	0.66	1	2	0	0	0	1	0	0	1	1
c2_23678	5	5	224801	NA	NA	0.66	3	2	1	1	1	0	1	1	0	0
c2_23717	5	5	291556	NA	NA	0.66	3	3	1	1	1	0	1	1	1	0
c2_23735	5	5	388873	NA	NA	1.68	2	2	0	0	1	1	0	0	1	1
c2_23738	5	5	389065	NA	NA	1.97	3	4	1	1	0	1	1	1	1	1
c2_23739	5	5	389174	NA	NA	1.98	2	2	1	1	0	0	1	1	0	0
c2_23740	5	5	389266	NA	NA	1.98	2	2	1	1	0	0	1	1	0	0
c2_23741	5	5	389308	NA	NA	2.15	2	2	1	1	0	0	1	1	0	0
c1_7621	5	5	391001	NA	NA	2.15	2	4	1	1	0	0	1	1	1	1
c1_7622	5	5	391031	NA	NA	2.15	2	4	1	1	0	0	1	1	1	1
c2_23743	5	5	391812	NA	NA	2.15	2	0	0	0	1	1	0	0	0	0
c1_7624	5	5	412134	NA	NA	2.58	1	0	0	0	0	1	0	0	0	0
c2_23828	5	5	694091	NA	NA	2.89	2	2	1	0	0	1	0	0	1	1
c2_23829	5	5	694151	NA	NA	2.89	3	2	1	1	1	0	1	1	0	0
c2_23831	5	5	694355	NA	NA	2.89	1	2	0	0	0	1	0	0	1	1
c2_23832	5	5	694469	NA	NA	2.89	2	2	0	0	1	1	0	0	1	1
c2_23836	5	5	694653	NA	NA	2.89	1	2	0	0	0	1	0	0	1	1
c2_23841	5	5	703580	NA	NA	2.89	2	2	0	1	1	0	1	1	0	0
c2_23842	5	5	705671	NA	NA	2.89	3	2	1	1	1	0	1	1	0	0
c2_23843	5	5	705734	NA	NA	3.44	2	2	1	1	0	0	1	1	0	0
c2_23846	5	5	727316	NA	NA	3.44	1	0	0	0	1	0	0	0	0	0
c2_33598	5	5	1245711	NA	NA	4.69	3	2	1	1	1	0	1	1	0	0
c2_33511	5	5	1401063	NA	NA	6.85	3	3	1	0	1	1	1	0	1	1
c2_33512	5	5	1401412	NA	NA	6.85	1	2	0	0	0	1	0	0	1	1
c2_33513	5	5	1401419	NA	NA	7.42	2	3	0	1	0	1	0	1	1	1
c2_33514	5	5	1408684	NA	NA	7.42	3	4	1	1	0	1	1	1	1	1
c2_33515	5	5	1411584	NA	NA	7.42	3	2	1	1	1	0	1	1	0	0
c2_33516	5	5	1413720	NA	NA	7.53	2	3	0	1	0	1	0	1	1	1
c2_33517	5	5	1413732	NA	NA	7.54	1	1	0	1	0	0	0	1	0	0
c2_33519	5	5	1413897	NA	NA	7.54	1	0	0	0	1	0	0	0	0	0
c2_33520	5	5	1413918	NA	NA	7.54	1	1	1	0	0	0	1	0	0	0
c2_33521	5	5	1413945	NA	NA	7.54	1	2	0	0	0	1	0	0	1	1
c2_33522	5	5	1414020	NA	NA	7.54	2	3	0	1	0	1	0	1	1	1
c1_10042	5	5	1438051	NA	NA	7.54	3	3	1	0	1	1	1	0	1	1
c2_33543	5	5	1505540	NA	NA	7.54	1	0	0	0	1	0	0	0	0	0
c2_33563	5	5	1596529	NA	NA	9.25	1	2	0	0	0	1	0	0	1	1
c2_52061	5	5	1832192	NA	NA	9.42	1	0	0	0	1	0	0	0	0	0
c2_52066	5	5	1847520	NA	NA	9.80	1	1	0	1	0	0	0	1	0	0
c2_52067	5	5	1847556	NA	NA	9.81	3	3	1	0	1	1	1	0	1	1
c2_52069	5	5	1847677	NA	NA	10.04	2	1	0	1	1	0	0	1	0	0
c2_52070	5	5	1853441	NA	NA	10.04	1	1	1	0	0	0	1	0	0	0
c2_52084	5	5	1902218	NA	NA	10.71	3	3	0	1	1	1	0	1	1	1
c2_11605	5	5	1957512	NA	NA	12.09	3	3	0	1	1	1	0	1	1	1
c2_11604	5	5	1957584	NA	NA	12.09	1	2	0	0	0	1	0	0	1	1
c2_11766	5	5	1996437	NA	NA	12.10	3	2	1	1	1	0	1	1	0	0
c2_11758	5	5	1997209	NA	NA	12.14	3	3	0	1	1	1	0	1	1	1
c2_11747	5	5	2037634	NA	NA	12.30	2	3	0	1	0	1	0	1	1	1
c2_11740	5	5	2068257	NA	NA	12.46	3	3	0	1	1	1	0	1	1	1
c2_11739	5	5	2068315	NA	NA	12.68	3	4	1	1	0	1	1	1	1	1
c2_11737	5	5	2068427	NA	NA	12.68	3	3	0	1	1	1	0	1	1	1
c2_11731	5	5	2078804	NA	NA	13.42	2	1	1	0	1	0	1	0	0	0
c2_11725	5	5	2079802	NA	NA	13.42	1	0	0	0	1	0	0	0	0	0
c2_11712	5	5	2149871	NA	NA	14.40	2	3	0	1	0	1	0	1	1	1
c2_11696	5	5	2261080	NA	NA	16.22	2	1	1	0	1	0	1	0	0	0
c2_11695	5	5	2261237	NA	NA	16.29	2	1	1	0	1	0	1	0	0	0
c2_11685	5	5	2288291	NA	NA	16.30	3	4	1	1	0	1	1	1	1	1
c1_3840	5	5	3134967	NA	NA	18.70	2	3	1	0	1	0	1	0	1	1
c1_3803	5	5	3585641	NA	NA	21.64	4	3	1	1	1	1	1	1	0	1
c1_3795	5	5	3702171	NA	NA	21.65	4	3	1	1	1	1	1	1	0	1
c2_11924	5	5	3708760	NA	NA	22.43	2	4	1	1	0	0	1	1	1	1
c1_3793	5	5	3709723	NA	NA	22.43	2	1	0	0	1	1	0	0	1	0
c2_11923	5	5	3710249	NA	NA	22.43	0	1	0	0	0	0	0	0	1	0
c2_11829	5	5	4041510	NA	NA	24.18	3	3	0	1	1	1	1	1	1	0
c2_22986	5	5	4279075	NA	NA	26.19	3	3	0	1	1	1	1	1	0	1
c2_22959	5	5	4434048	NA	NA	26.46	2	0	0	0	1	1	0	0	0	0
c2_23052	5	5	4906728	NA	NA	28.62	3	1	1	0	1	1	0	0	0	1
c2_23055	5	5	4936332	NA	NA	29.83	0	1	0	0	0	0	0	0	0	1
c2_23056	5	5	4936615	NA	NA	29.84	0	1	0	0	0	0	0	0	0	1
c2_50296	5	5	4997187	NA	NA	29.84	2	1	0	0	1	1	0	0	1	0
c2_50312	5	5	4997295	NA	NA	29.84	4	3	1	1	1	1	1	1	1	0
c2_50314	5	5	4998931	NA	NA	29.84	1	0	1	0	0	0	0	0	0	0
c2_50281	5	5	5003588	NA	NA	29.84	4	3	1	1	1	1	1	1	1	0
c2_50326	5	5	5003588	NA	NA	29.84	4	3	1	1	1	1	1	1	1	0
c2_50309	5	5	5050162	NA	NA	29.84	2	0	0	0	1	1	0	0	0	0
c2_50308	5	5	5051562	NA	NA	29.84	3	4	0	1	1	1	1	1	1	1
c2_50305	5	5	5052466	NA	NA	29.84	2	0	0	0	1	1	0	0	0	0
c1_14801	5	5	5053838	NA	NA	32.15	1	2	0	1	0	0	1	1	0	0
c1_14800	5	5	5053932	NA	NA	32.15	3	2	1	0	1	1	0	0	1	1
c2_50299	5	5	5056005	NA	NA	32.15	3	2	1	0	1	1	0	0	1	1
c2_12498	5	5	5475828	NA	NA	32.15	1	0	1	0	0	0	0	0	0	0
c2_51478	5	5	5573355	NA	NA	32.92	3	4	0	1	1	1	1	1	1	1
c2_51470	5	5	5574733	NA	NA	32.92	4	2	1	1	1	1	1	1	0	0
c1_14839	5	5	5692751	NA	NA	32.92	3	2	1	0	1	1	0	0	1	1
c2_50430	5	5	5692913	NA	NA	32.93	1	2	0	1	0	0	1	1	0	0
c2_47646	5	5	5921198	NA	NA	33.32	2	3	1	1	0	0	1	1	0	1
c2_47647	5	5	5926421	NA	NA	33.36	4	3	1	1	1	1	1	1	1	0
c2_47658	5	5	5945550	NA	NA	33.36	1	2	0	1	0	0	1	1	0	0
c2_47659	5	5	5946439	NA	NA	33.37	3	2	1	0	1	1	0	0	1	1
c2_47661	5	5	5946775	NA	NA	33.37	1	0	1	0	0	0	0	0	0	0
c2_47663	5	5	5946946	NA	NA	33.37	3	3	0	1	1	1	1	1	1	0
c2_47597	5	5	5952162	NA	NA	33.37	4	3	1	1	1	1	1	1	1	0
c1_14127	5	5	5967825	NA	NA	33.37	1	2	0	1	0	0	1	1	0	0
c2_47608	5	5	5972374	NA	NA	33.37	3	4	0	1	1	1	1	1	1	1
c2_47610	5	5	5972568	NA	NA	33.37	3	4	0	1	1	1	1	1	1	1
c2_47611	5	5	5972571	NA	NA	33.37	4	3	1	1	1	1	1	1	1	0
c2_52436	5	5	6147926	NA	NA	34.45	4	2	1	1	1	1	1	1	0	0
c2_52455	5	5	6204099	NA	NA	34.75	4	3	1	1	1	1	1	1	1	0
c2_47300	5	5	6395068	NA	NA	34.76	3	2	1	0	1	1	0	0	1	1
c2_47301	5	5	6395149	NA	NA	34.76	3	2	1	0	1	1	0	0	1	1
c2_47302	5	5	6397015	NA	NA	35.15	1	2	0	1	0	0	1	1	0	0
c2_47303	5	5	6397142	NA	NA	35.15	1	2	0	1	0	0	1	1	0	0
c2_47252	5	5	6402146	NA	NA	35.15	3	4	0	1	1	1	1	1	1	1
c2_38172	5	5	6625026	NA	NA	35.60	3	2	1	0	1	1	0	0	1	1
c2_38171	5	5	6625039	NA	NA	36.18	3	4	0	1	1	1	1	1	1	1
c2_45539	5	5	7131020	NA	NA	37.26	1	0	1	0	0	0	0	0	0	0
c2_45522	5	5	7200278	NA	NA	37.26	3	4	0	1	1	1	1	1	1	1
c1_11265	5	5	7547043	NA	NA	39.29	3	2	1	0	1	1	0	0	1	1
c1_11267	5	5	7832577	NA	NA	40.24	4	3	1	1	1	1	1	1	0	1
c2_37067	5	5	8139333	NA	NA	40.24	3	2	1	0	1	1	0	0	1	1
c2_37066	5	5	8139386	NA	NA	40.24	2	4	0	1	0	1	1	1	1	1
c1_11078	5	5	8166198	NA	NA	40.24	3	4	1	1	0	1	1	1	1	1
c2_37034	5	5	8224735	NA	NA	40.24	1	2	0	1	0	0	1	1	0	0
c2_37052	5	5	8394934	NA	NA	40.54	1	0	0	0	1	0	0	0	0	0
c1_5836	5	5	8809052	NA	NA	44.03	3	2	1	0	1	1	0	0	1	1
c2_43523	5	5	9134438	NA	NA	44.03	2	2	1	1	0	0	1	1	0	0
c2_43519	5	5	9136665	NA	NA	44.04	2	3	0	1	1	0	1	1	0	1
c2_43506	5	5	9147230	NA	NA	44.04	3	4	0	1	1	1	1	1	1	1
c2_43535	5	5	9273361	NA	NA	44.08	4	3	1	1	1	1	0	1	1	1
c2_55894	5	5	9558289	NA	NA	46.24	1	2	0	0	1	0	0	0	1	1
c2_55890	5	5	9567057	NA	NA	46.24	3	2	1	1	0	1	1	1	0	0
c2_55899	5	5	9639945	NA	NA	46.24	2	2	0	1	0	1	1	1	0	0
c2_55905	5	5	9640118	NA	NA	46.24	2	2	0	1	0	1	1	1	0	0
c2_55906	5	5	9640678	NA	NA	46.86	1	2	0	1	0	0	1	1	0	0
c2_55908	5	5	9641156	NA	NA	46.86	1	0	1	0	0	0	0	0	0	0
c2_17449	5	5	9824412	NA	NA	46.86	1	2	0	1	0	0	1	1	0	0
c1_14645	5	5	10031602	NA	NA	46.86	3	2	1	1	0	1	1	1	0	0
c1_14641	5	5	10113014	NA	NA	46.87	1	2	0	1	0	0	1	1	0	0
c1_14644	5	5	10114175	NA	NA	46.87	3	2	1	0	1	1	0	0	1	1
c1_9825	5	5	10307318	NA	NA	46.87	1	0	1	0	0	0	0	0	0	0
c2_32854	5	5	10418984	NA	NA	47.45	2	2	0	0	1	1	0	0	1	1
c2_32885	5	5	10645907	NA	NA	47.92	1	2	0	1	0	0	1	1	0	0
c2_51915	5	5	10714562	NA	NA	49.41	1	2	0	1	0	0	1	1	0	0
c2_51899	5	5	10808069	NA	NA	49.42	1	1	0	0	1	0	0	0	0	1
c2_43663	5	5	11157517	NA	NA	49.50	1	0	1	0	0	0	0	0	0	0
c2_24329	5	5	11376900	NA	NA	51.55	3	4	1	1	0	1	1	1	1	1
c2_38456	5	5	12209043	NA	NA	51.85	0	1	0	0	0	0	0	0	1	0
c2_38490	5	5	12301602	NA	NA	51.86	4	3	1	1	1	1	1	1	0	1
c1_15638	5	5	13087731	NA	NA	53.05	1	2	0	1	0	0	1	1	0	0
c2_53306	5	5	13386689	NA	NA	54.57	0	1	0	0	0	0	0	0	1	0
c2_53296	5	5	14011967	NA	NA	54.68	3	4	0	1	1	1	1	1	1	1
c2_38737	5	5	14151730	NA	NA	56.92	3	4	1	1	0	1	1	1	1	1
c2_44034	5	5	14363563	NA	NA	56.92	3	3	0	1	1	1	1	1	1	0
c1_12966	5	5	14428203	NA	NA	56.92	3	4	1	1	0	1	1	1	1	1
c2_54725	5	5	14541535	NA	NA	57.46	2	2	0	0	1	1	1	0	1	0
c2_37554	5	5	14586944	NA	NA	57.46	4	3	1	1	1	1	1	1	0	1
c2_53962	5	5	14877362	NA	NA	57.46	2	2	1	1	0	0	0	1	0	1
c2_51980	5	5	15061631	NA	NA	57.46	2	0	0	0	1	1	0	0	0	0
c2_54743	5	5	15144817	NA	NA	57.46	3	4	1	1	0	1	1	1	1	1
c2_54742	5	5	15144915	NA	NA	57.47	1	1	0	0	1	0	1	0	0	0
c2_54741	5	5	15144939	NA	NA	57.47	2	2	0	0	1	1	1	0	1	0
c2_49286	5	5	15767704	NA	NA	57.78	2	2	0	0	1	1	1	0	1	0
c2_53565	5	5	15799188	NA	NA	58.26	3	4	1	1	0	1	1	1	1	1
c2_48317	5	5	16835124	NA	NA	58.26	3	3	1	0	1	1	1	0	1	1
c2_51194	5	5	17503046	NA	NA	58.26	3	4	1	1	1	0	1	1	1	1
c1_12835	5	5	17840305	NA	NA	58.26	3	3	1	0	1	1	1	0	1	1
c2_43566	5	5	18120712	NA	NA	58.33	4	3	1	1	1	1	1	1	0	1
c2_43568	5	5	18167048	NA	NA	58.33	1	0	0	0	1	0	0	0	0	0
c1_14700	5	5	18295841	NA	NA	58.33	1	0	0	0	1	0	0	0	0	0
c1_5058	5	5	18632465	NA	NA	58.34	2	2	0	0	1	1	1	0	1	0
c2_15722	5	5	19108700	NA	NA	58.97	2	2	1	1	0	0	0	1	0	1
c2_49666	5	5	19633164	NA	NA	58.97	2	3	1	1	0	0	1	1	0	1
c2_52058	5	5	20265189	NA	NA	58.97	3	3	1	0	1	1	1	0	1	1
c2_52056	5	5	20273756	NA	NA	58.97	1	0	0	0	1	0	0	0	0	0
c2_52055	5	5	20273826	NA	NA	58.97	3	4	1	1	0	1	1	1	1	1
c2_52054	5	5	20274240	NA	NA	58.97	4	3	1	1	1	1	1	1	0	1
c2_52053	5	5	20274281	NA	NA	58.97	1	2	0	1	0	0	0	1	0	1
c1_15192	5	5	20318671	NA	NA	58.97	2	2	0	0	1	1	1	0	1	0
c1_15191	5	5	20318755	NA	NA	59.15	3	4	1	1	1	0	1	1	1	1
c1_15189	5	5	20323453	NA	NA	59.15	1	0	1	0	0	0	0	0	0	0
c1_15536	5	5	20380406	NA	NA	59.16	2	3	1	1	0	0	1	1	0	1
c1_15690	5	5	21920999	NA	NA	59.16	2	2	0	0	1	1	1	0	1	0
c2_56304	5	5	28306604	NA	NA	59.84	3	2	1	1	0	1	0	1	0	1
c2_50532	5	5	29043101	NA	NA	60.39	1	0	0	0	0	1	0	0	0	0
c1_15614	5	5	30655801	NA	NA	60.40	1	0	0	0	0	1	0	0	0	0
c2_49587	5	5	31705860	NA	NA	60.40	4	2	1	1	1	1	0	1	0	1
c1_4464	5	5	32104744	NA	NA	60.41	2	2	1	1	0	0	0	1	0	1
c1_4455	5	5	32421001	NA	NA	60.41	4	2	1	1	1	1	0	1	0	1
c1_4454	5	5	32680860	NA	NA	60.41	1	0	1	0	0	0	0	0	0	0
c2_13865	5	5	32758033	NA	NA	60.41	3	2	1	1	1	0	0	1	0	1
c2_38252	5	5	33270249	NA	NA	61.57	3	3	0	1	1	1	1	1	1	0
c2_57072	5	5	34469818	NA	NA	61.64	1	0	1	0	0	0	0	0	0	0
c2_38364	5	5	35572914	NA	NA	61.70	2	3	1	0	1	0	1	0	1	1
c2_38356	5	5	35576954	NA	NA	62.03	3	3	1	0	1	1	1	0	1	1
c2_50226	5	5	36824795	NA	NA	62.03	2	2	0	0	1	1	1	0	1	0
c2_50231	5	5	36834630	NA	NA	62.03	2	0	0	0	1	1	0	0	0	0
c2_48422	5	5	37236177	NA	NA	62.04	1	1	0	1	0	0	0	1	0	0
c1_14402	5	5	39207879	NA	NA	62.04	1	0	0	0	1	0	0	0	0	0
c1_14400	5	5	39208090	NA	NA	62.04	1	0	1	0	0	0	0	0	0	0
c2_48724	5	5	39210965	NA	NA	62.04	3	4	1	1	1	0	1	1	1	1
c2_57241	5	5	39678218	NA	NA	62.04	3	3	0	1	1	1	1	1	1	0
c2_57243	5	5	39678348	NA	NA	62.04	3	4	0	1	1	1	1	1	1	1
c2_57245	5	5	39681703	NA	NA	62.04	2	2	0	0	1	1	1	0	1	0
c2_52397	5	5	40450599	NA	NA	62.04	2	2	1	1	0	0	0	1	0	1
c2_40088	5	5	41539479	NA	NA	62.04	3	3	1	0	1	1	1	0	1	1
c2_40089	5	5	41539529	NA	NA	62.04	2	2	1	1	0	0	0	1	0	1
c1_11870	5	5	41541268	NA	NA	62.06	3	4	1	1	0	1	1	1	1	1
c1_14086	5	5	42206237	NA	NA	62.08	1	0	0	0	1	0	0	0	0	0
c2_47405	5	5	42260024	NA	NA	64.19	1	1	0	1	0	0	0	1	0	0
c2_5221	5	5	42524215	NA	NA	64.19	4	3	1	1	1	1	1	1	0	1
c2_5220	5	5	42524285	NA	NA	64.20	1	0	0	0	0	1	0	0	0	0
c2_5216	5	5	42535889	NA	NA	64.20	0	1	0	0	0	0	0	0	1	0
c2_5215	5	5	42894565	NA	NA	64.20	3	3	1	0	1	1	1	0	1	1
c2_5214	5	5	42894591	NA	NA	64.20	1	1	0	1	0	0	0	1	0	0
c2_5213	5	5	42895131	NA	NA	64.76	1	0	0	0	0	1	0	0	0	0
c2_5211	5	5	42949985	NA	NA	64.91	1	0	0	0	0	1	0	0	0	0
c1_1881	5	5	42992190	NA	NA	65.13	0	1	0	0	0	0	0	0	1	0
c2_5187	5	5	43153851	NA	NA	65.13	3	4	1	1	1	0	1	1	1	1
c1_1875	5	5	43212090	NA	NA	65.67	3	4	1	1	0	1	1	1	1	1
c2_5156	5	5	43217989	NA	NA	65.67	2	4	1	1	0	0	1	1	1	1
c2_5154	5	5	43218223	NA	NA	65.67	2	3	1	1	0	0	1	1	0	1
c2_5153	5	5	43218244	NA	NA	65.67	3	4	1	1	1	0	1	1	1	1
c2_5152	5	5	43218321	NA	NA	65.67	1	1	0	1	0	0	0	1	0	0
c1_1874	5	5	43218843	NA	NA	65.67	3	3	1	0	1	1	1	0	1	1
c1_1873	5	5	43218969	NA	NA	65.78	1	1	0	0	1	0	0	0	1	0
c2_5149	5	5	43219267	NA	NA	67.70	3	4	0	1	1	1	1	1	1	1
c2_5137	5	5	43300256	NA	NA	67.70	2	3	0	0	1	1	1	0	1	1
c2_50176	5	5	43712364	NA	NA	68.52	2	3	0	0	1	1	1	0	1	1
c1_15298	5	5	43964571	NA	NA	69.26	3	4	1	1	1	0	1	1	1	1
c2_44373	5	5	44945062	NA	NA	69.27	1	1	0	1	0	0	0	1	0	0
c2_44375	5	5	44945205	NA	NA	69.44	3	4	1	1	0	1	1	1	1	1
c1_13068	5	5	45125984	NA	NA	69.97	2	3	0	0	1	1	1	0	1	1
c2_40803	5	5	45359901	NA	NA	70.42	1	3	0	0	1	0	1	0	1	1
c1_12008	5	5	45360490	NA	NA	70.42	1	0	0	0	0	1	0	0	0	0
c1_12005	5	5	45542551	NA	NA	71.02	2	3	1	1	0	0	1	1	0	1
c2_40779	5	5	45542647	NA	NA	71.03	3	4	0	1	1	1	1	1	1	1
c1_12003	5	5	45542672	NA	NA	71.03	3	3	1	1	0	1	1	1	0	1
c2_40776	5	5	45544150	NA	NA	71.03	1	1	0	1	0	0	0	1	0	0
c2_40775	5	5	45544180	NA	NA	71.03	3	3	1	1	0	1	1	1	0	1
c1_11999	5	5	45545520	NA	NA	71.03	1	0	0	0	0	1	0	0	0	0
c1_11998	5	5	45545592	NA	NA	71.03	1	1	0	0	1	0	0	0	1	0
c1_11997	5	5	45545670	NA	NA	71.03	1	1	0	0	1	0	0	0	1	0
c1_11996	5	5	45545694	NA	NA	71.53	3	1	1	0	1	1	0	0	1	0
c2_40773	5	5	45545961	NA	NA	71.53	1	0	0	0	0	1	0	0	0	0
c1_12016	5	5	45546170	NA	NA	71.54	2	1	1	1	0	0	0	1	0	0
c1_12015	5	5	45546177	NA	NA	71.54	2	3	0	0	1	1	1	0	1	1
c2_51591	5	5	45992075	NA	NA	72.63	2	3	0	0	1	1	1	0	1	1
c2_51578	5	5	46046095	NA	NA	73.05	1	0	1	0	0	0	0	0	0	0
c2_58105	5	5	46190276	NA	NA	73.40	3	4	1	1	0	1	1	1	1	1
c2_49651	5	5	46288575	NA	NA	73.60	4	2	1	1	1	1	0	1	1	0
c1_14684	5	5	46454617	NA	NA	75.99	0	1	0	0	0	0	0	0	1	0
c2_49832	5	5	46553296	NA	NA	75.99	2	3	0	0	1	1	1	0	1	1
c2_46952	5	5	46691817	NA	NA	75.99	1	0	0	0	0	1	0	0	0	0
c2_46941	5	5	46891499	NA	NA	76.52	3	4	0	1	1	1	1	1	1	1
c1_13941	5	5	46903123	NA	NA	76.52	1	0	1	0	0	0	0	0	0	0
c2_42387	5	5	47068865	NA	NA	76.53	1	0	0	0	0	1	0	0	0	0
c1_12447	5	5	47309125	NA	NA	77.32	3	2	1	1	1	0	0	1	0	1
c1_12445	5	5	47309196	NA	NA	77.32	1	1	0	1	0	0	0	1	0	0
c1_12444	5	5	47309576	NA	NA	77.32	1	1	0	1	0	0	0	1	0	0
c1_12440	5	5	47309920	NA	NA	77.32	3	2	1	1	1	0	0	1	0	1
c1_12420	5	5	47337695	NA	NA	77.58	3	4	1	1	1	0	1	1	1	1
c2_49140	5	5	47432612	NA	NA	77.76	3	3	1	0	1	1	1	0	1	1
c2_49128	5	5	47454994	NA	NA	77.76	3	2	1	1	1	0	0	1	0	1
c2_49147	5	5	47506482	NA	NA	78.43	2	3	1	0	1	0	1	0	1	1
c2_49116	5	5	47535067	NA	NA	78.43	3	4	1	1	1	0	1	1	1	1
c2_49117	5	5	47557989	NA	NA	78.44	3	2	1	1	1	0	0	1	0	1
c2_49124	5	5	47573236	NA	NA	78.70	1	1	0	1	0	0	0	1	0	0
c2_10311	5	5	47710741	NA	NA	79.53	3	4	1	1	1	0	1	1	1	1
c2_10409	5	5	47747659	NA	NA	79.97	3	1	1	0	1	1	0	0	0	1
c2_10411	5	5	47747794	NA	NA	79.97	2	1	1	0	1	0	0	0	0	1
c1_3375	5	5	47886732	NA	NA	81.90	4	3	1	1	1	1	0	1	1	1
c1_3392	5	5	47991614	NA	NA	84.28	3	2	1	0	1	1	1	0	1	0
c1_3393	5	5	47991663	NA	NA	84.28	1	1	0	1	0	0	0	1	0	0
c2_10275	5	5	48154943	NA	NA	85.79	1	0	0	1	0	0	0	0	0	0
c2_10287	5	5	48250197	NA	NA	88.33	4	3	1	1	1	1	0	1	1	1
c2_10338	5	5	48410057	NA	NA	88.33	0	1	0	0	0	0	1	0	0	0
c2_54371	5	5	48887625	NA	NA	89.91	3	1	1	1	0	1	0	0	0	1
c2_54365	5	5	48888480	NA	NA	91.67	3	4	1	0	1	1	1	1	1	1
c2_54364	5	5	48888489	NA	NA	91.67	3	4	1	0	1	1	1	1	1	1
c2_42542	5	5	49045619	NA	NA	92.18	1	1	1	0	0	0	0	0	0	1
c2_42405	5	5	49092589	NA	NA	92.18	3	4	0	1	1	1	1	1	1	1
c2_42406	5	5	49094498	NA	NA	92.18	3	4	0	1	1	1	1	1	1	1
c2_42407	5	5	49094535	NA	NA	92.18	3	4	0	1	1	1	1	1	1	1
c2_42410	5	5	49096606	NA	NA	92.18	3	4	1	0	1	1	1	1	1	1
c2_42451	5	5	49177458	NA	NA	92.18	1	1	1	0	0	0	0	0	0	1
c2_42452	5	5	49177482	NA	NA	92.18	1	0	0	1	0	0	0	0	0	0
c2_42455	5	5	49179532	NA	NA	92.18	3	4	1	0	1	1	1	1	1	1
c2_42461	5	5	49185487	NA	NA	92.18	1	0	1	0	0	0	0	0	0	0
c2_42475	5	5	49242992	NA	NA	92.18	1	1	1	0	0	0	0	0	0	1
c2_42481	5	5	49246855	NA	NA	92.86	2	1	1	1	0	0	0	0	0	1
c2_55571	5	5	49356615	NA	NA	92.86	2	1	1	1	0	0	0	0	0	1
c2_55239	5	5	49460622	NA	NA	92.86	3	4	1	0	1	1	1	1	1	1
[truncated: 2,286 more rows]
